# Supplementary material for: Synthesis, crystal structure and characterizations of di-μ-cyanido-1:2κ2 N:C;2:3κ2 C:N-bis­(4,7,13,16,21,24-hexa­oxa-1,10-di­aza­bicyclo­[8.8.8]hexacosa­ne)-1κ8 N 1,N 10,O 4,O 7,O 13,O 16,O 21,O 24;3κ8 N 1,N 10,O 4,O 7,O 13,O 16,O 21,O 24-[5,10,15,20-tetra­kis­(4-chloro­phen­yl)porphyrinato-2κ4 N]-2-iron(II)-1,3-dipotassium(I) tetra­hydro­furan disolvate with an unknown solvent
Source: Acta Crystallogr E Crystallogr Commun. 2019 Nov 26;75(Pt 12):1914–8. doi: 10.1107/S2056989019014841 (PMC6895954; doi:10.1107/S2056989019014841)
Supplement: Supplementary file 1 [file e-75-01914-sup1.cif]

##############################################################################
#                                                                            #
# This CIF contains the data in a paper accepted for publication in          #
# Acta Crystallographica Section E. It conforms to the requirements of       #
# Notes for Authors for Acta Crystallographica Section E, and has been       #
# peer reviewed under the auspices of the IUCr Commission on Journals.       #
#                                                                            #
# Full details of the Crystallographic Information File format               #
# are given in the paper "The Crystallographic Information File (CIF):       #
# a New Standard Archive File for Crystallography" by S. R. Hall, F. H.      #
# Allen and I. D. Brown [Acta Cryst. (1991), A47, 655-685].                  #
#                                                                            #
# The current version of the core CIF dictionary is obtainable from          #
# ftp://ftp.iucr.org/pub/cif_core.dic.                                       #
#                                                                            #
# Software is freely available for graphical display of the structure(s)     #
# in this CIF. For information consult the CIF software page                 #
# http://www.iucr.org/resources/cif/software.                                #
#                                                                            #
# This file may be used for bona fide research purposes within the           #
# scientific community so long as proper attribution is given to the journal # 
# article from which it was obtained.                                        #
#                                                                            #
##############################################################################
data_I
_audit_creation_method     'SHELXL-2018/3'
_chemical_name_systematic
;\
Di-\m-cyanido-1:2\k^2^<i>N</i>:<i>C</i>;2:3\k^2^<i>C</i>:<i>N</i>-\
bis(4,7,13,16,21,24-hexaoxa-1,10-diazabicyclo[8.8.8]hexacosane)-\
1\k^8^<i>N</i>^1^,<i>N</i>^10^,<i>O</i>^4^,<i>O</i>^7^,<i>O</i>^13^,\
<i>O</i>^16^,<i>O</i>^21^,<i>O</i>^24^;3\k^8^<i>N</i>^1^,<i>N</i>^10^,\
<i>O</i>^4^,<i>O</i>^7^,<i>O</i>^13^,<i>O</i>^16^,<i>O</i>^21^,<i>O</i>^24^-\
[5,10,15,20-tetrakis(4-chlorophenyl)porphyrinato-2\k^4^<i>N</i>]-2-\
iron(II)-1,3-dipotassium(I) tetrahydrofuran disolvate with an unknown solvent
;
_chemical_name_common     '[K(222)]2[FeT(pClPP)(CN)2]2THF'
_chemical_formula_moiety     'C82 H96 Cl4 Fe K2 N10 O12, 2(C4 H8 O)'
_chemical_formula_sum     'C90 H112 Cl4 Fe K2 N10 O14'
_chemical_formula_iupac
                   '[Fe1 K2 (C44 H24 Cl4 N4) (C18 H36 N2 O6)2 (C N)2], 2C4 H8 O'
_chemical_formula_weight     1833.74
_chemical_melting_point     ?
_space_group_crystal_system     triclinic
_space_group_name_H-M_alt     'P -1'
_space_group_name_Hall     '-P 1'
loop_
    _space_group_symop_operation_xyz
    'x, y, z'
    '-x, -y, -z'
_cell_length_a     14.4457(5)
_cell_length_b     17.6374(7)
_cell_length_c     19.7411(7)
_cell_angle_alpha     76.2670(10)
_cell_angle_beta     79.5870(10)
_cell_angle_gamma     80.3110(10)
_cell_volume     4763.9(3)
_cell_formula_units_Z     2
_cell_measurement_reflns_used     1453
_cell_measurement_theta_min     2.3
_cell_measurement_theta_max     23.6
_cell_measurement_temperature     100(2)
_exptl_crystal_description     prism
_exptl_crystal_colour     purple
_exptl_crystal_size_max     0.630
_exptl_crystal_size_mid     0.350
_exptl_crystal_size_min     0.250
_exptl_crystal_density_diffrn     1.278
_exptl_crystal_density_meas     ?
_exptl_crystal_density_method     'not measured'
_exptl_crystal_F_000     1932
_exptl_absorpt_coefficient_mu     0.422
_exptl_absorpt_correction_type     multi-scan
_exptl_absorpt_process_details
;
(SADABS; Bruker, 2014)
;
_exptl_absorpt_correction_T_min     0.8543
_exptl_absorpt_correction_T_max     0.8962
_diffrn_ambient_temperature     100(2)
_diffrn_source     ?
_diffrn_radiation_type     MoK\a
_diffrn_radiation_wavelength     0.71073
_diffrn_measurement_device_type     'Bruker CCD area detector'
_diffrn_measurement_method     'f\ and \w scans'
_diffrn_detector_area_resol_mean     ?
_diffrn_reflns_number     103887
_diffrn_reflns_av_R_equivalents     0.0473
_diffrn_reflns_av_unetI/netI     0.0353
_diffrn_reflns_theta_min     1.446
_diffrn_reflns_theta_max     26.771
_diffrn_reflns_theta_full     25.242
_diffrn_measured_fraction_theta_max     0.995
_diffrn_measured_fraction_theta_full     0.998
_diffrn_reflns_limit_h_min     -17
_diffrn_reflns_limit_h_max     18
_diffrn_reflns_limit_k_min     -22
_diffrn_reflns_limit_k_max     22
_diffrn_reflns_limit_l_min     -24
_diffrn_reflns_limit_l_max     24
_refine_special_details     ?
_reflns_number_total     20227
_reflns_number_gt     16162
_reflns_threshold_expression     'I > 2\s(I)'
_refine_ls_structure_factor_coef     Fsqd
_refine_ls_matrix_type     full
_refine_ls_R_factor_all     0.0608
_refine_ls_R_factor_gt     0.0437
_refine_ls_wR_factor_gt     0.1028
_refine_ls_wR_factor_ref     0.1148
_refine_ls_goodness_of_fit_ref     1.022
_refine_ls_restrained_S_all     1.044
_refine_ls_number_reflns     20227
_refine_ls_number_parameters     1193
_refine_ls_number_restraints     206
_refine_ls_hydrogen_treatment     constr
_refine_ls_weighting_scheme     calc
_refine_ls_weighting_details
              'w=1/[\s^2^(Fo^2^)+(0.0438P)^2^+5.8106P] where P=(Fo^2^+2Fc^2^)/3'
_atom_sites_solution_hydrogens     geom
_atom_sites_solution_primary     ?
_atom_sites_solution_secondary     ?
_refine_ls_shift/su_max     0.001
_refine_ls_shift/su_mean     0.000
_refine_diff_density_max     0.978
_refine_diff_density_min     -0.762
_refine_ls_extinction_method
;
SHELXL2018/3 (Sheldrick 2015b)
;
_refine_ls_extinction_coef     0.0023(3)
_refine_ls_extinction_expression
                                  'Fc^*^=kFc[1+0.001xFc^2^\l^3^/sin(2\q)]^-1/4^'
loop_
    _atom_type_symbol
    _atom_type_description
    _atom_type_scat_dispersion_real
    _atom_type_scat_dispersion_imag
    _atom_type_scat_source
    'C' 'C' 0.0033 0.0016
                         'International Tables Vol C Tables 4.2.6.8 and 6.1.1.4'
    'H' 'H' 0.0000 0.0000
                         'International Tables Vol C Tables 4.2.6.8 and 6.1.1.4'
    'Cl' 'Cl' 0.1484 0.1585
                         'International Tables Vol C Tables 4.2.6.8 and 6.1.1.4'
    'Fe' 'Fe' 0.3463 0.8444
                         'International Tables Vol C Tables 4.2.6.8 and 6.1.1.4'
    'K' 'K' 0.2009 0.2494
                         'International Tables Vol C Tables 4.2.6.8 and 6.1.1.4'
    'N' 'N' 0.0061 0.0033
                         'International Tables Vol C Tables 4.2.6.8 and 6.1.1.4'
    'O' 'O' 0.0106 0.0060
                         'International Tables Vol C Tables 4.2.6.8 and 6.1.1.4'
_computing_data_collection
;
APEX2 (Bruker, 2014)
;
_computing_cell_refinement
;
SAINT (Bruker, 2014)
;
_computing_data_reduction
;
SAINT (Bruker, 2014)
;
_computing_structure_solution
;
<i>SHELXT2018/3</i> (Sheldrick, 2015a)
;
_computing_structure_refinement
;
<i>SHELXL2018/3</i> (Sheldrick, 2015b)
;
_computing_molecular_graphics
;
<i>OLEX2</i> (Dolomanov <i>et al.</i>,  2009)
;
_computing_publication_material
;
<i>OLEX2</i> (Dolomanov <i>et al.</i>,  2009)
;
loop_
    _atom_site_type_symbol
    _atom_site_label
    _atom_site_fract_x
    _atom_site_fract_y
    _atom_site_fract_z
    _atom_site_U_iso_or_equiv
    _atom_site_adp_type
    _atom_site_calc_flag
    _atom_site_occupancy
    _atom_site_disorder_assembly
    _atom_site_disorder_group
    Fe Fe1 0.22990(2) 0.35791(2) 0.27285(2) 0.01402(7) Uani d 1 . .
    K K1 0.59481(3) 0.30233(3) 0.09438(2) 0.02195(10) Uani d 1 . .
    K K2 -0.12243(3) 0.31486(3) 0.48416(2) 0.02041(10) Uani d 1 . .
    Cl Cl1 0.09641(6) -0.01952(4) 0.05513(4) 0.0523(2) Uani d 1 . .
    Cl Cl2 0.61872(5) 0.73224(5) 0.27178(5) 0.0612(2) Uani d 1 . .
    Cl Cl3 -0.25640(4) 0.71962(4) 0.07862(4) 0.04068(16) Uani d 1 . .
    Cl Cl4 0.48344(5) 0.05205(4) 0.67034(3) 0.04017(16) Uani d 1 . .
    O O1 0.58317(10) 0.39629(9) -0.03794(7) 0.0227(3) Uani d 1 . .
    O O2 0.52382(11) 0.24488(9) -0.00507(8) 0.0268(3) Uani d 1 . .
    O O3 0.57270(11) 0.22260(10) 0.22938(8) 0.0290(3) Uani d 1 . .
    O O4 0.63734(11) 0.37469(9) 0.19348(8) 0.0269(3) Uani d 1 . .
    O O5 0.81692(14) 0.29449(12) 0.07063(13) 0.0607(6) Uani d 1 . .
    O O6 0.7443(3) 0.1467(2) 0.1113(2) 0.0472(10) Uani d 0.739(6) A 1
    O O6A 0.7457(8) 0.1538(6) 0.0790(7) 0.076(3) Uani d 0.261(6) A 2
    O O7 -0.21004(11) 0.16246(9) 0.54843(8) 0.0299(4) Uani d 1 . .
    O O8 -0.11967(10) 0.44807(9) 0.53711(8) 0.0239(3) Uani d 1 . .
    O O9 -0.05999(12) 0.21898(11) 0.39318(9) 0.0354(4) Uani d 1 . .
    O O10 -0.17608(11) 0.36143(9) 0.34792(8) 0.0256(3) Uani d 1 . .
    O O11 -0.33128(10) 0.30928(9) 0.53000(8) 0.0257(3) Uani d 1 . .
    O O12 -0.01503(10) 0.30007(9) 0.59327(8) 0.0255(3) Uani d 1 . .
    N N1 0.31838(11) 0.36548(9) 0.33403(8) 0.0149(3) Uani d 1 . .
    N N2 0.21076(11) 0.47357(9) 0.24339(8) 0.0149(3) Uani d 1 . .
    N N3 0.14314(11) 0.35119(10) 0.20939(8) 0.0169(3) Uani d 1 . .
    N N4 0.24863(11) 0.24203(10) 0.30364(8) 0.0159(3) Uani d 1 . .
    N N5 0.39984(13) 0.34516(11) 0.14963(10) 0.0263(4) Uani d 1 . .
    N N6 0.06152(13) 0.36455(10) 0.39825(9) 0.0231(4) Uani d 1 . .
    N N7 -0.26794(13) 0.46139(11) 0.44956(10) 0.0238(4) Uani d 1 . .
    N N8 -0.00667(13) 0.15980(11) 0.52740(10) 0.0282(4) Uani d 1 . .
    N N9 0.69593(12) 0.44838(11) 0.04327(9) 0.0220(4) Uani d 1 . .
    N N10 0.53992(13) 0.13835(11) 0.13087(10) 0.0286(4) Uani d 1 . .
    C C1 0.34801(13) 0.30831(11) 0.38921(10) 0.0166(4) Uani d 1 . .
    C C2 0.41401(14) 0.33656(12) 0.42089(10) 0.0190(4) Uani d 1 . .
    H H2 0.442801 0.309162 0.460977 0.023 Uiso calc 1 . .
    C C3 0.42724(14) 0.40943(12) 0.38283(10) 0.0180(4) Uani d 1 . .
    H H3 0.469170 0.442048 0.389846 0.022 Uiso calc 1 . .
    C C4 0.36561(13) 0.42839(11) 0.32942(10) 0.0160(4) Uani d 1 . .
    C C5 0.34624(13) 0.50323(11) 0.28721(10) 0.0158(4) Uani d 1 . .
    C C6 0.26733(14) 0.52549(11) 0.25148(10) 0.0159(4) Uani d 1 . .
    C C7 0.22961(14) 0.60489(12) 0.22158(10) 0.0181(4) Uani d 1 . .
    H H7 0.256513 0.651285 0.218910 0.022 Uiso calc 1 . .
    C C8 0.14871(14) 0.60094(12) 0.19803(10) 0.0190(4) Uani d 1 . .
    H H8 0.106744 0.644223 0.177368 0.023 Uiso calc 1 . .
    C C9 0.13793(14) 0.51877(12) 0.21011(10) 0.0171(4) Uani d 1 . .
    C C10 0.07187(14) 0.48935(12) 0.18260(10) 0.0174(4) Uani d 1 . .
    C C11 0.07966(14) 0.41065(12) 0.17823(10) 0.0177(4) Uani d 1 . .
    C C12 0.02623(14) 0.37955(12) 0.13835(10) 0.0208(4) Uani d 1 . .
    H H12 -0.023883 0.407833 0.113587 0.025 Uiso calc 1 . .
    C C13 0.06067(15) 0.30297(13) 0.14280(10) 0.0214(4) Uani d 1 . .
    H H13 0.041127 0.267650 0.120230 0.026 Uiso calc 1 . .
    C C14 0.13287(14) 0.28455(12) 0.18828(10) 0.0187(4) Uani d 1 . .
    C C15 0.17678(14) 0.20836(12) 0.21321(10) 0.0183(4) Uani d 1 . .
    C C16 0.22683(14) 0.18816(12) 0.27072(10) 0.0180(4) Uani d 1 . .
    C C17 0.25524(14) 0.10898(12) 0.30820(11) 0.0205(4) Uani d 1 . .
    H H17 0.251038 0.061507 0.294813 0.025 Uiso calc 1 . .
    C C18 0.28888(14) 0.11541(12) 0.36589(11) 0.0200(4) Uani d 1 . .
    H H18 0.309664 0.073274 0.402055 0.024 Uiso calc 1 . .
    C C19 0.28732(14) 0.19829(11) 0.36224(10) 0.0171(4) Uani d 1 . .
    C C20 0.32848(14) 0.23045(11) 0.40592(10) 0.0168(4) Uani d 1 . .
    C C21 0.41118(14) 0.56170(11) 0.28457(10) 0.0170(4) Uani d 1 . .
    C C22 0.38165(16) 0.63104(13) 0.30878(11) 0.0241(4) Uani d 1 . .
    H H22 0.317237 0.642725 0.328494 0.029 Uiso calc 1 . .
    C C23 0.44570(18) 0.68353(14) 0.30438(13) 0.0329(5) Uani d 1 . .
    H H23 0.424937 0.730952 0.320730 0.040 Uiso calc 1 . .
    C C24 0.53888(17) 0.66644(14) 0.27632(13) 0.0307(5) Uani d 1 . .
    C C25 0.57112(15) 0.59788(13) 0.25235(11) 0.0236(4) Uani d 1 . .
    H H25 0.635854 0.586656 0.233146 0.028 Uiso calc 1 . .
    C C26 0.50721(14) 0.54564(12) 0.25683(10) 0.0198(4) Uani d 1 . .
    H H26 0.528866 0.498103 0.240821 0.024 Uiso calc 1 . .
    C C27 0.33719(14) 0.35090(11) 0.19480(10) 0.0176(4) Uani d 1 . .
    C C28 0.12304(14) 0.36286(11) 0.35168(10) 0.0163(4) Uani d 1 . .
    C C29 0.36380(14) 0.17998(11) 0.47106(10) 0.0185(4) Uani d 1 . .
    C C30 0.32023(16) 0.19394(13) 0.53663(11) 0.0265(5) Uani d 1 . .
    H H30 0.265153 0.231714 0.539174 0.032 Uiso calc 1 . .
    C C31 0.44429(16) 0.12474(12) 0.46852(11) 0.0233(4) Uani d 1 . .
    H H31 0.474518 0.113617 0.424407 0.028 Uiso calc 1 . .
    C C32 0.48137(17) 0.08541(13) 0.52963(12) 0.0274(5) Uani d 1 . .
    H H32 0.537196 0.048390 0.527266 0.033 Uiso calc 1 . .
    C C33 0.43626(17) 0.10070(13) 0.59368(11) 0.0265(5) Uani d 1 . .
    C C34 0.35496(18) 0.15421(14) 0.59848(12) 0.0306(5) Uani d 1 . .
    H H34 0.323602 0.163610 0.642924 0.037 Uiso calc 1 . .
    C C35 0.16158(14) 0.14654(12) 0.17767(11) 0.0202(4) Uani d 1 . .
    C C36 0.19681(16) 0.15292(13) 0.10635(11) 0.0260(5) Uani d 1 . .
    H H36 0.234601 0.193335 0.083007 0.031 Uiso calc 1 . .
    C C37 0.17802(18) 0.10173(14) 0.06872(12) 0.0316(5) Uani d 1 . .
    H H37 0.202607 0.106712 0.020098 0.038 Uiso calc 1 . .
    C C38 0.12294(18) 0.04333(14) 0.10309(12) 0.0306(5) Uani d 1 . .
    C C39 0.08771(17) 0.03427(14) 0.17399(12) 0.0293(5) Uani d 1 . .
    H H39 0.050622 -0.006720 0.196992 0.035 Uiso calc 1 . .
    C C40 0.10731(15) 0.08605(13) 0.21125(11) 0.0238(4) Uani d 1 . .
    H H40 0.083515 0.080179 0.260071 0.029 Uiso calc 1 . .
    C C41 -0.00842(14) 0.54645(12) 0.15494(10) 0.0185(4) Uani d 1 . .
    C C42 -0.02505(14) 0.56031(13) 0.08483(11) 0.0222(4) Uani d 1 . .
    H H42 0.016380 0.532659 0.052994 0.027 Uiso calc 1 . .
    C C43 -0.10061(15) 0.61348(13) 0.06109(12) 0.0260(5) Uani d 1 . .
    H H43 -0.110924 0.622498 0.013475 0.031 Uiso calc 1 . .
    C C44 -0.16054(15) 0.65304(13) 0.10786(12) 0.0260(5) Uani d 1 . .
    C C45 -0.14706(15) 0.64136(13) 0.17745(12) 0.0253(5) Uani d 1 . .
    H H45 -0.189211 0.668916 0.209029 0.030 Uiso calc 1 . .
    C C46 -0.07022(14) 0.58827(12) 0.20006(11) 0.0210(4) Uani d 1 . .
    H H46 -0.059713 0.580381 0.247515 0.025 Uiso calc 1 . .
    C C47 0.64176(15) 0.50126(13) -0.00974(12) 0.0252(5) Uani d 1 . .
    H H47A 0.673846 0.548710 -0.030072 0.030 Uiso calc 1 . .
    H H47B 0.577719 0.518439 0.013757 0.030 Uiso calc 1 . .
    C C48 0.63176(16) 0.46376(13) -0.06823(11) 0.0250(5) Uani d 1 . .
    H H48A 0.595159 0.501668 -0.102522 0.030 Uiso calc 1 . .
    H H48B 0.695168 0.447577 -0.093263 0.030 Uiso calc 1 . .
    C C49 0.56857(18) 0.35789(14) -0.08965(11) 0.0290(5) Uani d 1 . .
    H H49A 0.627994 0.325204 -0.104708 0.035 Uiso calc 1 . .
    H H49B 0.550204 0.397379 -0.131430 0.035 Uiso calc 1 . .
    C C50 0.49153(16) 0.30699(14) -0.05918(12) 0.0276(5) Uani d 1 . .
    H H50A 0.434085 0.338681 -0.039668 0.033 Uiso calc 1 . .
    H H50B 0.474854 0.285106 -0.096496 0.033 Uiso calc 1 . .
    C C51 0.45031(18) 0.19920(15) 0.03090(14) 0.0360(6) Uani d 0.832(4) B 1
    H H51A 0.417102 0.185737 -0.003495 0.043 Uiso calc 0.832(4) B 1
    H H51B 0.403437 0.229372 0.061084 0.043 Uiso calc 0.832(4) B 1
    C C52 0.4955(2) 0.12458(17) 0.07583(17) 0.0375(8) Uani d 0.832(4) B 1
    H H52A 0.446104 0.089871 0.097564 0.045 Uiso calc 0.832(4) B 1
    H H52B 0.543815 0.096428 0.044879 0.045 Uiso calc 0.832(4) B 1
    C C51A 0.45031(18) 0.19920(15) 0.03090(14) 0.0360(6) Uani d 0.168(4) B 2
    H H51C 0.452736 0.156583 0.005547 0.043 Uiso calc 0.168(4) B 2
    H H51D 0.389267 0.233417 0.024952 0.043 Uiso calc 0.168(4) B 2
    C C52A 0.4459(6) 0.1620(8) 0.1068(4) 0.032(3) Uani d 0.168(4) B 2
    H H52C 0.412872 0.114822 0.116646 0.038 Uiso calc 0.168(4) B 2
    H H52D 0.407470 0.199328 0.134586 0.038 Uiso calc 0.168(4) B 2
    C C53 0.68814(17) 0.48300(14) 0.10485(12) 0.0278(5) Uani d 1 . .
    H H53A 0.622619 0.509576 0.114600 0.033 Uiso calc 1 . .
    H H53B 0.731699 0.523431 0.093968 0.033 Uiso calc 1 . .
    C C54 0.71150(17) 0.42287(15) 0.17006(12) 0.0309(5) Uani d 1 . .
    H H54A 0.772668 0.390103 0.159078 0.037 Uiso calc 1 . .
    H H54B 0.717306 0.449761 0.207489 0.037 Uiso calc 1 . .
    C C55 0.65216(19) 0.31670(15) 0.25602(12) 0.0347(6) Uani d 1 . .
    H H55A 0.658182 0.342624 0.294046 0.042 Uiso calc 1 . .
    H H55B 0.711596 0.281081 0.246980 0.042 Uiso calc 1 . .
    C C56 0.56970(19) 0.27031(15) 0.27831(12) 0.0340(5) Uani d 1 . .
    H H56A 0.573121 0.236899 0.326014 0.041 Uiso calc 1 . .
    H H56B 0.509385 0.306510 0.279879 0.041 Uiso calc 1 . .
    C C57 0.50382(18) 0.16933(14) 0.25173(13) 0.0342(5) Uani d 0.832(4) B 1
    H H57A 0.449136 0.192885 0.281513 0.041 Uiso calc 0.832(4) B 1
    H H57B 0.531907 0.120279 0.281226 0.041 Uiso calc 0.832(4) B 1
    C C58 0.4689(2) 0.14913(17) 0.19284(15) 0.0336(7) Uani d 0.832(4) B 1
    H H58A 0.439784 0.099950 0.211398 0.040 Uiso calc 0.832(4) B 1
    H H58B 0.418083 0.191283 0.176865 0.040 Uiso calc 0.832(4) B 1
    C C57A 0.50382(18) 0.16933(14) 0.25173(13) 0.0342(5) Uani d 0.168(4) B 2
    H H57C 0.439556 0.198565 0.247732 0.041 Uiso calc 0.168(4) B 2
    H H57D 0.505797 0.142772 0.301712 0.041 Uiso calc 0.168(4) B 2
    C C58A 0.5243(10) 0.1087(5) 0.2064(4) 0.030(3) Uani d 0.168(4) B 2
    H H58C 0.581252 0.072250 0.219705 0.036 Uiso calc 0.168(4) B 2
    H H58D 0.470417 0.077592 0.217746 0.036 Uiso calc 0.168(4) B 2
    C C59 0.79571(15) 0.42891(14) 0.01273(12) 0.0266(5) Uani d 1 . .
    H H59A 0.837498 0.437677 0.043977 0.032 Uiso calc 1 . .
    H H59B 0.808763 0.465293 -0.033476 0.032 Uiso calc 1 . .
    C C60 0.82026(18) 0.34591(15) 0.00267(15) 0.0389(6) Uani d 1 . .
    H H60A 0.774376 0.333970 -0.023757 0.047 Uiso calc 1 . .
    H H60B 0.884610 0.338747 -0.024488 0.047 Uiso calc 1 . .
    C C61 0.8745(3) 0.2209(2) 0.0813(2) 0.0389(9) Uani d 0.739(6) A 1
    H H61A 0.881877 0.202893 0.131742 0.047 Uiso calc 0.739(6) A 1
    H H61B 0.938336 0.225914 0.053485 0.047 Uiso calc 0.739(6) A 1
    C C62 0.8289(2) 0.1620(2) 0.0587(2) 0.0356(10) Uani d 0.739(6) A 1
    H H62A 0.810793 0.183583 0.011121 0.043 Uiso calc 0.739(6) A 1
    H H62B 0.873260 0.112777 0.057501 0.043 Uiso calc 0.739(6) A 1
    C C61A 0.8543(7) 0.2216(4) 0.0384(5) 0.040(2) Uani d 0.261(6) A 2
    H H61C 0.818774 0.222087 -0.000134 0.048 Uiso calc 0.261(6) A 2
    H H61D 0.922346 0.221984 0.018773 0.048 Uiso calc 0.261(6) A 2
    C C62A 0.8413(8) 0.1491(7) 0.0956(8) 0.053(3) Uani d 0.261(6) A 2
    H H62C 0.884133 0.101531 0.086170 0.063 Uiso calc 0.261(6) A 2
    H H62D 0.842778 0.156724 0.143486 0.063 Uiso calc 0.261(6) A 2
    C C63 0.70504(18) 0.08249(15) 0.09836(15) 0.0398(6) Uani d 0.832(4) A 1
    H H63A 0.750387 0.033502 0.105225 0.048 Uiso calc 0.832(4) B 1
    H H63B 0.690133 0.094522 0.049614 0.048 Uiso calc 0.832(4) B 1
    C C64 0.6162(2) 0.07372(17) 0.15085(15) 0.0334(7) Uani d 0.832(4) A 1
    H H64A 0.594795 0.022575 0.153228 0.040 Uiso calc 0.832(4) B 1
    H H64B 0.629783 0.074119 0.198146 0.040 Uiso calc 0.832(4) B 1
    C C63A 0.70504(18) 0.08249(15) 0.09836(15) 0.0398(6) Uani d 0.168(4) A 2
    H H63C 0.710239 0.059889 0.148680 0.048 Uiso calc 0.168(4) B 2
    H H63D 0.744539 0.045279 0.070955 0.048 Uiso calc 0.168(4) B 2
    C C64A 0.6017(5) 0.0851(8) 0.0887(7) 0.039(3) Uani d 0.168(4) A 2
    H H64C 0.594825 0.104369 0.038316 0.046 Uiso calc 0.168(4) B 2
    H H64D 0.582789 0.031592 0.104306 0.046 Uiso calc 0.168(4) B 2
    C C65 0.06157(17) 0.15839(15) 0.46261(13) 0.0339(5) Uani d 1 . .
    H H65A 0.108430 0.110513 0.470918 0.041 Uiso calc 1 . .
    H H65B 0.096403 0.204528 0.452611 0.041 Uiso calc 1 . .
    C C66 0.01801(17) 0.15935(15) 0.39847(13) 0.0338(5) Uani d 1 . .
    H H66A 0.065711 0.169206 0.355632 0.041 Uiso calc 1 . .
    H H66B -0.003081 0.107680 0.402485 0.041 Uiso calc 1 . .
    C C67 -0.09170(19) 0.23932(17) 0.32649(14) 0.0400(6) Uani d 1 . .
    H H67A -0.153479 0.220228 0.330360 0.048 Uiso calc 1 . .
    H H67B -0.045341 0.214281 0.292209 0.048 Uiso calc 1 . .
    C C68 -0.10201(16) 0.32650(17) 0.30179(12) 0.0344(6) Uani d 1 . .
    H H68A -0.041537 0.346005 0.301532 0.041 Uiso calc 1 . .
    H H68B -0.117546 0.341176 0.253142 0.041 Uiso calc 1 . .
    C C69 -0.18001(18) 0.44470(14) 0.33286(12) 0.0312(5) Uani d 1 . .
    H H69A -0.179055 0.466035 0.281648 0.037 Uiso calc 1 . .
    H H69B -0.124438 0.459451 0.347230 0.037 Uiso calc 1 . .
    C C70 -0.27039(18) 0.47791(14) 0.37312(13) 0.0323(5) Uani d 1 . .
    H H70A -0.281360 0.535595 0.355273 0.039 Uiso calc 1 . .
    H H70B -0.324265 0.455198 0.364518 0.039 Uiso calc 1 . .
    C C71 -0.05640(17) 0.08982(14) 0.54791(14) 0.0335(5) Uani d 1 . .
    H H71A -0.016928 0.045996 0.575330 0.040 Uiso calc 1 . .
    H H71B -0.064841 0.073693 0.504913 0.040 Uiso calc 1 . .
    C C72 -0.15153(17) 0.10434(14) 0.59115(14) 0.0337(5) Uani d 1 . .
    H H72A -0.180723 0.054988 0.607151 0.040 Uiso calc 1 . .
    H H72B -0.144516 0.122999 0.633227 0.040 Uiso calc 1 . .
    C C73 -0.30445(17) 0.17179(14) 0.58188(13) 0.0321(5) Uani d 1 . .
    H H73A -0.306894 0.186779 0.627485 0.039 Uiso calc 1 . .
    H H73B -0.331340 0.121625 0.591199 0.039 Uiso calc 1 . .
    C C74 -0.36121(16) 0.23516(13) 0.53442(14) 0.0298(5) Uani d 1 . .
    H H74A -0.351793 0.223459 0.486830 0.036 Uiso calc 1 . .
    H H74B -0.429618 0.236778 0.553484 0.036 Uiso calc 1 . .
    C C75 -0.39085(16) 0.37104(13) 0.49173(13) 0.0278(5) Uani d 1 . .
    H H75A -0.457747 0.369378 0.514226 0.033 Uiso calc 1 . .
    H H75B -0.385925 0.363865 0.442903 0.033 Uiso calc 1 . .
    C C76 -0.36163(15) 0.44973(13) 0.49039(13) 0.0277(5) Uani d 1 . .
    H H76A -0.409374 0.492127 0.470043 0.033 Uiso calc 1 . .
    H H76B -0.361252 0.454194 0.539389 0.033 Uiso calc 1 . .
    C C77 0.04196(17) 0.16584(14) 0.58476(13) 0.0330(5) Uani d 1 . .
    H H77A 0.100470 0.127461 0.585501 0.040 Uiso calc 1 . .
    H H77B 0.000330 0.151067 0.630167 0.040 Uiso calc 1 . .
    C C78 0.06825(16) 0.24677(14) 0.57889(13) 0.0309(5) Uani d 1 . .
    H H78A 0.112112 0.243983 0.612822 0.037 Uiso calc 1 . .
    H H78B 0.101151 0.265949 0.530800 0.037 Uiso calc 1 . .
    C C79 0.01044(16) 0.37579(13) 0.59082(12) 0.0276(5) Uani d 1 . .
    H H79A 0.049958 0.393985 0.545143 0.033 Uiso calc 1 . .
    H H79B 0.048216 0.371916 0.628931 0.033 Uiso calc 1 . .
    C C80 -0.07656(17) 0.43359(14) 0.59936(12) 0.0276(5) Uani d 1 . .
    H H80A -0.121111 0.412085 0.641144 0.033 Uiso calc 1 . .
    H H80B -0.059670 0.483195 0.605999 0.033 Uiso calc 1 . .
    C C81 -0.19935(15) 0.50749(13) 0.53796(12) 0.0248(4) Uani d 1 . .
    H H81A -0.181635 0.555062 0.548115 0.030 Uiso calc 1 . .
    H H81B -0.251242 0.488505 0.575063 0.030 Uiso calc 1 . .
    C C82 -0.23147(17) 0.52675(13) 0.46697(13) 0.0278(5) Uani d 1 . .
    H H82A -0.281962 0.572421 0.465116 0.033 Uiso calc 1 . .
    H H82B -0.177439 0.542612 0.430520 0.033 Uiso calc 1 . .
    O O13 0.13665(19) -0.03498(16) 0.6175(2) 0.0903(10) Uani d 1 . .
    C C83 0.1504(3) -0.0366(2) 0.6852(2) 0.0736(12) Uani d 1 . .
    H H83A 0.116221 -0.077337 0.719164 0.088 Uiso calc 1 . .
    H H83B 0.125901 0.015046 0.697466 0.088 Uiso calc 1 . .
    C C84 0.2549(3) -0.0552(3) 0.6879(2) 0.0790(12) Uani d 1 . .
    H H84A 0.281015 -0.008810 0.693092 0.095 Uiso calc 1 . .
    H H84B 0.268443 -0.099608 0.727596 0.095 Uiso calc 1 . .
    C C85 0.2947(3) -0.0762(3) 0.6203(2) 0.0796(12) Uani d 1 . .
    H H85A 0.356641 -0.056527 0.601941 0.096 Uiso calc 1 . .
    H H85B 0.303632 -0.134067 0.625023 0.096 Uiso calc 1 . .
    C C86 0.2256(3) -0.0387(3) 0.5744(2) 0.0952(17) Uani d 1 . .
    H H86A 0.239677 0.014875 0.550002 0.114 Uiso calc 1 . .
    H H86B 0.226074 -0.069634 0.538550 0.114 Uiso calc 1 . .
    O O14 -0.1558(3) 0.8094(3) 0.25418(19) 0.0721(14) Uani d 0.619(5) C 1
    C C87 -0.0560(5) 0.7966(5) 0.2359(4) 0.064(2) Uani d 0.619(5) C 1
    H H87A -0.031435 0.741556 0.256149 0.077 Uiso calc 0.619(5) C 1
    H H87B -0.025977 0.832091 0.254840 0.077 Uiso calc 0.619(5) C 1
    C C88 -0.0327(9) 0.8130(9) 0.1563(7) 0.059(3) Uani d 0.619(5) C 1
    H H88A -0.036184 0.766647 0.137118 0.071 Uiso calc 0.619(5) C 1
    H H88B 0.030355 0.831013 0.139380 0.071 Uiso calc 0.619(5) C 1
    C C89 -0.1135(7) 0.8789(6) 0.1390(5) 0.071(3) Uani d 0.619(5) C 1
    H H89A -0.092956 0.930813 0.134850 0.085 Uiso calc 0.619(5) C 1
    H H89B -0.133434 0.877833 0.093830 0.085 Uiso calc 0.619(5) C 1
    C C90 -0.1939(5) 0.8651(4) 0.1983(3) 0.0677(17) Uani d 0.619(5) C 1
    H H90A -0.221084 0.914812 0.213447 0.081 Uiso calc 0.619(5) C 1
    H H90B -0.244678 0.844359 0.183189 0.081 Uiso calc 0.619(5) C 1
    O O14A -0.0533(6) 0.8680(4) 0.2346(4) 0.078(3) Uani d 0.381(5) C 2
    C C87A -0.1265(10) 0.8994(9) 0.1936(7) 0.095(5) Uani d 0.381(5) C 2
    H H87C -0.122363 0.955822 0.172868 0.114 Uiso calc 0.381(5) C 2
    H H87D -0.188911 0.894884 0.223735 0.114 Uiso calc 0.381(5) C 2
    C C88A -0.1171(15) 0.8531(7) 0.1334(10) 0.074(5) Uani d 0.381(5) C 2
    H H88C -0.117490 0.888770 0.086414 0.089 Uiso calc 0.381(5) C 2
    H H88D -0.167145 0.818480 0.141929 0.089 Uiso calc 0.381(5) C 2
    C C89A -0.0160(19) 0.8046(15) 0.1426(13) 0.076(6) Uani d 0.381(5) C 2
    H H89C -0.010678 0.752917 0.129840 0.091 Uiso calc 0.381(5) C 2
    H H89D 0.034962 0.833898 0.112970 0.091 Uiso calc 0.381(5) C 2
    C C90A -0.0108(11) 0.7950(10) 0.2169(8) 0.075(4) Uani d 0.381(5) C 2
    H H90C -0.045739 0.751637 0.245398 0.090 Uiso calc 0.381(5) C 2
    H H90D 0.056092 0.783160 0.225490 0.090 Uiso calc 0.381(5) C 2
loop_
    _atom_site_aniso_label
    _atom_site_aniso_U_11
    _atom_site_aniso_U_22
    _atom_site_aniso_U_33
    _atom_site_aniso_U_12
    _atom_site_aniso_U_13
    _atom_site_aniso_U_23
    Fe1 0.01386(14) 0.01428(14) 0.01392(14) -0.00143(10) -0.00411(10)
                                                                    -0.00175(10)
    K1 0.0226(2) 0.0254(2) 0.0163(2) -0.00555(18) -0.00272(17) 0.00008(17)
    K2 0.0188(2) 0.0229(2) 0.0194(2) -0.00134(17) -0.00299(16) -0.00523(17)
    Cl1 0.0875(6) 0.0472(4) 0.0367(3) -0.0365(4) -0.0093(3) -0.0175(3)
    Cl2 0.0404(4) 0.0610(5) 0.0993(6) -0.0305(3) 0.0126(4) -0.0511(5)
    Cl3 0.0251(3) 0.0390(3) 0.0505(4) 0.0053(2) -0.0177(3) 0.0075(3)
    Cl4 0.0579(4) 0.0345(3) 0.0282(3) -0.0111(3) -0.0248(3) 0.0104(2)
    O1 0.0264(8) 0.0232(8) 0.0174(7) -0.0086(6) -0.0026(6) 0.0011(6)
    O2 0.0265(8) 0.0258(8) 0.0273(8) -0.0097(6) -0.0095(6) 0.0047(6)
    O3 0.0318(9) 0.0316(9) 0.0193(7) -0.0048(7) 0.0036(6) -0.0020(6)
    O4 0.0280(8) 0.0324(9) 0.0193(7) -0.0042(7) -0.0055(6) -0.0020(6)
    O5 0.0357(11) 0.0338(11) 0.0903(17) 0.0063(8) 0.0049(11) 0.0119(11)
    O6 0.0293(13) 0.0442(17) 0.066(3) -0.0106(11) 0.0188(17) -0.0225(18)
    O6A 0.045(4) 0.050(4) 0.099(6) 0.004(3) 0.040(5) 0.004(5)
    O7 0.0257(8) 0.0263(8) 0.0317(9) -0.0016(6) 0.0021(7) -0.0005(7)
    O8 0.0221(8) 0.0295(8) 0.0229(7) -0.0002(6) -0.0053(6) -0.0116(6)
    O9 0.0317(9) 0.0417(10) 0.0365(9) 0.0099(7) -0.0103(7) -0.0219(8)
    O10 0.0243(8) 0.0324(9) 0.0196(7) -0.0082(6) 0.0009(6) -0.0043(6)
    O11 0.0211(8) 0.0207(8) 0.0384(9) -0.0021(6) -0.0112(6) -0.0081(7)
    O12 0.0211(7) 0.0251(8) 0.0311(8) -0.0042(6) -0.0061(6) -0.0049(6)
    N1 0.0155(8) 0.0129(8) 0.0156(8) -0.0006(6) -0.0038(6) -0.0013(6)
    N2 0.0143(8) 0.0165(8) 0.0133(8) -0.0004(6) -0.0036(6) -0.0019(6)
    N3 0.0163(8) 0.0187(8) 0.0156(8) -0.0027(6) -0.0032(6) -0.0025(6)
    N4 0.0139(8) 0.0178(8) 0.0159(8) -0.0022(6) -0.0036(6) -0.0024(6)
    N5 0.0267(10) 0.0240(10) 0.0233(9) 0.0000(7) -0.0012(8) 0.0002(7)
    N6 0.0236(9) 0.0224(9) 0.0239(9) -0.0046(7) -0.0018(8) -0.0065(7)
    N7 0.0231(9) 0.0220(9) 0.0292(10) -0.0038(7) -0.0094(7) -0.0062(7)
    N8 0.0269(10) 0.0223(9) 0.0343(11) -0.0017(8) -0.0063(8) -0.0036(8)
    N9 0.0173(8) 0.0245(9) 0.0240(9) -0.0037(7) -0.0021(7) -0.0052(7)
    N10 0.0264(10) 0.0252(10) 0.0292(10) -0.0017(8) -0.0026(8) 0.0016(8)
    C1 0.0149(9) 0.0184(10) 0.0162(9) -0.0003(7) -0.0048(7) -0.0024(7)
    C2 0.0199(10) 0.0200(10) 0.0174(9) 0.0002(8) -0.0069(8) -0.0035(8)
    C3 0.0177(10) 0.0185(10) 0.0198(10) -0.0024(7) -0.0064(8) -0.0052(8)
    C4 0.0141(9) 0.0178(9) 0.0167(9) -0.0016(7) -0.0039(7) -0.0037(7)
    C5 0.0156(9) 0.0178(9) 0.0137(9) -0.0020(7) -0.0013(7) -0.0038(7)
    C6 0.0176(9) 0.0153(9) 0.0141(9) -0.0024(7) -0.0013(7) -0.0024(7)
    C7 0.0206(10) 0.0157(9) 0.0167(9) -0.0022(8) -0.0034(8) -0.0008(7)
    C8 0.0186(10) 0.0170(10) 0.0188(10) 0.0010(8) -0.0040(8) -0.0004(8)
    C9 0.0176(9) 0.0191(10) 0.0129(9) 0.0001(7) -0.0038(7) -0.0007(7)
    C10 0.0157(9) 0.0209(10) 0.0133(9) 0.0004(8) -0.0032(7) -0.0005(7)
    C11 0.0160(9) 0.0223(10) 0.0145(9) -0.0030(8) -0.0043(7) -0.0015(8)
    C12 0.0181(10) 0.0263(11) 0.0179(10) -0.0029(8) -0.0063(8) -0.0018(8)
    C13 0.0222(10) 0.0272(11) 0.0170(10) -0.0069(8) -0.0052(8) -0.0046(8)
    C14 0.0193(10) 0.0223(10) 0.0157(9) -0.0047(8) -0.0033(8) -0.0046(8)
    C15 0.0193(10) 0.0186(10) 0.0183(9) -0.0058(8) -0.0023(8) -0.0047(8)
    C16 0.0162(9) 0.0176(10) 0.0202(10) -0.0033(7) -0.0018(8) -0.0040(8)
    C17 0.0214(10) 0.0153(10) 0.0250(10) -0.0030(8) -0.0035(8) -0.0039(8)
    C18 0.0204(10) 0.0162(10) 0.0217(10) -0.0015(8) -0.0046(8) -0.0005(8)
    C19 0.0172(9) 0.0150(9) 0.0170(9) -0.0019(7) -0.0011(7) -0.0003(7)
    C20 0.0163(9) 0.0160(9) 0.0161(9) 0.0001(7) -0.0026(7) -0.0013(7)
    C21 0.0212(10) 0.0164(9) 0.0137(9) -0.0030(8) -0.0067(7) -0.0005(7)
    C22 0.0241(11) 0.0235(11) 0.0259(11) -0.0032(8) -0.0020(9) -0.0088(9)
    C23 0.0362(13) 0.0268(12) 0.0411(14) -0.0085(10) -0.0010(11) -0.0180(10)
    C24 0.0292(12) 0.0312(12) 0.0379(13) -0.0146(10) -0.0037(10) -0.0133(10)
    C25 0.0202(10) 0.0291(11) 0.0231(10) -0.0062(9) -0.0040(8) -0.0062(9)
    C26 0.0222(10) 0.0186(10) 0.0190(10) -0.0024(8) -0.0057(8) -0.0029(8)
    C27 0.0187(10) 0.0146(9) 0.0193(10) -0.0011(7) -0.0078(8) -0.0004(7)
    C28 0.0173(9) 0.0140(9) 0.0193(10) -0.0020(7) -0.0075(8) -0.0034(7)
    C29 0.0199(10) 0.0156(9) 0.0201(10) -0.0052(8) -0.0062(8) 0.0008(8)
    C30 0.0266(11) 0.0282(12) 0.0221(11) 0.0012(9) -0.0047(9) -0.0027(9)
    C31 0.0279(11) 0.0193(10) 0.0218(10) 0.0012(8) -0.0069(8) -0.0030(8)
    C32 0.0326(12) 0.0175(10) 0.0322(12) 0.0013(9) -0.0133(10) -0.0021(9)
    C33 0.0381(13) 0.0199(11) 0.0225(11) -0.0089(9) -0.0143(9) 0.0043(8)
    C34 0.0378(13) 0.0351(13) 0.0182(10) -0.0071(10) -0.0037(9) -0.0030(9)
    C35 0.0204(10) 0.0201(10) 0.0213(10) -0.0023(8) -0.0051(8) -0.0055(8)
    C36 0.0309(12) 0.0259(11) 0.0229(11) -0.0120(9) 0.0000(9) -0.0059(9)
    C37 0.0424(14) 0.0332(13) 0.0224(11) -0.0119(10) -0.0016(10) -0.0095(10)
    C38 0.0420(14) 0.0271(12) 0.0299(12) -0.0110(10) -0.0097(10) -0.0122(10)
    C39 0.0329(12) 0.0267(12) 0.0314(12) -0.0136(10) -0.0050(10) -0.0050(9)
    C40 0.0247(11) 0.0259(11) 0.0219(10) -0.0075(9) -0.0019(8) -0.0053(9)
    C41 0.0152(9) 0.0185(10) 0.0205(10) -0.0047(7) -0.0048(8) 0.0014(8)
    C42 0.0181(10) 0.0266(11) 0.0195(10) -0.0041(8) -0.0040(8) 0.0012(8)
    C43 0.0214(11) 0.0306(12) 0.0242(11) -0.0083(9) -0.0102(9) 0.0064(9)
    C44 0.0153(10) 0.0242(11) 0.0345(12) -0.0038(8) -0.0113(9) 0.0079(9)
    C45 0.0180(10) 0.0235(11) 0.0306(12) -0.0010(8) -0.0016(9) -0.0008(9)
    C46 0.0202(10) 0.0201(10) 0.0205(10) -0.0026(8) -0.0058(8) 0.0018(8)
    C47 0.0224(11) 0.0228(11) 0.0285(11) -0.0037(8) -0.0034(9) -0.0017(9)
    C48 0.0251(11) 0.0235(11) 0.0235(11) -0.0078(9) -0.0032(9) 0.0036(9)
    C49 0.0380(13) 0.0332(13) 0.0169(10) -0.0137(10) -0.0072(9) 0.0010(9)
    C50 0.0285(12) 0.0299(12) 0.0247(11) -0.0072(9) -0.0124(9) 0.0025(9)
    C51 0.0317(13) 0.0345(13) 0.0402(14) -0.0158(10) -0.0103(11) 0.0073(11)
    C52 0.0434(18) 0.0275(15) 0.0415(17) -0.0135(13) -0.0154(14) 0.0061(13)
    C51A 0.0317(13) 0.0345(13) 0.0402(14) -0.0158(10) -0.0103(11) 0.0073(11)
    C52A 0.037(5) 0.035(5) 0.029(5) -0.019(5) -0.011(5) -0.003(5)
    C53 0.0274(12) 0.0290(12) 0.0299(12) -0.0095(9) -0.0017(9) -0.0100(9)
    C54 0.0293(12) 0.0398(14) 0.0290(12) -0.0073(10) -0.0085(9) -0.0125(10)
    C55 0.0469(15) 0.0355(13) 0.0221(11) -0.0008(11) -0.0140(10) -0.0036(10)
    C56 0.0477(15) 0.0326(13) 0.0159(10) -0.0001(11) -0.0005(10) -0.0006(9)
    C57 0.0331(13) 0.0291(12) 0.0306(12) -0.0037(10) 0.0087(10) 0.0024(10)
    C58 0.0273(15) 0.0258(15) 0.0399(16) -0.0057(12) 0.0026(12) 0.0043(12)
    C57A 0.0331(13) 0.0291(12) 0.0306(12) -0.0037(10) 0.0087(10) 0.0024(10)
    C58A 0.029(5) 0.021(5) 0.036(5) -0.003(4) -0.002(5) 0.003(4)
    C59 0.0193(10) 0.0315(12) 0.0282(11) -0.0073(9) 0.0002(9) -0.0046(9)
    C60 0.0226(12) 0.0374(14) 0.0553(16) -0.0046(10) 0.0051(11) -0.0151(12)
    C61 0.0329(18) 0.0360(19) 0.052(2) 0.0038(14) -0.0176(16) -0.0141(17)
    C62 0.0195(16) 0.044(2) 0.050(2) 0.0068(14) -0.0089(16) -0.030(2)
    C61A 0.023(4) 0.039(4) 0.052(5) -0.002(3) -0.007(4) -0.001(4)
    C62A 0.035(4) 0.046(5) 0.068(5) 0.006(4) -0.003(5) -0.007(5)
    C63 0.0349(14) 0.0359(14) 0.0436(15) 0.0008(11) 0.0030(11) -0.0090(11)
    C64 0.0337(15) 0.0304(15) 0.0283(15) 0.0009(12) -0.0031(12) 0.0046(12)
    C63A 0.0349(14) 0.0359(14) 0.0436(15) 0.0008(11) 0.0030(11) -0.0090(11)
    C64A 0.039(6) 0.039(6) 0.031(5) 0.002(5) 0.002(5) -0.004(5)
    C65 0.0239(12) 0.0337(13) 0.0403(14) 0.0049(10) -0.0023(10) -0.0087(11)
    C66 0.0309(13) 0.0315(13) 0.0385(13) 0.0023(10) 0.0015(10) -0.0156(11)
    C67 0.0315(13) 0.0591(18) 0.0367(14) 0.0066(12) -0.0092(11) -0.0300(13)
    C68 0.0211(11) 0.0633(17) 0.0189(11) -0.0068(11) 0.0020(9) -0.0119(11)
    C69 0.0414(14) 0.0331(13) 0.0213(11) -0.0182(11) -0.0102(10) 0.0034(9)
    C70 0.0406(14) 0.0227(11) 0.0361(13) -0.0025(10) -0.0213(11) -0.0004(10)
    C71 0.0317(13) 0.0216(11) 0.0448(14) 0.0006(9) -0.0050(11) -0.0056(10)
    C72 0.0337(13) 0.0225(12) 0.0386(13) -0.0034(10) -0.0044(10) 0.0047(10)
    C73 0.0279(12) 0.0272(12) 0.0371(13) -0.0043(9) 0.0030(10) -0.0042(10)
    C74 0.0239(11) 0.0247(12) 0.0447(14) -0.0065(9) -0.0075(10) -0.0104(10)
    C75 0.0199(11) 0.0238(11) 0.0423(13) -0.0003(8) -0.0136(9) -0.0072(10)
    C76 0.0194(11) 0.0218(11) 0.0440(14) 0.0022(8) -0.0109(9) -0.0097(10)
    C77 0.0304(12) 0.0287(12) 0.0369(13) 0.0033(10) -0.0116(10) -0.0011(10)
    C78 0.0231(11) 0.0331(13) 0.0370(13) -0.0003(9) -0.0098(10) -0.0067(10)
    C79 0.0284(12) 0.0287(12) 0.0299(12) -0.0096(9) -0.0108(9) -0.0054(9)
    C80 0.0342(12) 0.0300(12) 0.0231(11) -0.0074(10) -0.0076(9) -0.0096(9)
    C81 0.0226(11) 0.0229(11) 0.0315(12) -0.0023(8) -0.0027(9) -0.0124(9)
    C82 0.0286(12) 0.0204(11) 0.0370(13) -0.0039(9) -0.0090(10) -0.0074(9)
    O13 0.0622(17) 0.0743(18) 0.162(3) 0.0238(13) -0.0697(19) -0.062(2)
    C83 0.060(2) 0.058(2) 0.080(3) 0.0058(17) 0.017(2) -0.0003(19)
    C84 0.066(2) 0.120(4) 0.053(2) -0.028(2) -0.0221(18) -0.004(2)
    C85 0.044(2) 0.107(3) 0.086(3) -0.015(2) -0.0024(19) -0.019(2)
    C86 0.127(4) 0.090(3) 0.068(3) 0.056(3) -0.047(3) -0.041(2)
    O14 0.096(3) 0.069(3) 0.041(2) -0.008(2) -0.004(2) 0.0043(18)
    C87 0.099(5) 0.050(4) 0.041(4) -0.011(4) -0.017(4) 0.001(3)
    C88 0.076(5) 0.062(7) 0.045(5) -0.047(4) -0.015(4) 0.012(4)
    C89 0.069(4) 0.083(7) 0.055(5) -0.041(5) -0.023(3) 0.028(5)
    C90 0.101(5) 0.054(3) 0.046(3) -0.016(3) -0.006(3) -0.004(2)
    O14A 0.131(7) 0.047(4) 0.069(4) 0.015(4) -0.058(4) -0.022(3)
    C87A 0.109(10) 0.104(10) 0.086(8) 0.031(8) -0.054(7) -0.048(7)
    C88A 0.153(12) 0.021(5) 0.066(8) -0.023(5) -0.061(8) -0.003(5)
    C89A 0.135(13) 0.031(6) 0.058(9) -0.023(7) -0.012(8) 0.002(6)
    C90A 0.093(10) 0.063(7) 0.079(9) 0.012(7) -0.035(8) -0.033(7)
_geom_special_details
;
 All esds (except the esd in the dihedral angle between two l.s. planes)
 are estimated using the full covariance matrix.  The cell esds are taken
 into account individually in the estimation of esds in distances, angles
 and torsion angles; correlations between esds in cell parameters are only
 used when they are defined by crystal symmetry.  An approximate (isotropic)
 treatment of cell esds is used for estimating esds involving l.s. planes.
;
loop_
    _geom_bond_atom_site_label_1
    _geom_bond_atom_site_label_2
    _geom_bond_site_symmetry_2
    _geom_bond_distance
    _geom_bond_publ_flag
    Fe1 N1 . 1.9499(16) ?
    Fe1 N3 . 1.9601(16) ?
    Fe1 N2 . 1.9699(16) ?
    Fe1 N4 . 1.9757(16) ?
    Fe1 C27 . 1.988(2) ?
    Fe1 C28 . 1.991(2) ?
    K1 O3 . 2.6918(15) ?
    K1 O1 . 2.7581(14) ?
    K1 O4 . 2.7780(16) ?
    K1 O2 . 2.8205(16) ?
    K1 N5 . 2.8735(19) ?
    K1 N10 . 3.015(2) ?
    K1 N9 . 3.0475(18) ?
    K1 O5 . 3.142(2) ?
    K1 O6A . 3.150(13) ?
    K1 O6 . 3.184(4) ?
    K2 O9 . 2.6911(16) ?
    K2 O8 . 2.7978(15) ?
    K2 O12 . 2.8144(16) ?
    K2 O10 . 2.8282(15) ?
    K2 N8 . 2.9787(19) ?
    K2 O11 . 3.0001(15) ?
    K2 N6 . 3.0257(18) ?
    K2 O7 . 3.0629(16) ?
    K2 N7 . 3.0686(18) ?
    Cl1 C38 . 1.745(2) ?
    Cl2 C24 . 1.746(2) ?
    Cl3 C44 . 1.746(2) ?
    Cl4 C33 . 1.747(2) ?
    O1 C49 . 1.414(3) ?
    O1 C48 . 1.435(2) ?
    O2 C50 . 1.418(3) ?
    O2 C51A . 1.423(3) ?
    O2 C51 . 1.423(3) ?
    O3 C56 . 1.415(3) ?
    O3 C57A . 1.424(3) ?
    O3 C57 . 1.424(3) ?
    O4 C54 . 1.423(3) ?
    O4 C55 . 1.428(3) ?
    O5 C61 . 1.411(4) ?
    O5 C60 . 1.428(4) ?
    O5 C61A . 1.542(7) ?
    O6 C63 . 1.441(4) ?
    O6 C62 . 1.471(4) ?
    O6A C63A . 1.419(7) ?
    O6A C62A . 1.461(8) ?
    O7 C73 . 1.405(3) ?
    O7 C72 . 1.425(3) ?
    O8 C81 . 1.421(3) ?
    O8 C80 . 1.427(3) ?
    O9 C66 . 1.406(3) ?
    O9 C67 . 1.418(3) ?
    O10 C69 . 1.421(3) ?
    O10 C68 . 1.430(3) ?
    O11 C74 . 1.423(3) ?
    O11 C75 . 1.424(3) ?
    O12 C78 . 1.426(3) ?
    O12 C79 . 1.432(3) ?
    N1 C1 . 1.374(2) ?
    N1 C4 . 1.375(2) ?
    N2 C9 . 1.376(2) ?
    N2 C6 . 1.379(2) ?
    N3 C14 . 1.375(3) ?
    N3 C11 . 1.376(2) ?
    N4 C16 . 1.376(3) ?
    N4 C19 . 1.382(2) ?
    N5 C27 . 1.160(3) ?
    N6 C28 . 1.159(3) ?
    N7 C76 . 1.464(3) ?
    N7 C70 . 1.473(3) ?
    N7 C82 . 1.477(3) ?
    N8 C77 . 1.469(3) ?
    N8 C71 . 1.469(3) ?
    N8 C65 . 1.469(3) ?
    N9 C53 . 1.464(3) ?
    N9 C47 . 1.471(3) ?
    N9 C59 . 1.475(3) ?
    N10 C52 . 1.442(3) ?
    N10 C58A . 1.447(7) ?
    N10 C58 . 1.475(3) ?
    N10 C64A . 1.480(7) ?
    N10 C64 . 1.480(3) ?
    N10 C52A . 1.481(7) ?
    C1 C20 . 1.398(3) ?
    C1 C2 . 1.439(3) ?
    C2 C3 . 1.351(3) ?
    C2 H2 . 0.9500 ?
    C3 C4 . 1.445(3) ?
    C3 H3 . 0.9500 ?
    C4 C5 . 1.397(3) ?
    C5 C6 . 1.400(3) ?
    C5 C21 . 1.493(3) ?
    C6 C7 . 1.440(3) ?
    C7 C8 . 1.351(3) ?
    C7 H7 . 0.9500 ?
    C8 C9 . 1.442(3) ?
    C8 H8 . 0.9500 ?
    C9 C10 . 1.401(3) ?
    C10 C11 . 1.396(3) ?
    C10 C41 . 1.494(3) ?
    C11 C12 . 1.444(3) ?
    C12 C13 . 1.346(3) ?
    C12 H12 . 0.9500 ?
    C13 C14 . 1.444(3) ?
    C13 H13 . 0.9500 ?
    C14 C15 . 1.401(3) ?
    C15 C16 . 1.399(3) ?
    C15 C35 . 1.493(3) ?
    C16 C17 . 1.447(3) ?
    C17 C18 . 1.351(3) ?
    C17 H17 . 0.9500 ?
    C18 C19 . 1.443(3) ?
    C18 H18 . 0.9500 ?
    C19 C20 . 1.396(3) ?
    C20 C29 . 1.499(3) ?
    C21 C22 . 1.391(3) ?
    C21 C26 . 1.404(3) ?
    C22 C23 . 1.393(3) ?
    C22 H22 . 0.9500 ?
    C23 C24 . 1.372(3) ?
    C23 H23 . 0.9500 ?
    C24 C25 . 1.380(3) ?
    C25 C26 . 1.388(3) ?
    C25 H25 . 0.9500 ?
    C26 H26 . 0.9500 ?
    C29 C31 . 1.387(3) ?
    C29 C30 . 1.392(3) ?
    C30 C34 . 1.389(3) ?
    C30 H30 . 0.9500 ?
    C31 C32 . 1.391(3) ?
    C31 H31 . 0.9500 ?
    C32 C33 . 1.379(3) ?
    C32 H32 . 0.9500 ?
    C33 C34 . 1.381(3) ?
    C34 H34 . 0.9500 ?
    C35 C36 . 1.392(3) ?
    C35 C40 . 1.396(3) ?
    C36 C37 . 1.384(3) ?
    C36 H36 . 0.9500 ?
    C37 C38 . 1.380(3) ?
    C37 H37 . 0.9500 ?
    C38 C39 . 1.381(3) ?
    C39 C40 . 1.392(3) ?
    C39 H39 . 0.9500 ?
    C40 H40 . 0.9500 ?
    C41 C46 . 1.392(3) ?
    C41 C42 . 1.404(3) ?
    C42 C43 . 1.387(3) ?
    C42 H42 . 0.9500 ?
    C43 C44 . 1.379(3) ?
    C43 H43 . 0.9500 ?
    C44 C45 . 1.384(3) ?
    C45 C46 . 1.392(3) ?
    C45 H45 . 0.9500 ?
    C46 H46 . 0.9500 ?
    C47 C48 . 1.499(3) ?
    C47 H47A . 0.9900 ?
    C47 H47B . 0.9900 ?
    C48 H48A . 0.9900 ?
    C48 H48B . 0.9900 ?
    C49 C50 . 1.498(3) ?
    C49 H49A . 0.9900 ?
    C49 H49B . 0.9900 ?
    C50 H50A . 0.9900 ?
    C50 H50B . 0.9900 ?
    C51 C52 . 1.520(3) ?
    C51 H51A . 0.9900 ?
    C51 H51B . 0.9900 ?
    C52 H52A . 0.9900 ?
    C52 H52B . 0.9900 ?
    C51A C52A . 1.481(7) ?
    C51A H51C . 0.9900 ?
    C51A H51D . 0.9900 ?
    C52A H52C . 0.9900 ?
    C52A H52D . 0.9900 ?
    C53 C54 . 1.511(3) ?
    C53 H53A . 0.9900 ?
    C53 H53B . 0.9900 ?
    C54 H54A . 0.9900 ?
    C54 H54B . 0.9900 ?
    C55 C56 . 1.500(4) ?
    C55 H55A . 0.9900 ?
    C55 H55B . 0.9900 ?
    C56 H56A . 0.9900 ?
    C56 H56B . 0.9900 ?
    C57 C58 . 1.484(4) ?
    C57 H57A . 0.9900 ?
    C57 H57B . 0.9900 ?
    C58 H58A . 0.9900 ?
    C58 H58B . 0.9900 ?
    C57A C58A . 1.511(7) ?
    C57A H57C . 0.9900 ?
    C57A H57D . 0.9900 ?
    C58A H58C . 0.9900 ?
    C58A H58D . 0.9900 ?
    C59 C60 . 1.499(3) ?
    C59 H59A . 0.9900 ?
    C59 H59B . 0.9900 ?
    C60 H60A . 0.9900 ?
    C60 H60B . 0.9900 ?
    C61 C62 . 1.508(5) ?
    C61 H61A . 0.9900 ?
    C61 H61B . 0.9900 ?
    C62 H62A . 0.9900 ?
    C62 H62B . 0.9900 ?
    C61A C62A . 1.503(9) ?
    C61A H61C . 0.9900 ?
    C61A H61D . 0.9900 ?
    C62A H62C . 0.9900 ?
    C62A H62D . 0.9900 ?
    C63 C64 . 1.502(3) ?
    C63 H63A . 0.9900 ?
    C63 H63B . 0.9900 ?
    C64 H64A . 0.9900 ?
    C64 H64B . 0.9900 ?
    C63A C64A . 1.530(8) ?
    C63A H63C . 0.9900 ?
    C63A H63D . 0.9900 ?
    C64A H64C . 0.9900 ?
    C64A H64D . 0.9900 ?
    C65 C66 . 1.508(4) ?
    C65 H65A . 0.9900 ?
    C65 H65B . 0.9900 ?
    C66 H66A . 0.9900 ?
    C66 H66B . 0.9900 ?
    C67 C68 . 1.489(4) ?
    C67 H67A . 0.9900 ?
    C67 H67B . 0.9900 ?
    C68 H68A . 0.9900 ?
    C68 H68B . 0.9900 ?
    C69 C70 . 1.506(4) ?
    C69 H69A . 0.9900 ?
    C69 H69B . 0.9900 ?
    C70 H70A . 0.9900 ?
    C70 H70B . 0.9900 ?
    C71 C72 . 1.498(3) ?
    C71 H71A . 0.9900 ?
    C71 H71B . 0.9900 ?
    C72 H72A . 0.9900 ?
    C72 H72B . 0.9900 ?
    C73 C74 . 1.507(3) ?
    C73 H73A . 0.9900 ?
    C73 H73B . 0.9900 ?
    C74 H74A . 0.9900 ?
    C74 H74B . 0.9900 ?
    C75 C76 . 1.510(3) ?
    C75 H75A . 0.9900 ?
    C75 H75B . 0.9900 ?
    C76 H76A . 0.9900 ?
    C76 H76B . 0.9900 ?
    C77 C78 . 1.511(3) ?
    C77 H77A . 0.9900 ?
    C77 H77B . 0.9900 ?
    C78 H78A . 0.9900 ?
    C78 H78B . 0.9900 ?
    C79 C80 . 1.490(3) ?
    C79 H79A . 0.9900 ?
    C79 H79B . 0.9900 ?
    C80 H80A . 0.9900 ?
    C80 H80B . 0.9900 ?
    C81 C82 . 1.500(3) ?
    C81 H81A . 0.9900 ?
    C81 H81B . 0.9900 ?
    C82 H82A . 0.9900 ?
    C82 H82B . 0.9900 ?
    O13 C83 . 1.377(5) ?
    O13 C86 . 1.407(5) ?
    C83 C84 . 1.498(5) ?
    C83 H83A . 0.9900 ?
    C83 H83B . 0.9900 ?
    C84 C85 . 1.462(6) ?
    C84 H84A . 0.9900 ?
    C84 H84B . 0.9900 ?
    C85 C86 . 1.440(5) ?
    C85 H85A . 0.9900 ?
    C85 H85B . 0.9900 ?
    C86 H86A . 0.9900 ?
    C86 H86B . 0.9900 ?
    O14 C87 . 1.415(7) ?
    O14 C90 . 1.417(7) ?
    C87 C88 . 1.515(13) ?
    C87 H87A . 0.9900 ?
    C87 H87B . 0.9900 ?
    C88 C89 . 1.527(17) ?
    C88 H88A . 0.9900 ?
    C88 H88B . 0.9900 ?
    C89 C90 . 1.499(11) ?
    C89 H89A . 0.9900 ?
    C89 H89B . 0.9900 ?
    C90 H90A . 0.9900 ?
    C90 H90B . 0.9900 ?
    O14A C87A . 1.406(8) ?
    O14A C90A . 1.423(16) ?
    C87A C88A . 1.570(17) ?
    C87A H87C . 0.9900 ?
    C87A H87D . 0.9900 ?
    C88A C89A . 1.58(3) ?
    C88A H88C . 0.9900 ?
    C88A H88D . 0.9900 ?
    C89A C90A . 1.45(3) ?
    C89A H89C . 0.9900 ?
    C89A H89D . 0.9900 ?
    C90A H90C . 0.9900 ?
    C90A H90D . 0.9900 ?
loop_
    _geom_angle_atom_site_label_1
    _geom_angle_atom_site_label_2
    _geom_angle_atom_site_label_3
    _geom_angle_site_symmetry_1
    _geom_angle_site_symmetry_3
    _geom_angle
    _geom_angle_publ_flag
    N1 Fe1 N3 . . 178.64(7) ?
    N1 Fe1 N2 . . 89.69(7) ?
    N3 Fe1 N2 . . 89.82(7) ?
    N1 Fe1 N4 . . 89.91(7) ?
    N3 Fe1 N4 . . 90.60(7) ?
    N2 Fe1 N4 . . 179.28(7) ?
    N1 Fe1 C27 . . 89.86(7) ?
    N3 Fe1 C27 . . 88.88(7) ?
    N2 Fe1 C27 . . 90.91(7) ?
    N4 Fe1 C27 . . 89.69(7) ?
    N1 Fe1 C28 . . 90.01(7) ?
    N3 Fe1 C28 . . 91.25(7) ?
    N2 Fe1 C28 . . 90.12(7) ?
    N4 Fe1 C28 . . 89.29(7) ?
    C27 Fe1 C28 . . 178.96(8) ?
    O3 K1 O1 . . 169.37(5) ?
    O3 K1 O4 . . 63.42(5) ?
    O1 K1 O4 . . 115.80(5) ?
    O3 K1 O2 . . 117.87(5) ?
    O1 K1 O2 . . 61.06(4) ?
    O4 K1 O2 . . 170.83(5) ?
    O3 K1 N5 . . 74.53(5) ?
    O1 K1 N5 . . 94.87(5) ?
    O4 K1 N5 . . 85.35(5) ?
    O2 K1 N5 . . 86.36(5) ?
    O3 K1 N10 . . 59.74(5) ?
    O1 K1 N10 . . 120.75(5) ?
    O4 K1 N10 . . 123.02(5) ?
    O2 K1 N10 . . 59.73(5) ?
    N5 K1 N10 . . 83.63(5) ?
    O3 K1 N9 . . 123.55(5) ?
    O1 K1 N9 . . 58.91(5) ?
    O4 K1 N9 . . 61.14(5) ?
    O2 K1 N9 . . 118.56(5) ?
    N5 K1 N9 . . 110.15(5) ?
    N10 K1 N9 . . 166.19(5) ?
    O3 K1 O5 . . 98.09(6) ?
    O1 K1 O5 . . 91.61(5) ?
    O4 K1 O5 . . 73.84(6) ?
    O2 K1 O5 . . 114.16(6) ?
    N5 K1 O5 . . 158.98(6) ?
    N10 K1 O5 . . 110.02(5) ?
    N9 K1 O5 . . 57.12(5) ?
    O3 K1 O6A . . 81.1(2) ?
    O1 K1 O6A . . 108.4(2) ?
    O4 K1 O6A . . 109.8(2) ?
    O2 K1 O6A . . 79.2(2) ?
    N5 K1 O6A . . 141.45(15) ?
    N10 K1 O6A . . 58.19(14) ?
    N9 K1 O6A . . 108.16(14) ?
    O5 K1 O6A . . 52.86(15) ?
    O3 K1 O6 . . 70.45(8) ?
    O1 K1 O6 . . 119.31(8) ?
    O4 K1 O6 . . 101.19(7) ?
    O2 K1 O6 . . 87.53(7) ?
    N5 K1 O6 . . 136.28(7) ?
    N10 K1 O6 . . 56.38(6) ?
    N9 K1 O6 . . 110.73(6) ?
    O5 K1 O6 . . 53.68(6) ?
    O9 K2 O8 . . 153.42(5) ?
    O9 K2 O12 . . 116.80(5) ?
    O8 K2 O12 . . 61.49(4) ?
    O9 K2 O10 . . 61.52(5) ?
    O8 K2 O10 . . 109.76(5) ?
    O12 K2 O10 . . 159.00(5) ?
    O9 K2 N8 . . 59.00(5) ?
    O8 K2 N8 . . 124.36(5) ?
    O12 K2 N8 . . 63.06(5) ?
    O10 K2 N8 . . 120.46(5) ?
    O9 K2 O11 . . 108.27(5) ?
    O8 K2 O11 . . 94.66(4) ?
    O12 K2 O11 . . 115.43(5) ?
    O10 K2 O11 . . 83.25(4) ?
    N8 K2 O11 . . 112.65(5) ?
    O9 K2 N6 . . 72.08(5) ?
    O8 K2 N6 . . 81.78(5) ?
    O12 K2 N6 . . 80.09(5) ?
    O10 K2 N6 . . 79.70(5) ?
    N8 K2 N6 . . 84.92(5) ?
    O11 K2 N6 . . 160.18(5) ?
    O9 K2 O7 . . 73.57(5) ?
    O8 K2 O7 . . 132.12(5) ?
    O12 K2 O7 . . 95.10(5) ?
    O10 K2 O7 . . 103.78(5) ?
    N8 K2 O7 . . 57.04(5) ?
    O11 K2 O7 . . 56.21(4) ?
    N6 K2 O7 . . 138.27(5) ?
    O9 K2 N7 . . 121.43(5) ?
    O8 K2 N7 . . 59.80(5) ?
    O12 K2 N7 . . 119.75(5) ?
    O10 K2 N7 . . 60.34(5) ?
    N8 K2 N7 . . 171.28(5) ?
    O11 K2 N7 . . 58.64(4) ?
    N6 K2 N7 . . 103.60(5) ?
    O7 K2 N7 . . 114.28(5) ?
    C49 O1 C48 . . 112.15(16) ?
    C49 O1 K1 . . 115.66(12) ?
    C48 O1 K1 . . 125.40(12) ?
    C50 O2 C51A . . 111.64(17) ?
    C50 O2 C51 . . 111.64(17) ?
    C50 O2 K1 . . 111.50(13) ?
    C51A O2 K1 . . 108.62(14) ?
    C51 O2 K1 . . 108.62(14) ?
    C56 O3 C57A . . 112.17(17) ?
    C56 O3 C57 . . 112.17(17) ?
    C56 O3 K1 . . 113.25(13) ?
    C57A O3 K1 . . 118.94(13) ?
    C57 O3 K1 . . 118.94(13) ?
    C54 O4 C55 . . 112.63(17) ?
    C54 O4 K1 . . 116.09(12) ?
    C55 O4 K1 . . 109.03(13) ?
    C61 O5 C60 . . 121.2(3) ?
    C60 O5 C61A . . 92.1(4) ?
    C61 O5 K1 . . 120.05(19) ?
    C60 O5 K1 . . 93.93(14) ?
    C61A O5 K1 . . 105.0(4) ?
    C63 O6 C62 . . 108.7(3) ?
    C63 O6 K1 . . 110.3(2) ?
    C62 O6 K1 . . 108.1(3) ?
    C63A O6A C62A . . 116.1(9) ?
    C63A O6A K1 . . 112.8(6) ?
    C62A O6A K1 . . 120.6(8) ?
    C73 O7 C72 . . 111.71(18) ?
    C73 O7 K2 . . 115.73(13) ?
    C72 O7 K2 . . 113.57(13) ?
    C81 O8 C80 . . 111.81(16) ?
    C81 O8 K2 . . 120.84(12) ?
    C80 O8 K2 . . 115.24(12) ?
    C66 O9 C67 . . 114.32(18) ?
    C66 O9 K2 . . 125.25(14) ?
    C67 O9 K2 . . 118.81(14) ?
    C69 O10 C68 . . 111.55(18) ?
    C69 O10 K2 . . 103.29(12) ?
    C68 O10 K2 . . 106.74(12) ?
    C74 O11 C75 . . 110.36(16) ?
    C74 O11 K2 . . 114.66(12) ?
    C75 O11 K2 . . 114.77(12) ?
    C78 O12 C79 . . 109.92(17) ?
    C78 O12 K2 . . 106.31(13) ?
    C79 O12 K2 . . 108.32(12) ?
    C1 N1 C4 . . 106.16(15) ?
    C1 N1 Fe1 . . 126.97(13) ?
    C4 N1 Fe1 . . 126.85(13) ?
    C9 N2 C6 . . 106.14(16) ?
    C9 N2 Fe1 . . 126.60(13) ?
    C6 N2 Fe1 . . 127.26(13) ?
    C14 N3 C11 . . 106.31(16) ?
    C14 N3 Fe1 . . 126.09(13) ?
    C11 N3 Fe1 . . 127.59(14) ?
    C16 N4 C19 . . 105.76(16) ?
    C16 N4 Fe1 . . 127.08(13) ?
    C19 N4 Fe1 . . 127.15(13) ?
    C27 N5 K1 . . 153.75(16) ?
    C28 N6 K2 . . 152.75(15) ?
    C76 N7 C70 . . 111.77(18) ?
    C76 N7 C82 . . 110.50(18) ?
    C70 N7 C82 . . 109.25(18) ?
    C76 N7 K2 . . 111.34(12) ?
    C70 N7 K2 . . 107.29(13) ?
    C82 N7 K2 . . 106.49(12) ?
    C77 N8 C71 . . 110.43(19) ?
    C77 N8 C65 . . 110.15(19) ?
    C71 N8 C65 . . 111.37(19) ?
    C77 N8 K2 . . 107.20(13) ?
    C71 N8 K2 . . 117.21(13) ?
    C65 N8 K2 . . 99.93(13) ?
    C53 N9 C47 . . 110.26(17) ?
    C53 N9 C59 . . 111.96(17) ?
    C47 N9 C59 . . 111.10(17) ?
    C53 N9 K1 . . 105.89(12) ?
    C47 N9 K1 . . 105.64(12) ?
    C59 N9 K1 . . 111.68(13) ?
    C52 N10 C58 . . 110.8(2) ?
    C58A N10 C64A . . 116.3(7) ?
    C52 N10 C64 . . 111.2(2) ?
    C58 N10 C64 . . 110.80(19) ?
    C58A N10 C52A . . 107.8(7) ?
    C64A N10 C52A . . 110.9(6) ?
    C52 N10 K1 . . 110.87(14) ?
    C58A N10 K1 . . 111.3(4) ?
    C58 N10 K1 . . 96.48(14) ?
    C64A N10 K1 . . 113.0(5) ?
    C64 N10 K1 . . 115.83(16) ?
    C52A N10 K1 . . 95.4(5) ?
    N1 C1 C20 . . 125.21(18) ?
    N1 C1 C2 . . 109.99(17) ?
    C20 C1 C2 . . 124.18(18) ?
    C3 C2 C1 . . 107.02(17) ?
    C3 C2 H2 . . 126.5 ?
    C1 C2 H2 . . 126.5 ?
    C2 C3 C4 . . 107.07(17) ?
    C2 C3 H3 . . 126.5 ?
    C4 C3 H3 . . 126.5 ?
    N1 C4 C5 . . 125.03(17) ?
    N1 C4 C3 . . 109.68(16) ?
    C5 C4 C3 . . 124.60(18) ?
    C4 C5 C6 . . 122.88(18) ?
    C4 C5 C21 . . 116.87(17) ?
    C6 C5 C21 . . 120.17(17) ?
    N2 C6 C5 . . 124.10(17) ?
    N2 C6 C7 . . 109.83(16) ?
    C5 C6 C7 . . 125.98(18) ?
    C8 C7 C6 . . 107.04(18) ?
    C8 C7 H7 . . 126.5 ?
    C6 C7 H7 . . 126.5 ?
    C7 C8 C9 . . 107.25(17) ?
    C7 C8 H8 . . 126.4 ?
    C9 C8 H8 . . 126.4 ?
    N2 C9 C10 . . 125.01(18) ?
    N2 C9 C8 . . 109.68(17) ?
    C10 C9 C8 . . 124.66(18) ?
    C11 C10 C9 . . 123.05(18) ?
    C11 C10 C41 . . 119.44(17) ?
    C9 C10 C41 . . 117.48(18) ?
    N3 C11 C10 . . 124.54(18) ?
    N3 C11 C12 . . 109.59(17) ?
    C10 C11 C12 . . 125.82(18) ?
    C13 C12 C11 . . 107.22(18) ?
    C13 C12 H12 . . 126.4 ?
    C11 C12 H12 . . 126.4 ?
    C12 C13 C14 . . 107.19(18) ?
    C12 C13 H13 . . 126.4 ?
    C14 C13 H13 . . 126.4 ?
    N3 C14 C15 . . 125.66(18) ?
    N3 C14 C13 . . 109.61(17) ?
    C15 C14 C13 . . 124.32(18) ?
    C16 C15 C14 . . 123.63(18) ?
    C16 C15 C35 . . 120.43(18) ?
    C14 C15 C35 . . 115.81(17) ?
    N4 C16 C15 . . 123.94(18) ?
    N4 C16 C17 . . 110.09(17) ?
    C15 C16 C17 . . 125.73(18) ?
    C18 C17 C16 . . 106.93(18) ?
    C18 C17 H17 . . 126.5 ?
    C16 C17 H17 . . 126.5 ?
    C17 C18 C19 . . 107.12(17) ?
    C17 C18 H18 . . 126.4 ?
    C19 C18 H18 . . 126.4 ?
    N4 C19 C20 . . 123.94(17) ?
    N4 C19 C18 . . 109.96(17) ?
    C20 C19 C18 . . 125.71(18) ?
    C19 C20 C1 . . 123.29(18) ?
    C19 C20 C29 . . 120.92(17) ?
    C1 C20 C29 . . 115.51(17) ?
    C22 C21 C26 . . 118.21(18) ?
    C22 C21 C5 . . 123.37(18) ?
    C26 C21 C5 . . 118.42(17) ?
    C21 C22 C23 . . 120.6(2) ?
    C21 C22 H22 . . 119.7 ?
    C23 C22 H22 . . 119.7 ?
    C24 C23 C22 . . 119.7(2) ?
    C24 C23 H23 . . 120.1 ?
    C22 C23 H23 . . 120.1 ?
    C23 C24 C25 . . 121.4(2) ?
    C23 C24 Cl2 . . 119.33(18) ?
    C25 C24 Cl2 . . 119.26(18) ?
    C24 C25 C26 . . 118.8(2) ?
    C24 C25 H25 . . 120.6 ?
    C26 C25 H25 . . 120.6 ?
    C25 C26 C21 . . 121.28(19) ?
    C25 C26 H26 . . 119.4 ?
    C21 C26 H26 . . 119.4 ?
    N5 C27 Fe1 . . 178.62(18) ?
    N6 C28 Fe1 . . 178.83(19) ?
    C31 C29 C30 . . 118.11(19) ?
    C31 C29 C20 . . 122.49(18) ?
    C30 C29 C20 . . 119.10(18) ?
    C34 C30 C29 . . 121.9(2) ?
    C34 C30 H30 . . 119.0 ?
    C29 C30 H30 . . 119.0 ?
    C29 C31 C32 . . 121.0(2) ?
    C29 C31 H31 . . 119.5 ?
    C32 C31 H31 . . 119.5 ?
    C33 C32 C31 . . 119.3(2) ?
    C33 C32 H32 . . 120.3 ?
    C31 C32 H32 . . 120.3 ?
    C32 C33 C34 . . 121.4(2) ?
    C32 C33 Cl4 . . 119.34(18) ?
    C34 C33 Cl4 . . 119.24(18) ?
    C33 C34 C30 . . 118.3(2) ?
    C33 C34 H34 . . 120.9 ?
    C30 C34 H34 . . 120.9 ?
    C36 C35 C40 . . 118.37(19) ?
    C36 C35 C15 . . 118.52(18) ?
    C40 C35 C15 . . 122.91(18) ?
    C37 C36 C35 . . 121.5(2) ?
    C37 C36 H36 . . 119.3 ?
    C35 C36 H36 . . 119.3 ?
    C38 C37 C36 . . 118.8(2) ?
    C38 C37 H37 . . 120.6 ?
    C36 C37 H37 . . 120.6 ?
    C37 C38 C39 . . 121.6(2) ?
    C37 C38 Cl1 . . 118.85(18) ?
    C39 C38 Cl1 . . 119.59(18) ?
    C38 C39 C40 . . 119.1(2) ?
    C38 C39 H39 . . 120.5 ?
    C40 C39 H39 . . 120.5 ?
    C39 C40 C35 . . 120.7(2) ?
    C39 C40 H40 . . 119.6 ?
    C35 C40 H40 . . 119.6 ?
    C46 C41 C42 . . 117.76(18) ?
    C46 C41 C10 . . 119.23(18) ?
    C42 C41 C10 . . 123.02(19) ?
    C43 C42 C41 . . 121.4(2) ?
    C43 C42 H42 . . 119.3 ?
    C41 C42 H42 . . 119.3 ?
    C44 C43 C42 . . 118.8(2) ?
    C44 C43 H43 . . 120.6 ?
    C42 C43 H43 . . 120.6 ?
    C43 C44 C45 . . 121.90(19) ?
    C43 C44 Cl3 . . 119.13(17) ?
    C45 C44 Cl3 . . 118.97(18) ?
    C44 C45 C46 . . 118.4(2) ?
    C44 C45 H45 . . 120.8 ?
    C46 C45 H45 . . 120.8 ?
    C41 C46 C45 . . 121.7(2) ?
    C41 C46 H46 . . 119.1 ?
    C45 C46 H46 . . 119.1 ?
    N9 C47 C48 . . 113.19(18) ?
    N9 C47 H47A . . 108.9 ?
    C48 C47 H47A . . 108.9 ?
    N9 C47 H47B . . 108.9 ?
    C48 C47 H47B . . 108.9 ?
    H47A C47 H47B . . 107.8 ?
    O1 C48 C47 . . 108.10(17) ?
    O1 C48 H48A . . 110.1 ?
    C47 C48 H48A . . 110.1 ?
    O1 C48 H48B . . 110.1 ?
    C47 C48 H48B . . 110.1 ?
    H48A C48 H48B . . 108.4 ?
    O1 C49 C50 . . 109.03(18) ?
    O1 C49 H49A . . 109.9 ?
    C50 C49 H49A . . 109.9 ?
    O1 C49 H49B . . 109.9 ?
    C50 C49 H49B . . 109.9 ?
    H49A C49 H49B . . 108.3 ?
    O2 C50 C49 . . 109.05(18) ?
    O2 C50 H50A . . 109.9 ?
    C49 C50 H50A . . 109.9 ?
    O2 C50 H50B . . 109.9 ?
    C49 C50 H50B . . 109.9 ?
    H50A C50 H50B . . 108.3 ?
    O2 C51 C52 . . 107.9(2) ?
    O2 C51 H51A . . 110.1 ?
    C52 C51 H51A . . 110.1 ?
    O2 C51 H51B . . 110.1 ?
    C52 C51 H51B . . 110.1 ?
    H51A C51 H51B . . 108.4 ?
    N10 C52 C51 . . 114.0(2) ?
    N10 C52 H52A . . 108.8 ?
    C51 C52 H52A . . 108.8 ?
    N10 C52 H52B . . 108.8 ?
    C51 C52 H52B . . 108.8 ?
    H52A C52 H52B . . 107.7 ?
    O2 C51A C52A . . 121.3(4) ?
    O2 C51A H51C . . 107.0 ?
    C52A C51A H51C . . 107.0 ?
    O2 C51A H51D . . 107.0 ?
    C52A C51A H51D . . 107.0 ?
    H51C C51A H51D . . 106.7 ?
    C51A C52A N10 . . 114.0(6) ?
    C51A C52A H52C . . 108.8 ?
    N10 C52A H52C . . 108.8 ?
    C51A C52A H52D . . 108.8 ?
    N10 C52A H52D . . 108.8 ?
    H52C C52A H52D . . 107.6 ?
    N9 C53 C54 . . 112.95(19) ?
    N9 C53 H53A . . 109.0 ?
    C54 C53 H53A . . 109.0 ?
    N9 C53 H53B . . 109.0 ?
    C54 C53 H53B . . 109.0 ?
    H53A C53 H53B . . 107.8 ?
    O4 C54 C53 . . 108.45(18) ?
    O4 C54 H54A . . 110.0 ?
    C53 C54 H54A . . 110.0 ?
    O4 C54 H54B . . 110.0 ?
    C53 C54 H54B . . 110.0 ?
    H54A C54 H54B . . 108.4 ?
    O4 C55 C56 . . 109.23(19) ?
    O4 C55 H55A . . 109.8 ?
    C56 C55 H55A . . 109.8 ?
    O4 C55 H55B . . 109.8 ?
    C56 C55 H55B . . 109.8 ?
    H55A C55 H55B . . 108.3 ?
    O3 C56 C55 . . 108.85(19) ?
    O3 C56 H56A . . 109.9 ?
    C55 C56 H56A . . 109.9 ?
    O3 C56 H56B . . 109.9 ?
    C55 C56 H56B . . 109.9 ?
    H56A C56 H56B . . 108.3 ?
    O3 C57 C58 . . 113.84(19) ?
    O3 C57 H57A . . 108.8 ?
    C58 C57 H57A . . 108.8 ?
    O3 C57 H57B . . 108.8 ?
    C58 C57 H57B . . 108.8 ?
    H57A C57 H57B . . 107.7 ?
    N10 C58 C57 . . 116.6(2) ?
    N10 C58 H58A . . 108.1 ?
    C57 C58 H58A . . 108.1 ?
    N10 C58 H58B . . 108.1 ?
    C57 C58 H58B . . 108.1 ?
    H58A C58 H58B . . 107.3 ?
    O3 C57A C58A . . 109.5(5) ?
    O3 C57A H57C . . 109.8 ?
    C58A C57A H57C . . 109.8 ?
    O3 C57A H57D . . 109.8 ?
    C58A C57A H57D . . 109.8 ?
    H57C C57A H57D . . 108.2 ?
    N10 C58A C57A . . 116.6(6) ?
    N10 C58A H58C . . 108.1 ?
    C57A C58A H58C . . 108.1 ?
    N10 C58A H58D . . 108.1 ?
    C57A C58A H58D . . 108.1 ?
    H58C C58A H58D . . 107.3 ?
    N9 C59 C60 . . 113.83(18) ?
    N9 C59 H59A . . 108.8 ?
    C60 C59 H59A . . 108.8 ?
    N9 C59 H59B . . 108.8 ?
    C60 C59 H59B . . 108.8 ?
    H59A C59 H59B . . 107.7 ?
    O5 C60 C59 . . 108.1(2) ?
    O5 C60 H60A . . 110.1 ?
    C59 C60 H60A . . 110.1 ?
    O5 C60 H60B . . 110.1 ?
    C59 C60 H60B . . 110.1 ?
    H60A C60 H60B . . 108.4 ?
    O5 C61 C62 . . 109.2(3) ?
    O5 C61 H61A . . 109.8 ?
    C62 C61 H61A . . 109.8 ?
    O5 C61 H61B . . 109.8 ?
    C62 C61 H61B . . 109.8 ?
    H61A C61 H61B . . 108.3 ?
    O6 C62 C61 . . 106.0(3) ?
    O6 C62 H62A . . 110.5 ?
    C61 C62 H62A . . 110.5 ?
    O6 C62 H62B . . 110.5 ?
    C61 C62 H62B . . 110.5 ?
    H62A C62 H62B . . 108.7 ?
    C62A C61A O5 . . 108.3(8) ?
    C62A C61A H61C . . 110.0 ?
    O5 C61A H61C . . 110.0 ?
    C62A C61A H61D . . 110.0 ?
    O5 C61A H61D . . 110.0 ?
    H61C C61A H61D . . 108.4 ?
    O6A C62A C61A . . 88.2(8) ?
    O6A C62A H62C . . 114.0 ?
    C61A C62A H62C . . 114.0 ?
    O6A C62A H62D . . 114.0 ?
    C61A C62A H62D . . 114.0 ?
    H62C C62A H62D . . 111.2 ?
    O6 C63 C64 . . 105.6(2) ?
    O6 C63 H63A . . 110.6 ?
    C64 C63 H63A . . 110.6 ?
    O6 C63 H63B . . 110.6 ?
    C64 C63 H63B . . 110.6 ?
    H63A C63 H63B . . 108.7 ?
    N10 C64 C63 . . 110.9(2) ?
    N10 C64 H64A . . 109.5 ?
    C63 C64 H64A . . 109.5 ?
    N10 C64 H64B . . 109.5 ?
    C63 C64 H64B . . 109.5 ?
    H64A C64 H64B . . 108.1 ?
    O6A C63A C64A . . 118.5(8) ?
    O6A C63A H63C . . 107.7 ?
    C64A C63A H63C . . 107.7 ?
    O6A C63A H63D . . 107.7 ?
    C64A C63A H63D . . 107.7 ?
    H63C C63A H63D . . 107.1 ?
    N10 C64A C63A . . 109.3(6) ?
    N10 C64A H64C . . 109.8 ?
    C63A C64A H64C . . 109.8 ?
    N10 C64A H64D . . 109.8 ?
    C63A C64A H64D . . 109.8 ?
    H64C C64A H64D . . 108.3 ?
    N8 C65 C66 . . 114.7(2) ?
    N8 C65 H65A . . 108.6 ?
    C66 C65 H65A . . 108.6 ?
    N8 C65 H65B . . 108.6 ?
    C66 C65 H65B . . 108.6 ?
    H65A C65 H65B . . 107.6 ?
    O9 C66 C65 . . 109.21(19) ?
    O9 C66 H66A . . 109.8 ?
    C65 C66 H66A . . 109.8 ?
    O9 C66 H66B . . 109.8 ?
    C65 C66 H66B . . 109.8 ?
    H66A C66 H66B . . 108.3 ?
    O9 C67 C68 . . 109.0(2) ?
    O9 C67 H67A . . 109.9 ?
    C68 C67 H67A . . 109.9 ?
    O9 C67 H67B . . 109.9 ?
    C68 C67 H67B . . 109.9 ?
    H67A C67 H67B . . 108.3 ?
    O10 C68 C67 . . 109.22(19) ?
    O10 C68 H68A . . 109.8 ?
    C67 C68 H68A . . 109.8 ?
    O10 C68 H68B . . 109.8 ?
    C67 C68 H68B . . 109.8 ?
    H68A C68 H68B . . 108.3 ?
    O10 C69 C70 . . 108.17(18) ?
    O10 C69 H69A . . 110.1 ?
    C70 C69 H69A . . 110.1 ?
    O10 C69 H69B . . 110.1 ?
    C70 C69 H69B . . 110.1 ?
    H69A C69 H69B . . 108.4 ?
    N7 C70 C69 . . 112.64(18) ?
    N7 C70 H70A . . 109.1 ?
    C69 C70 H70A . . 109.1 ?
    N7 C70 H70B . . 109.1 ?
    C69 C70 H70B . . 109.1 ?
    H70A C70 H70B . . 107.8 ?
    N8 C71 C72 . . 112.3(2) ?
    N8 C71 H71A . . 109.1 ?
    C72 C71 H71A . . 109.1 ?
    N8 C71 H71B . . 109.1 ?
    C72 C71 H71B . . 109.1 ?
    H71A C71 H71B . . 107.9 ?
    O7 C72 C71 . . 108.19(19) ?
    O7 C72 H72A . . 110.1 ?
    C71 C72 H72A . . 110.1 ?
    O7 C72 H72B . . 110.1 ?
    C71 C72 H72B . . 110.1 ?
    H72A C72 H72B . . 108.4 ?
    O7 C73 C74 . . 108.62(19) ?
    O7 C73 H73A . . 110.0 ?
    C74 C73 H73A . . 110.0 ?
    O7 C73 H73B . . 110.0 ?
    C74 C73 H73B . . 110.0 ?
    H73A C73 H73B . . 108.3 ?
    O11 C74 C73 . . 109.47(18) ?
    O11 C74 H74A . . 109.8 ?
    C73 C74 H74A . . 109.8 ?
    O11 C74 H74B . . 109.8 ?
    C73 C74 H74B . . 109.8 ?
    H74A C74 H74B . . 108.2 ?
    O11 C75 C76 . . 110.00(17) ?
    O11 C75 H75A . . 109.7 ?
    C76 C75 H75A . . 109.7 ?
    O11 C75 H75B . . 109.7 ?
    C76 C75 H75B . . 109.7 ?
    H75A C75 H75B . . 108.2 ?
    N7 C76 C75 . . 113.28(18) ?
    N7 C76 H76A . . 108.9 ?
    C75 C76 H76A . . 108.9 ?
    N7 C76 H76B . . 108.9 ?
    C75 C76 H76B . . 108.9 ?
    H76A C76 H76B . . 107.7 ?
    N8 C77 C78 . . 114.13(19) ?
    N8 C77 H77A . . 108.7 ?
    C78 C77 H77A . . 108.7 ?
    N8 C77 H77B . . 108.7 ?
    C78 C77 H77B . . 108.7 ?
    H77A C77 H77B . . 107.6 ?
    O12 C78 C77 . . 110.04(19) ?
    O12 C78 H78A . . 109.7 ?
    C77 C78 H78A . . 109.7 ?
    O12 C78 H78B . . 109.7 ?
    C77 C78 H78B . . 109.7 ?
    H78A C78 H78B . . 108.2 ?
    O12 C79 C80 . . 110.17(18) ?
    O12 C79 H79A . . 109.6 ?
    C80 C79 H79A . . 109.6 ?
    O12 C79 H79B . . 109.6 ?
    C80 C79 H79B . . 109.6 ?
    H79A C79 H79B . . 108.1 ?
    O8 C80 C79 . . 107.73(18) ?
    O8 C80 H80A . . 110.2 ?
    C79 C80 H80A . . 110.2 ?
    O8 C80 H80B . . 110.2 ?
    C79 C80 H80B . . 110.2 ?
    H80A C80 H80B . . 108.5 ?
    O8 C81 C82 . . 108.08(17) ?
    O8 C81 H81A . . 110.1 ?
    C82 C81 H81A . . 110.1 ?
    O8 C81 H81B . . 110.1 ?
    C82 C81 H81B . . 110.1 ?
    H81A C81 H81B . . 108.4 ?
    N7 C82 C81 . . 114.31(18) ?
    N7 C82 H82A . . 108.7 ?
    C81 C82 H82A . . 108.7 ?
    N7 C82 H82B . . 108.7 ?
    C81 C82 H82B . . 108.7 ?
    H82A C82 H82B . . 107.6 ?
    C83 O13 C86 . . 108.8(3) ?
    O13 C83 C84 . . 107.6(3) ?
    O13 C83 H83A . . 110.2 ?
    C84 C83 H83A . . 110.2 ?
    O13 C83 H83B . . 110.2 ?
    C84 C83 H83B . . 110.2 ?
    H83A C83 H83B . . 108.5 ?
    C85 C84 C83 . . 104.1(3) ?
    C85 C84 H84A . . 110.9 ?
    C83 C84 H84A . . 110.9 ?
    C85 C84 H84B . . 110.9 ?
    C83 C84 H84B . . 110.9 ?
    H84A C84 H84B . . 109.0 ?
    C86 C85 C84 . . 104.6(3) ?
    C86 C85 H85A . . 110.8 ?
    C84 C85 H85A . . 110.8 ?
    C86 C85 H85B . . 110.8 ?
    C84 C85 H85B . . 110.8 ?
    H85A C85 H85B . . 108.9 ?
    O13 C86 C85 . . 106.6(3) ?
    O13 C86 H86A . . 110.4 ?
    C85 C86 H86A . . 110.4 ?
    O13 C86 H86B . . 110.4 ?
    C85 C86 H86B . . 110.4 ?
    H86A C86 H86B . . 108.6 ?
    C87 O14 C90 . . 108.4(5) ?
    O14 C87 C88 . . 108.3(7) ?
    O14 C87 H87A . . 110.0 ?
    C88 C87 H87A . . 110.0 ?
    O14 C87 H87B . . 110.0 ?
    C88 C87 H87B . . 110.0 ?
    H87A C87 H87B . . 108.4 ?
    C87 C88 C89 . . 98.5(8) ?
    C87 C88 H88A . . 112.1 ?
    C89 C88 H88A . . 112.1 ?
    C87 C88 H88B . . 112.1 ?
    C89 C88 H88B . . 112.1 ?
    H88A C88 H88B . . 109.7 ?
    C90 C89 C88 . . 106.8(8) ?
    C90 C89 H89A . . 110.4 ?
    C88 C89 H89A . . 110.4 ?
    C90 C89 H89B . . 110.4 ?
    C88 C89 H89B . . 110.4 ?
    H89A C89 H89B . . 108.6 ?
    O14 C90 C89 . . 106.7(6) ?
    O14 C90 H90A . . 110.4 ?
    C89 C90 H90A . . 110.4 ?
    O14 C90 H90B . . 110.4 ?
    C89 C90 H90B . . 110.4 ?
    H90A C90 H90B . . 108.6 ?
    C87A O14A C90A . . 107.9(9) ?
    O14A C87A C88A . . 109.4(11) ?
    O14A C87A H87C . . 109.8 ?
    C88A C87A H87C . . 109.8 ?
    O14A C87A H87D . . 109.8 ?
    C88A C87A H87D . . 109.8 ?
    H87C C87A H87D . . 108.2 ?
    C87A C88A C89A . . 98.3(14) ?
    C87A C88A H88C . . 112.1 ?
    C89A C88A H88C . . 112.1 ?
    C87A C88A H88D . . 112.1 ?
    C89A C88A H88D . . 112.1 ?
    H88C C88A H88D . . 109.8 ?
    C90A C89A C88A . . 104.0(17) ?
    C90A C89A H89C . . 111.0 ?
    C88A C89A H89C . . 111.0 ?
    C90A C89A H89D . . 111.0 ?
    C88A C89A H89D . . 111.0 ?
    H89C C89A H89D . . 109.0 ?
    O14A C90A C89A . . 105.7(14) ?
    O14A C90A H90C . . 110.6 ?
    C89A C90A H90C . . 110.6 ?
    O14A C90A H90D . . 110.6 ?
    C89A C90A H90D . . 110.6 ?
    H90C C90A H90D . . 108.7 ?
loop_
    _geom_torsion_atom_site_label_1
    _geom_torsion_atom_site_label_2
    _geom_torsion_atom_site_label_3
    _geom_torsion_atom_site_label_4
    _geom_torsion_site_symmetry_1
    _geom_torsion_site_symmetry_2
    _geom_torsion_site_symmetry_3
    _geom_torsion_site_symmetry_4
    _geom_torsion
    _geom_torsion_publ_flag
    C4 N1 C1 C20 . . . . -170.12(19) ?
    Fe1 N1 C1 C20 . . . . 8.3(3) ?
    C4 N1 C1 C2 . . . . 1.2(2) ?
    Fe1 N1 C1 C2 . . . . 179.59(13) ?
    N1 C1 C2 C3 . . . . -2.6(2) ?
    C20 C1 C2 C3 . . . . 168.75(19) ?
    C1 C2 C3 C4 . . . . 2.9(2) ?
    C1 N1 C4 C5 . . . . -170.12(18) ?
    Fe1 N1 C4 C5 . . . . 11.4(3) ?
    C1 N1 C4 C3 . . . . 0.7(2) ?
    Fe1 N1 C4 C3 . . . . -177.78(13) ?
    C2 C3 C4 N1 . . . . -2.3(2) ?
    C2 C3 C4 C5 . . . . 168.51(19) ?
    N1 C4 C5 C6 . . . . 8.7(3) ?
    C3 C4 C5 C6 . . . . -160.72(19) ?
    N1 C4 C5 C21 . . . . -174.67(18) ?
    C3 C4 C5 C21 . . . . 15.9(3) ?
    C9 N2 C6 C5 . . . . 175.80(18) ?
    Fe1 N2 C6 C5 . . . . -4.5(3) ?
    C9 N2 C6 C7 . . . . -0.9(2) ?
    Fe1 N2 C6 C7 . . . . 178.85(13) ?
    C4 C5 C6 N2 . . . . -12.2(3) ?
    C21 C5 C6 N2 . . . . 171.30(17) ?
    C4 C5 C6 C7 . . . . 163.93(19) ?
    C21 C5 C6 C7 . . . . -12.6(3) ?
    N2 C6 C7 C8 . . . . 2.3(2) ?
    C5 C6 C7 C8 . . . . -174.31(19) ?
    C6 C7 C8 C9 . . . . -2.7(2) ?
    C6 N2 C9 C10 . . . . 170.28(18) ?
    Fe1 N2 C9 C10 . . . . -9.4(3) ?
    C6 N2 C9 C8 . . . . -0.8(2) ?
    Fe1 N2 C9 C8 . . . . 179.49(13) ?
    C7 C8 C9 N2 . . . . 2.2(2) ?
    C7 C8 C9 C10 . . . . -168.87(19) ?
    N2 C9 C10 C11 . . . . -8.2(3) ?
    C8 C9 C10 C11 . . . . 161.60(19) ?
    N2 C9 C10 C41 . . . . 173.76(17) ?
    C8 C9 C10 C41 . . . . -16.5(3) ?
    C14 N3 C11 C10 . . . . -175.65(18) ?
    Fe1 N3 C11 C10 . . . . 5.4(3) ?
    C14 N3 C11 C12 . . . . 1.8(2) ?
    Fe1 N3 C11 C12 . . . . -177.07(13) ?
    C9 C10 C11 N3 . . . . 10.3(3) ?
    C41 C10 C11 N3 . . . . -171.66(18) ?
    C9 C10 C11 C12 . . . . -166.78(19) ?
    C41 C10 C11 C12 . . . . 11.2(3) ?
    N3 C11 C12 C13 . . . . -2.9(2) ?
    C10 C11 C12 C13 . . . . 174.53(19) ?
    C11 C12 C13 C14 . . . . 2.7(2) ?
    C11 N3 C14 C15 . . . . -173.10(19) ?
    Fe1 N3 C14 C15 . . . . 5.8(3) ?
    C11 N3 C14 C13 . . . . -0.2(2) ?
    Fe1 N3 C14 C13 . . . . 178.76(13) ?
    C12 C13 C14 N3 . . . . -1.7(2) ?
    C12 C13 C14 C15 . . . . 171.39(19) ?
    N3 C14 C15 C16 . . . . 9.5(3) ?
    C13 C14 C15 C16 . . . . -162.42(19) ?
    N3 C14 C15 C35 . . . . -174.72(18) ?
    C13 C14 C15 C35 . . . . 13.4(3) ?
    C19 N4 C16 C15 . . . . 172.86(18) ?
    Fe1 N4 C16 C15 . . . . -7.8(3) ?
    C19 N4 C16 C17 . . . . -1.9(2) ?
    Fe1 N4 C16 C17 . . . . 177.47(13) ?
    C14 C15 C16 N4 . . . . -8.4(3) ?
    C35 C15 C16 N4 . . . . 176.02(18) ?
    C14 C15 C16 C17 . . . . 165.5(2) ?
    C35 C15 C16 C17 . . . . -10.1(3) ?
    N4 C16 C17 C18 . . . . 3.6(2) ?
    C15 C16 C17 C18 . . . . -171.05(19) ?
    C16 C17 C18 C19 . . . . -3.6(2) ?
    C16 N4 C19 C20 . . . . 172.73(18) ?
    Fe1 N4 C19 C20 . . . . -6.6(3) ?
    C16 N4 C19 C18 . . . . -0.4(2) ?
    Fe1 N4 C19 C18 . . . . -179.73(13) ?
    C17 C18 C19 N4 . . . . 2.6(2) ?
    C17 C18 C19 C20 . . . . -170.34(19) ?
    N4 C19 C20 C1 . . . . -10.1(3) ?
    C18 C19 C20 C1 . . . . 161.94(19) ?
    N4 C19 C20 C29 . . . . 176.30(18) ?
    C18 C19 C20 C29 . . . . -11.7(3) ?
    N1 C1 C20 C19 . . . . 9.4(3) ?
    C2 C1 C20 C19 . . . . -160.71(19) ?
    N1 C1 C20 C29 . . . . -176.70(18) ?
    C2 C1 C20 C29 . . . . 13.2(3) ?
    C4 C5 C21 C22 . . . . -116.6(2) ?
    C6 C5 C21 C22 . . . . 60.1(3) ?
    C4 C5 C21 C26 . . . . 62.8(2) ?
    C6 C5 C21 C26 . . . . -120.5(2) ?
    C26 C21 C22 C23 . . . . 1.1(3) ?
    C5 C21 C22 C23 . . . . -179.5(2) ?
    C21 C22 C23 C24 . . . . -0.4(4) ?
    C22 C23 C24 C25 . . . . -0.2(4) ?
    C22 C23 C24 Cl2 . . . . -179.44(19) ?
    C23 C24 C25 C26 . . . . 0.2(4) ?
    Cl2 C24 C25 C26 . . . . 179.40(17) ?
    C24 C25 C26 C21 . . . . 0.5(3) ?
    C22 C21 C26 C25 . . . . -1.1(3) ?
    C5 C21 C26 C25 . . . . 179.46(18) ?
    C19 C20 C29 C31 . . . . 71.0(3) ?
    C1 C20 C29 C31 . . . . -103.1(2) ?
    C19 C20 C29 C30 . . . . -115.5(2) ?
    C1 C20 C29 C30 . . . . 70.5(2) ?
    C31 C29 C30 C34 . . . . -0.2(3) ?
    C20 C29 C30 C34 . . . . -174.0(2) ?
    C30 C29 C31 C32 . . . . -1.1(3) ?
    C20 C29 C31 C32 . . . . 172.5(2) ?
    C29 C31 C32 C33 . . . . 1.2(3) ?
    C31 C32 C33 C34 . . . . 0.1(3) ?
    C31 C32 C33 Cl4 . . . . -179.37(17) ?
    C32 C33 C34 C30 . . . . -1.3(3) ?
    Cl4 C33 C34 C30 . . . . 178.14(18) ?
    C29 C30 C34 C33 . . . . 1.4(4) ?
    C16 C15 C35 C36 . . . . -120.4(2) ?
    C14 C15 C35 C36 . . . . 63.7(3) ?
    C16 C15 C35 C40 . . . . 64.8(3) ?
    C14 C15 C35 C40 . . . . -111.2(2) ?
    C40 C35 C36 C37 . . . . 0.9(3) ?
    C15 C35 C36 C37 . . . . -174.2(2) ?
    C35 C36 C37 C38 . . . . 0.1(4) ?
    C36 C37 C38 C39 . . . . -1.0(4) ?
    C36 C37 C38 Cl1 . . . . 178.22(19) ?
    C37 C38 C39 C40 . . . . 0.9(4) ?
    Cl1 C38 C39 C40 . . . . -178.35(18) ?
    C38 C39 C40 C35 . . . . 0.2(4) ?
    C36 C35 C40 C39 . . . . -1.0(3) ?
    C15 C35 C40 C39 . . . . 173.8(2) ?
    C11 C10 C41 C46 . . . . 122.3(2) ?
    C9 C10 C41 C46 . . . . -59.6(3) ?
    C11 C10 C41 C42 . . . . -57.7(3) ?
    C9 C10 C41 C42 . . . . 120.5(2) ?
    C46 C41 C42 C43 . . . . -0.3(3) ?
    C10 C41 C42 C43 . . . . 179.66(19) ?
    C41 C42 C43 C44 . . . . -0.3(3) ?
    C42 C43 C44 C45 . . . . 0.3(3) ?
    C42 C43 C44 Cl3 . . . . -179.56(16) ?
    C43 C44 C45 C46 . . . . 0.3(3) ?
    Cl3 C44 C45 C46 . . . . -179.84(16) ?
    C42 C41 C46 C45 . . . . 0.9(3) ?
    C10 C41 C46 C45 . . . . -179.04(19) ?
    C44 C45 C46 C41 . . . . -0.9(3) ?
    C53 N9 C47 C48 . . . . -169.56(18) ?
    C59 N9 C47 C48 . . . . 65.7(2) ?
    K1 N9 C47 C48 . . . . -55.57(18) ?
    C49 O1 C48 C47 . . . . 178.70(18) ?
    K1 O1 C48 C47 . . . . -31.7(2) ?
    N9 C47 C48 O1 . . . . 60.0(2) ?
    C48 O1 C49 C50 . . . . -161.07(18) ?
    K1 O1 C49 C50 . . . . 46.1(2) ?
    C51A O2 C50 C49 . . . . 173.9(2) ?
    C51 O2 C50 C49 . . . . 173.9(2) ?
    K1 O2 C50 C49 . . . . 52.2(2) ?
    O1 C49 C50 O2 . . . . -66.7(2) ?
    C50 O2 C51 C52 . . . . 167.6(2) ?
    K1 O2 C51 C52 . . . . -69.1(2) ?
    C58 N10 C52 C51 . . . . 81.8(3) ?
    C64 N10 C52 C51 . . . . -154.5(2) ?
    K1 N10 C52 C51 . . . . -24.1(3) ?
    O2 C51 C52 N10 . . . . 63.9(3) ?
    C50 O2 C51A C52A . . . . -147.4(7) ?
    K1 O2 C51A C52A . . . . -24.1(7) ?
    O2 C51A C52A N10 . . . . -31.5(13) ?
    C58A N10 C52A C51A . . . . 175.7(8) ?
    C64A N10 C52A C51A . . . . -56.0(12) ?
    K1 N10 C52A C51A . . . . 61.2(9) ?
    C47 N9 C53 C54 . . . . 160.00(18) ?
    C59 N9 C53 C54 . . . . -75.8(2) ?
    K1 N9 C53 C54 . . . . 46.2(2) ?
    C55 O4 C54 C53 . . . . -178.84(19) ?
    K1 O4 C54 C53 . . . . 54.5(2) ?
    N9 C53 C54 O4 . . . . -70.4(2) ?
    C54 O4 C55 C56 . . . . 178.25(19) ?
    K1 O4 C55 C56 . . . . -51.4(2) ?
    C57A O3 C56 C55 . . . . 172.47(19) ?
    C57 O3 C56 C55 . . . . 172.47(19) ?
    K1 O3 C56 C55 . . . . -49.5(2) ?
    O4 C55 C56 O3 . . . . 70.1(2) ?
    C56 O3 C57 C58 . . . . 150.2(2) ?
    K1 O3 C57 C58 . . . . 14.7(3) ?
    C52 N10 C58 C57 . . . . -175.9(2) ?
    C64 N10 C58 C57 . . . . 60.2(3) ?
    K1 N10 C58 C57 . . . . -60.6(2) ?
    O3 C57 C58 N10 . . . . 38.9(3) ?
    C56 O3 C57A C58A . . . . -167.7(5) ?
    K1 O3 C57A C58A . . . . 56.9(5) ?
    C64A N10 C58A C57A . . . . 152.0(8) ?
    C52A N10 C58A C57A . . . . -82.8(11) ?
    K1 N10 C58A C57A . . . . 20.6(11) ?
    O3 C57A C58A N10 . . . . -49.3(11) ?
    C53 N9 C59 C60 . . . . 128.1(2) ?
    C47 N9 C59 C60 . . . . -108.1(2) ?
    K1 N9 C59 C60 . . . . 9.6(2) ?
    C61 O5 C60 C59 . . . . -150.8(3) ?
    C61A O5 C60 C59 . . . . -174.6(4) ?
    K1 O5 C60 C59 . . . . 80.20(18) ?
    N9 C59 C60 O5 . . . . -68.4(3) ?
    C60 O5 C61 C62 . . . . -81.0(4) ?
    K1 O5 C61 C62 . . . . 35.4(4) ?
    C63 O6 C62 C61 . . . . -171.9(3) ?
    K1 O6 C62 C61 . . . . 68.4(4) ?
    O5 C61 C62 O6 . . . . -70.4(5) ?
    C60 O5 C61A C62A . . . . -167.9(8) ?
    K1 O5 C61A C62A . . . . -73.3(8) ?
    C63A O6A C62A C61A . . . . 156.7(10) ?
    K1 O6A C62A C61A . . . . -60.9(11) ?
    O5 C61A C62A O6A . . . . 87.3(11) ?
    C62 O6 C63 C64 . . . . -176.6(3) ?
    K1 O6 C63 C64 . . . . -58.3(3) ?
    C52 N10 C64 C63 . . . . 78.9(3) ?
    C58 N10 C64 C63 . . . . -157.4(2) ?
    K1 N10 C64 C63 . . . . -48.8(3) ?
    O6 C63 C64 N10 . . . . 73.6(3) ?
    C62A O6A C63A C64A . . . . 174.3(11) ?
    K1 O6A C63A C64A . . . . 29.1(9) ?
    C58A N10 C64A C63A . . . . -73.9(11) ?
    C52A N10 C64A C63A . . . . 162.5(8) ?
    K1 N10 C64A C63A . . . . 56.7(10) ?
    O6A C63A C64A N10 . . . . -59.4(12) ?
    C77 N8 C65 C66 . . . . -175.0(2) ?
    C71 N8 C65 C66 . . . . 62.2(3) ?
    K2 N8 C65 C66 . . . . -62.4(2) ?
    C67 O9 C66 C65 . . . . 164.6(2) ?
    K2 O9 C66 C65 . . . . -0.6(3) ?
    N8 C65 C66 O9 . . . . 48.0(3) ?
    C66 O9 C67 C68 . . . . -130.8(2) ?
    K2 O9 C67 C68 . . . . 35.5(2) ?
    C69 O10 C68 C67 . . . . 171.66(18) ?
    K2 O10 C68 C67 . . . . 59.52(19) ?
    O9 C67 C68 O10 . . . . -65.4(2) ?
    C68 O10 C69 C70 . . . . 168.95(18) ?
    K2 O10 C69 C70 . . . . -76.75(17) ?
    C76 N7 C70 C69 . . . . -146.31(19) ?
    C82 N7 C70 C69 . . . . 91.1(2) ?
    K2 N7 C70 C69 . . . . -24.0(2) ?
    O10 C69 C70 N7 . . . . 71.3(2) ?
    C77 N8 C71 C72 . . . . 82.7(2) ?
    C65 N8 C71 C72 . . . . -154.6(2) ?
    K2 N8 C71 C72 . . . . -40.4(3) ?
    C73 O7 C72 C71 . . . . 172.0(2) ?
    K2 O7 C72 C71 . . . . -54.9(2) ?
    N8 C71 C72 O7 . . . . 64.2(3) ?
    C72 O7 C73 C74 . . . . 178.76(19) ?
    K2 O7 C73 C74 . . . . 46.7(2) ?
    C75 O11 C74 C73 . . . . -173.67(19) ?
    K2 O11 C74 C73 . . . . 54.9(2) ?
    O7 C73 C74 O11 . . . . -68.4(2) ?
    C74 O11 C75 C76 . . . . 177.21(19) ?
    K2 O11 C75 C76 . . . . -51.4(2) ?
    C70 N7 C76 C75 . . . . 74.8(2) ?
    C82 N7 C76 C75 . . . . -163.33(19) ?
    K2 N7 C76 C75 . . . . -45.2(2) ?
    O11 C75 C76 N7 . . . . 67.1(3) ?
    C71 N8 C77 C78 . . . . -161.6(2) ?
    C65 N8 C77 C78 . . . . 75.0(2) ?
    K2 N8 C77 C78 . . . . -32.9(2) ?
    C79 O12 C78 C77 . . . . 177.40(18) ?
    K2 O12 C78 C77 . . . . -65.58(19) ?
    N8 C77 C78 O12 . . . . 71.3(3) ?
    C78 O12 C79 C80 . . . . 174.91(18) ?
    K2 O12 C79 C80 . . . . 59.15(19) ?
    C81 O8 C80 C79 . . . . -175.28(18) ?
    K2 O8 C80 C79 . . . . 41.7(2) ?
    O12 C79 C80 O8 . . . . -69.6(2) ?
    C80 O8 C81 C82 . . . . 172.15(17) ?
    K2 O8 C81 C82 . . . . -47.1(2) ?
    C76 N7 C82 C81 . . . . 73.2(2) ?
    C70 N7 C82 C81 . . . . -163.40(19) ?
    K2 N7 C82 C81 . . . . -47.8(2) ?
    O8 C81 C82 N7 . . . . 65.1(2) ?
    C86 O13 C83 C84 . . . . -9.3(5) ?
    O13 C83 C84 C85 . . . . -9.1(5) ?
    C83 C84 C85 C86 . . . . 23.3(5) ?
    C83 O13 C86 C85 . . . . 24.6(5) ?
    C84 C85 C86 O13 . . . . -29.7(5) ?
    C90 O14 C87 C88 . . . . -27.0(9) ?
    O14 C87 C88 C89 . . . . 33.6(10) ?
    C87 C88 C89 C90 . . . . -28.1(10) ?
    C87 O14 C90 C89 . . . . 7.4(8) ?
    C88 C89 C90 O14 . . . . 14.4(10) ?
    C90A O14A C87A C88A . . . . -13.2(18) ?
    O14A C87A C88A C89A . . . . -10.2(19) ?
    C87A C88A C89A C90A . . . . 29.3(19) ?
    C87A O14A C90A C89A . . . . 33.6(19) ?
    C88A C89A C90A O14A . . . . -39.6(19) ?
_shelx_space_group_comment
;
The symmetry employed for this shelxl refinement is uniquely defined
by the following loop, which should always be used as a source of
symmetry information in preference to the above space-group names.
They are only intended as comments.
;
_shelx_estimated_absorpt_T_min     0.777
_shelx_estimated_absorpt_T_max     0.902
_shelx_hkl_file
;
  -1   0   0    0.03    0.02
  -1   0   0   -0.03    0.02
  -1   0   0   -0.01    0.03
   1   0   0   -0.04    0.02
   1   0   0   -0.04    0.02
   1   0   0   -0.01    0.02
  -2   0   0   22.62    0.94
  -2   0   0   22.82    1.00
   2   0   0   19.30    0.94
   2   0   0   22.51    0.94
   2   0   0   21.02    0.99
  -3   0   0   43.94    1.92
  -3   0   0   48.68    2.03
   3   0   0   47.76    2.02
   3   0   0   44.07    1.92
   3   0   0   42.64    1.93
  -4   0   0  104.30    4.24
   4   0   0  101.29    4.25
   4   0   0  100.24    4.36
   4   0   0   99.44    4.24
  -5   0   0    0.21    0.14
   5   0   0   -0.07    0.14
   5   0   0    0.22    0.23
   5   0   0    0.04    0.12
  -6   0   0   35.32    1.51
   6   0   0   31.58    1.51
   6   0   0   32.42    1.69
   6   0   0   34.12    1.50
  -7   0   0    0.10    0.18
   7   0   0    0.58    0.32
   7   0   0   -0.04    0.15
   7   0   0    0.24    0.20
  -8   0   0   85.18    3.34
   8   0   0   75.02    3.33
   8   0   0   73.44    3.23
   8   0   0   77.79    3.30
   8   0   0   72.45    3.56
  -9   0   0    1.40    0.35
   9   0   0    1.38    0.26
   9   0   0    1.37    0.31
   9   0   0    1.12    0.48
   9   0   0    1.71    0.20
 -10   0   0    0.55    0.36
  10   0   0    1.88    0.29
  10   0   0    1.84    0.22
  10   0   0    1.89    0.36
  10   0   0    2.13    0.60
 -11   0   0    8.37    0.62
  11   0   0    9.00    0.50
  11   0   0    6.48    0.93
  11   0   0    9.11    0.50
  11   0   0    8.98    0.60
  11   0   0    8.02    0.71
 -12   0   0    5.08    0.58
  12   0   0    5.57    0.38
  12   0   0    5.62    0.52
  12   0   0    5.43    1.09
  12   0   0    5.70    0.37
  12   0   0    4.96    0.56
 -13   0   0    0.31    0.38
 -13   0   0   -0.16    0.31
  13   0   0    0.42    0.71
  13   0   0   -0.06    0.37
  13   0   0    0.00    0.12
  13   0   0   -0.07    0.12
 -14   0   0    4.33    0.59
 -14   0   0    5.44    0.64
  14   0   0    4.91    0.54
  14   0   0    3.81    0.96
  14   0   0    5.31    0.58
 -15   0   0   -0.05    0.36
 -15   0   0    0.23    0.49
  15   0   0    0.01    0.40
  15   0   0   -0.51    0.93
  15   0   0   -0.18    0.29
 -16   0   0    7.01    0.82
 -16   0   0    8.43    1.00
  16   0   0    4.56    1.27
  16   0   0    7.16    0.62
 -17   0   0   13.98    1.04
  17   0   0   11.78    1.74
  17   0   0   12.56    0.76
  17  -1   0    0.80    0.50
  17  -1   0   -0.20    1.27
 -17   1   0    0.18    0.53
  16  -1   0    0.66    1.07
  16  -1   0   -0.33    0.34
  16  -1   0    0.10    0.48
 -16   1   0    0.59    0.46
 -16   1   0    0.03    0.59
  15  -1   0    0.38    0.92
  15  -1   0   -0.28    0.31
 -15   1   0   -0.37    0.38
 -15   1   0    0.04    0.51
  14  -1   0    0.34    0.79
  14  -1   0    1.20    0.47
 -14   1   0    1.02    0.46
  13  -1   0    0.20    0.40
  13  -1   0    0.02    0.67
  13  -1   0    0.10    0.28
 -13   1   0    0.34    0.32
 -13   1   0   -0.41    0.43
  12  -1   0   21.49    1.08
  12  -1   0   22.50    1.78
  12  -1   0   20.06    1.22
 -12   1   0   18.55    1.21
 -12   1   0   20.55    1.12
  11  -1   0    2.43    0.33
  11  -1   0    2.10    0.45
  11  -1   0    2.41    0.69
 -11   1   0    3.07    0.38
 -11   1   0    2.07    0.44
  10  -1   0   -0.06    0.48
  10  -1   0   -0.15    0.20
  10  -1   0   -0.38    0.29
  10  -1   0   -0.07    0.12
  10  -1   0   -0.05    0.07
 -10   1   0   -0.17    0.31
 -10   1   0   -0.20    0.23
   9  -1   0   16.79    0.77
   9  -1   0   18.63    0.92
   9  -1   0   17.37    0.99
   9  -1   0   18.92    1.29
   9  -1   0   17.66    0.77
  -9   1   0   17.03    1.00
  -9   1   0   16.96    0.90
   8  -1   0   29.39    1.45
   8  -1   0   29.88    1.29
   8  -1   0   29.85    1.71
   8  -1   0   32.48    1.41
  -8   1   0   29.31    1.45
  -8   1   0   29.32    1.39
   7  -1   0    5.54    0.29
   7  -1   0    5.00    0.47
   7  -1   0    5.24    0.67
   7  -1   0    6.06    0.42
  -7   1   0    5.53    0.48
  -7   1   0    4.91    0.39
   6  -1   0  108.61    4.49
   6  -1   0  110.15    4.71
   6  -1   0  103.43    4.40
   6  -1   0  105.90    4.52
  -6   1   0  104.77    4.52
   5  -1   0   22.29    1.15
   5  -1   0   20.94    0.97
   5  -1   0   19.68    0.88
   5  -1   0   21.11    0.99
  -5   1   0   19.67    0.98
   4  -1   0  277.55   11.03
   4  -1   0  257.97   10.90
   4  -1   0  265.01   10.89
  -4   1   0  254.09   10.90
   3  -1   0  304.10   11.72
   3  -1   0  291.18   11.71
  -3   1   0  274.09   11.71
  -3   1   0  266.64   11.69
   2  -1   0  337.60   12.14
  -2   1   0  251.81   12.13
  -1   1   0    3.37    0.20
   0  -1   0   -0.18    0.01
   0  -1   0   -0.17    0.01
   0   1   0   -0.15    0.02
   0   1   0   -0.18    0.01
  -2  -1   0    2.69    0.18
  -2  -1   0    2.76    0.23
   2   1   0    2.95    0.18
   2   1   0    2.84    0.22
   2   1   0    2.86    0.17
  -3  -1   0   60.34    2.66
  -3  -1   0   62.33    2.59
   3   1   0   64.74    2.58
   3   1   0   60.81    2.58
   3   1   0   58.66    2.65
  -4  -1   0   10.94    0.65
  -4  -1   0   10.14    0.53
   4   1   0   10.77    0.53
   4   1   0   10.84    0.53
   4   1   0   10.33    0.64
  -5  -1   0  627.55   26.40
  -5  -1   0  651.87   26.54
   5   1   0  660.06   26.39
   5   1   0  627.83   26.53
  -6  -1   0    5.94    0.42
  -6  -1   0    5.46    0.59
   6   1   0    5.59    0.58
   6   1   0    6.19    0.41
   6   1   0    6.17    0.40
  -7  -1   0    0.05    0.13
  -7  -1   0    0.23    0.19
  -7  -1   0    0.12    0.32
   7   1   0    0.50    0.32
   7   1   0   -0.17    0.17
   7   1   0    0.01    0.16
  -8  -1   0    8.00    0.54
   8   1   0    7.14    0.53
   8   1   0    6.50    0.75
   8   1   0    7.10    0.49
  -9  -1   0  121.41    4.97
   9   1   0  114.74    4.93
   9   1   0  113.13    5.25
   9   1   0  116.80    4.96
 -10  -1   0    0.10    0.21
 -10  -1   0    0.81    0.30
  10   1   0    0.59    0.25
  10   1   0    0.47    0.27
  10   1   0    0.65    0.49
  11   1   0   58.15    3.08
  11   1   0   61.80    2.62
  11   1   0   62.29    2.70
  11   1   0   58.22    2.69
  12   1   0    8.60    0.60
  12   1   0    9.19    0.74
  12   1   0    9.24    0.61
 -13  -1   0    0.06    0.34
  13   1   0   -0.14    0.25
  13   1   0   -0.12    0.22
  13   1   0   -0.06    0.23
  13   1   0    0.08    0.33
  13   1   0   -0.49    0.69
 -14  -1   0   49.81    2.35
 -14  -1   0   49.02    2.28
  14   1   0   49.30    2.14
  14   1   0   47.96    2.21
  14   1   0   51.01    2.27
  14   1   0   49.39    2.16
  14   1   0   49.70    2.94
 -15  -1   0   -0.21    0.37
 -15  -1   0    0.81    0.45
  15   1   0    0.71    0.30
  15   1   0   -0.02    0.16
  15   1   0   -0.31    0.86
  15   1   0    0.46    0.35
 -16  -1   0    0.08    0.43
 -16  -1   0    0.18    0.48
  16   1   0    1.90    1.05
  16   1   0    0.61    0.35
  16   1   0    0.45    0.28
 -17  -1   0    1.66    0.51
  17   1   0    1.06    0.26
  17   1   0    2.91    1.27
  17   1   0    1.30    0.44
  17  -2   0    2.78    0.63
  17  -2   0    0.64    1.36
 -17   2   0    2.70    0.62
  16  -2   0    6.62    0.72
  16  -2   0    7.46    1.45
  16  -2   0    8.91    1.01
 -16   2   0    7.08    0.91
  15  -2   0   19.21    1.32
  15  -2   0   17.61    2.12
 -15   2   0   19.72    1.18
  14  -2   0    0.52    0.80
  14  -2   0    0.59    0.32
  14  -2   0    0.79    0.85
 -14   2   0    0.52    0.53
 -14   2   0    0.92    0.41
  13  -2   0    0.37    0.73
  13  -2   0    0.97    0.33
  13  -2   0    0.72    0.45
 -13   2   0    1.02    0.36
 -13   2   0    0.03    0.47
  12  -2   0   15.86    1.64
  12  -2   0   17.16    1.13
  12  -2   0   18.01    0.97
 -12   2   0   14.76    1.12
 -12   2   0   17.38    0.99
  11  -2   0   59.83    2.56
  11  -2   0   55.56    2.67
  11  -2   0   56.79    3.05
 -11   2   0   59.59    2.58
 -11   2   0   54.07    2.68
  10  -2   0   -0.59    0.30
  10  -2   0   -0.86    0.46
  10  -2   0   -0.11    0.23
 -10   2   0    0.21    0.26
 -10   2   0   -0.38    0.30
   9  -2   0   12.63    0.72
   9  -2   0   11.34    0.79
   9  -2   0   11.42    1.07
  -9   2   0   11.63    0.82
  -9   2   0   12.21    0.72
   8  -2   0    5.42    0.54
   8  -2   0    7.15    0.49
   8  -2   0    5.68    0.71
  -8   2   0    5.85    0.55
  -8   2   0    6.99    0.50
   7  -2   0    0.22    0.19
   7  -2   0    0.11    0.23
   7  -2   0    0.28    0.36
  -7   2   0    0.30    0.20
  -7   2   0    0.30    0.22
   6  -2   0    3.77    0.33
   6  -2   0    2.53    0.47
   6  -2   0    3.55    0.39
  -6   2   0    3.11    0.38
  -6   2   0    2.99    0.32
   5  -2   0  358.75   14.50
   5  -2   0  352.92   14.47
  -5   2   0  347.55   14.50
  -5   2   0  341.74   14.46
   4  -2   0   37.60    1.59
   4  -2   0   36.97    1.61
  -4   2   0   33.96    1.60
  -4   2   0   35.21    1.58
   3  -2   0   51.74    2.14
  -3   2   0   48.41    2.07
  -3   2   0   50.04    2.13
  -3   2   0   49.02    2.15
   2  -2   0  104.17    4.46
   2  -2   0  109.03    4.47
  -2   2   0  109.87    4.47
  -2   2   0  106.89    4.43
  -2   2   0  105.77    4.46
   1  -2   0   50.35    2.10
   1  -2   0   49.38    2.10
  -1   2   0   48.57    2.09
  -1   2   0   50.59    2.10
   0  -2   0  108.17    4.34
   0  -2   0   97.99    4.33
   0   2   0  105.58    4.34
  -1  -2   0   15.31    0.69
  -1  -2   0   15.35    0.68
  -1  -2   0   15.98    0.68
   1   2   0   15.24    0.68
  -2  -2   0   46.21    1.90
  -2  -2   0   41.62    1.93
   2   2   0   48.07    1.89
   2   2   0   43.41    1.93
   2   2   0   45.04    1.90
  -3  -2   0  200.34    8.75
  -3  -2   0  210.44    8.69
   3   2   0  209.09    8.69
   3   2   0  226.06    8.68
   3   2   0  205.48    8.75
  -4  -2   0  104.66    4.57
  -4  -2   0  104.81    4.47
   4   2   0  105.07    4.56
   4   2   0  112.49    4.46
   4   2   0  106.70    4.47
  -5  -2   0    3.68    0.44
  -5  -2   0    3.75    0.31
   5   2   0    3.09    0.29
   5   2   0    3.87    0.28
   5   2   0    3.09    0.43
  -6  -2   0   21.12    1.16
  -6  -2   0   19.80    0.98
   6   2   0   19.68    0.97
   6   2   0   20.04    1.13
   6   2   0   20.52    0.96
  -7  -2   0   22.01    1.27
  -7  -2   0   20.92    1.05
   7   2   0   20.86    1.04
   7   2   0   21.79    1.27
   7   2   0   22.31    1.03
  -8  -2   0    2.75    0.33
  -8  -2   0    2.53    0.51
   8   2   0    2.63    0.31
   8   2   0    2.60    0.49
   8   2   0    2.20    0.29
  -9  -2   0   13.75    1.08
  -9  -2   0   11.47    0.74
   9   2   0   12.23    0.71
   9   2   0   11.99    0.71
   9   2   0   12.36    1.05
 -10  -2   0   66.17    2.81
  10   2   0   64.11    2.77
  10   2   0   59.00    3.10
  10   2   0   63.15    2.77
 -11  -2   0    1.83    0.32
 -11  -2   0    1.99    0.39
  11   2   0    2.09    0.63
  11   2   0    1.78    0.34
 -12  -2   0   79.56    3.21
 -12  -2   0   68.25    3.16
  12   2   0   73.34    3.13
  12   2   0   67.70    3.11
  12   2   0   65.14    3.58
  12   2   0   74.92    3.16
 -13  -2   0    1.85    0.38
  13   2   0    2.10    0.36
  13   2   0    2.49    0.79
  13   2   0    1.73    0.37
  13   2   0    2.12    0.35
  13   2   0    1.97    0.33
 -14  -2   0   72.67    3.30
 -14  -2   0   74.22    3.35
  14   2   0   72.16    3.90
  14   2   0   78.09    3.27
  14   2   0   75.28    3.25
  14   2   0   75.64    3.28
  14   2   0   76.75    3.27
 -15  -2   0    0.48    0.41
  15   2   0    0.56    0.29
  15   2   0    0.95    0.31
  15   2   0    0.67    0.85
  15   2   0    0.48    0.32
  15   2   0    0.90    0.33
 -16  -2   0    0.51    0.48
 -16  -2   0    0.03    0.41
  16   2   0   -0.09    0.30
  16   2   0   -0.10    0.26
  16   2   0    0.27    0.25
  16   2   0   -0.23    1.03
  16   2   0    0.62    0.29
 -17  -2   0    2.85    0.51
  17   2   0   -0.81    1.17
  17  -3   0    6.57    0.83
  17  -3   0    2.72    1.49
 -17   3   0    6.73    0.79
  16  -3   0    8.01    1.54
  16  -3   0   10.81    1.20
 -16   3   0   10.40    1.03
  15  -3   0   13.66    1.89
  15  -3   0   14.02    1.24
  15  -3   0   15.58    0.97
 -15   3   0   15.44    1.08
 -15   3   0   14.07    1.28
  14  -3   0   15.46    0.93
  14  -3   0   13.78    1.14
  14  -3   0   12.64    1.72
 -14   3   0   11.59    1.17
 -14   3   0   13.62    0.99
  13  -3   0    6.68    1.13
  13  -3   0    8.35    0.70
  13  -3   0    7.93    0.91
 -13   3   0    7.69    0.89
 -13   3   0    9.42    0.78
  12  -3   0   12.47    0.79
  12  -3   0   10.83    0.99
  12  -3   0    9.28    1.21
 -12   3   0    9.88    0.99
 -12   3   0   12.69    0.82
  11  -3   0   32.08    1.52
  11  -3   0   31.56    1.67
 -11   3   0   29.09    1.65
  10  -3   0   48.03    2.08
  10  -3   0   45.69    2.20
  10  -3   0   43.24    2.50
 -10   3   0   47.73    2.10
 -10   3   0   41.31    2.18
   9  -3   0    6.38    0.50
   9  -3   0    5.98    0.60
   9  -3   0    4.54    0.73
  -9   3   0    4.60    0.55
  -9   3   0    5.55    0.50
   8  -3   0    0.56    0.30
   8  -3   0    0.52    0.23
   8  -3   0   -0.14    0.39
  -8   3   0    0.26    0.29
  -8   3   0    0.15    0.22
   7  -3   0   53.53    2.67
   7  -3   0   56.47    2.41
   7  -3   0   53.92    2.46
  -7   3   0   52.07    2.46
  -7   3   0   56.11    2.41
   6  -3   0  103.07    4.29
   6  -3   0  102.17    4.33
  -6   3   0  101.09    4.28
  -6   3   0   97.04    4.33
   5  -3   0   96.51    3.95
   5  -3   0   93.03    3.90
  -5   3   0   91.36    3.94
  -5   3   0   91.60    3.90
  -5   3   0   87.31    3.78
   4  -3   0  618.43   25.19
  -4   3   0  605.77   25.22
   3  -3   0   32.12    1.41
   3  -3   0   30.36    1.41
  -3   3   0   30.10    1.42
  -3   3   0   33.23    1.35
  -3   3   0   32.33    1.41
   2  -3   0  328.81   13.11
   2  -3   0  308.79   13.11
  -2   3   0  313.58   13.10
  -2   3   0  319.51   13.12
   1  -3   0  272.05   11.29
   1  -3   0  269.75   11.28
  -1   3   0  285.46   11.30
  -1   3   0  266.00   11.28
   0  -3   0    6.05    0.34
   0  -3   0    6.16    0.34
   0   3   0    5.66    0.34
   0   3   0    6.04    0.34
  -1  -3   0  270.67   10.95
  -1  -3   0  258.65   10.95
  -1  -3   0  269.90   10.95
   1   3   0  267.98   10.95
   1   3   0  269.61   10.95
   1   3   0  255.87   10.94
  -2  -3   0   14.88    0.79
  -2  -3   0   17.47    0.76
  -2  -3   0   17.75    0.77
   2   3   0   17.75    0.76
   2   3   0   16.34    0.78
   2   3   0   16.03    0.76
  -4  -3   0  223.70    9.44
  -4  -3   0  219.64    9.53
  -4  -3   0  232.38    9.43
   4   3   0  243.08    9.42
   4   3   0  225.69    9.52
   4   3   0  223.51    9.44
  -5  -3   0   50.56    2.42
  -5  -3   0   51.43    2.31
   5   3   0   57.21    2.28
   5   3   0   53.53    2.31
   5   3   0   52.86    2.41
  -6  -3   0   53.51    2.41
  -6  -3   0   55.04    2.58
   6   3   0   53.03    2.41
   6   3   0   56.27    2.56
   6   3   0   58.85    2.38
  -7  -3   0   21.00    1.29
  -7  -3   0   21.36    1.11
   7   3   0   24.29    1.06
   7   3   0   23.05    1.11
   7   3   0   22.31    1.28
  -8  -3   0  265.65   11.18
  -8  -3   0  254.72   10.95
   8   3   0  253.74   10.94
   8   3   0  273.19   10.91
   8   3   0  268.22   11.17
  -9  -3   0   46.48    2.16
  -9  -3   0   48.74    2.45
   9   3   0   50.83    2.11
   9   3   0   44.11    2.39
   9   3   0   47.25    2.14
 -10  -3   0   25.92    1.34
 -10  -3   0   28.84    1.70
  10   3   0   27.25    1.27
  10   3   0   24.69    1.31
  10   3   0   27.49    1.67
 -11  -3   0   80.49    3.39
 -11  -3   0   65.15    3.32
  11   3   0   80.43    3.75
  11   3   0   82.06    3.32
 -12  -3   0    9.29    0.77
 -12  -3   0    8.78    0.68
  12   3   0   10.52    0.68
  12   3   0    9.03    0.65
 -13  -3   0    0.60    0.33
 -13  -3   0    1.20    0.40
  13   3   0    1.56    0.43
  13   3   0    1.43    0.76
  13   3   0    1.32    0.32
  13   3   0    1.51    0.32
 -14  -3   0   11.31    0.84
  14   3   0   11.80    0.83
  14   3   0   12.00    0.87
  14   3   0   11.25    0.75
  14   3   0    9.89    1.28
  14   3   0   11.65    0.72
 -15  -3   0   19.42    1.09
  15   3   0   17.02    1.07
  15   3   0   18.42    1.97
  15   3   0   16.04    1.07
  15   3   0   19.46    0.93
  15   3   0   16.51    0.93
 -16  -3   0    0.69    0.43
 -16  -3   0    1.32    0.45
  16   3   0    0.99    0.40
  16   3   0    0.53    0.26
  16   3   0    1.38    1.09
  16   3   0    0.82    0.43
  16   3   0    1.27    0.27
 -17  -3   0    2.75    0.51
  17   3   0    2.50    0.47
  17   3   0    1.97    1.19
  18   3   0   -0.69    1.32
  17  -4   0    2.51    0.81
 -17   4   0    2.45    0.68
  16  -4   0    1.74    0.60
  16  -4   0    2.36    1.32
  16  -4   0    2.36    0.76
 -16   4   0    3.05    0.63
  15  -4   0   22.22    1.61
  15  -4   0   22.53    2.23
  15  -4   0   22.99    1.30
 -15   4   0   21.92    1.65
 -15   4   0   25.63    1.42
  14  -4   0    0.25    0.93
  14  -4   0    0.59    0.39
  14  -4   0    1.46    0.61
 -14   4   0    1.08    0.48
 -14   4   0    1.29    0.65
  13  -4   0   15.09    1.71
  13  -4   0   16.51    1.01
  13  -4   0   14.23    1.23
 -13   4   0   16.50    1.06
 -13   4   0   15.92    1.28
  12  -4   0    7.51    0.80
  12  -4   0    5.88    1.09
  12  -4   0    8.29    0.70
 -12   4   0    6.92    0.89
  11  -4   0    3.33    0.57
  11  -4   0    3.85    0.83
  11  -4   0    3.36    0.43
 -11   4   0    4.07    0.48
 -11   4   0    3.56    0.60
  10  -4   0    8.51    0.66
  10  -4   0    7.90    0.79
  10  -4   0    8.11    0.99
 -10   4   0    5.85    0.69
 -10   4   0    7.69    0.66
   9  -4   0   -0.75    0.42
   9  -4   0   -0.76    0.30
   9  -4   0   -0.25    0.23
  -9   4   0    0.15    0.25
  -9   4   0    0.10    0.35
   8  -4   0    0.66    0.44
   8  -4   0    0.53    0.31
   8  -4   0    0.75    0.26
  -8   4   0    0.98    0.35
  -8   4   0    0.29    0.25
   7  -4   0   58.76    2.55
   7  -4   0   58.31    2.62
  -7   4   0   58.33    2.55
  -7   4   0   54.56    2.62
   6  -4   0   93.48    3.85
   6  -4   0   94.21    3.91
  -6   4   0   86.45    3.89
  -6   4   0   90.25    3.84
  -6   4   0   84.25    3.69
   5  -4   0   11.76    0.66
  -5   4   0   11.62    0.67
  -5   4   0   11.15    0.72
  -5   4   0   11.32    0.54
   4  -4   0   30.26    1.33
   4  -4   0   27.26    1.32
  -4   4   0   27.77    1.23
  -4   4   0   28.15    1.36
  -4   4   0   29.09    1.32
   3  -4   0   20.71    0.99
   3  -4   0   19.81    0.99
  -3   4   0   20.42    1.01
  -3   4   0   21.46    0.95
  -3   4   0   21.14    0.98
   2  -4   0    2.34    0.26
   2  -4   0    2.47    0.27
  -2   4   0    2.44    0.26
  -2   4   0    2.34    0.26
   1  -4   0    0.04    0.12
   1  -4   0    0.01    0.13
  -1   4   0    0.35    0.14
  -1   4   0    0.03    0.11
   0  -4   0  500.92   20.59
   0   4   0  499.33   20.59
  -1  -4   0    0.21    0.11
  -1  -4   0    0.27    0.11
  -1  -4   0    0.09    0.10
   1   4   0   -0.02    0.10
   1   4   0    0.22    0.11
  -2  -4   0    0.22    0.14
  -2  -4   0    0.47    0.13
  -2  -4   0    0.48    0.14
   2   4   0    0.43    0.13
   2   4   0    0.18    0.12
   2   4   0    0.53    0.14
  -3  -4   0  370.97   14.90
  -3  -4   0  340.73   14.95
  -3  -4   0  365.21   14.91
   3   4   0  371.15   14.90
   3   4   0  360.00   14.91
   3   4   0  360.12   14.93
  -4  -4   0    0.13    0.18
  -4  -4   0    0.32    0.13
  -4  -4   0    0.27    0.15
   4   4   0    0.27    0.13
   4   4   0    0.31    0.16
   4   4   0    0.10    0.14
  -5  -4   0  146.85    6.38
  -5  -4   0  152.49    6.25
  -5  -4   0  144.15    6.27
   5   4   0  146.79    6.27
   5   4   0  160.98    6.24
   5   4   0  146.85    6.35
  -6  -4   0    6.60    0.43
  -6  -4   0    6.33    0.48
   6   4   0    7.17    0.49
   6   4   0    7.00    0.42
  -7  -4   0   -0.13    0.19
  -7  -4   0    0.13    0.16
   7   4   0    0.28    0.16
   7   4   0    0.25    0.20
  -8  -4   0   47.15    2.31
  -8  -4   0   43.91    2.08
   8   4   0   46.23    2.07
   8   4   0   48.19    2.01
   8   4   0   43.01    2.24
  -9  -4   0   44.28    2.15
  -9  -4   0   49.69    2.44
   9   4   0   46.59    2.13
   9   4   0   47.82    2.07
   9   4   0   47.30    2.40
 -10  -4   0   32.36    1.90
 -10  -4   0   29.09    1.53
  10   4   0   30.93    1.50
  10   4   0   32.40    1.44
  10   4   0   31.18    1.80
 -11  -4   0   29.62    1.57
  11   4   0   35.54    1.95
  11   4   0   30.49    1.45
 -12  -4   0   21.76    1.19
 -12  -4   0   19.01    1.08
  12   4   0   21.71    1.11
  12   4   0   19.51    1.03
  12   4   0   22.42    1.60
 -13  -4   0    7.21    0.63
 -13  -4   0    8.17    0.77
  13   4   0    6.23    1.01
  13   4   0    8.48    0.58
  13   4   0    9.09    0.67
 -14  -4   0   -0.44    0.32
 -14  -4   0    0.25    0.41
  14   4   0   -0.31    0.29
  14   4   0    0.10    0.44
  14   4   0   -0.47    0.72
  14   4   0    0.16    0.25
 -15  -4   0   11.54    0.83
  15   4   0   11.72    0.67
  15   4   0   10.61    0.72
  15   4   0   10.96    0.94
  15   4   0   11.40    0.99
  15   4   0    9.36    1.27
 -16  -4   0    9.12    0.83
 -16  -4   0    9.68    0.81
  16   4   0    7.99    0.90
  16   4   0    8.51    0.52
  16   4   0    5.58    1.23
  16   4   0    8.23    0.55
  16   4   0    6.63    0.71
 -17  -4   0   11.03    0.93
  17   4   0   13.01    1.05
  17   4   0   12.62    1.06
  17   4   0   12.06    1.61
  16  -5   0    2.20    1.30
  16  -5   0    2.22    0.84
 -16   5   0    2.03    0.64
  15  -5   0   63.41    3.11
  15  -5   0   57.62    3.81
  15  -5   0   64.11    2.87
 -15   5   0   56.39    3.16
 -15   5   0   65.17    2.93
  14  -5   0    0.20    0.63
  14  -5   0    2.11    1.03
  14  -5   0    0.13    0.44
 -14   5   0    0.50    0.50
 -14   5   0    0.53    0.72
  13  -5   0   64.70    3.25
  13  -5   0   71.23    3.08
  13  -5   0   64.55    3.71
 -13   5   0   70.91    3.10
 -13   5   0   65.07    3.28
  12  -5   0   12.89    1.12
  12  -5   0   14.42    1.54
  12  -5   0   13.73    0.91
 -12   5   0   13.78    0.95
 -12   5   0   11.26    1.18
  11  -5   0    1.48    0.38
  11  -5   0    1.55    0.50
  11  -5   0    0.98    0.70
 -11   5   0    0.78    0.51
 -11   5   0    2.28    0.43
  10  -5   0   24.47    1.26
  10  -5   0   23.19    1.39
  10  -5   0   22.30    1.93
 -10   5   0   25.40    1.28
 -10   5   0   21.79    1.41
   9  -5   0    3.33    0.43
   9  -5   0    3.66    0.54
   9  -5   0    3.31    0.71
  -9   5   0    3.92    0.46
  -9   5   0    3.30    0.52
   8  -5   0   58.88    2.55
   8  -5   0   56.55    2.63
  -8   5   0   52.98    2.63
  -8   5   0   57.29    2.54
   7  -5   0   23.41    1.15
   7  -5   0   22.43    1.22
  -7   5   0   22.09    1.25
  -7   5   0   21.55    1.14
   6  -5   0    0.32    0.24
  -6   5   0    0.73    0.11
  -6   5   0    0.21    0.25
  -6   5   0    0.28    0.23
   5  -5   0    8.98    0.63
   5  -5   0   10.90    0.64
  -5   5   0   10.56    0.69
  -5   5   0   10.77    0.63
  -5   5   0   10.74    0.52
   4  -5   0    2.49    0.32
   4  -5   0    2.52    0.31
  -4   5   0    2.45    0.34
  -4   5   0    2.95    0.33
  -4   5   0    2.70    0.25
   3  -5   0    6.72    0.46
   3  -5   0    5.88    0.44
  -3   5   0    6.98    0.42
  -3   5   0    6.29    0.47
  -3   5   0    6.28    0.45
   2  -5   0   -0.07    0.13
   2  -5   0   -0.13    0.11
  -2   5   0   -0.08    0.14
  -2   5   0   -0.18    0.16
   1  -5   0    0.27    0.16
   1  -5   0    0.38    0.14
  -1   5   0    0.47    0.17
  -1   5   0    0.47    0.16
   0  -5   0  108.57    4.57
   0  -5   0  104.77    4.57
   0   5   0  112.40    4.59
   0   5   0  108.08    4.57
   1   5   0 1000.00   41.09
  -2  -5   0  148.12    6.02
  -2  -5   0  147.10    6.02
  -2  -5   0  142.53    6.03
   2   5   0  144.36    6.02
   2   5   0  135.17    6.01
   2   5   0  146.55    6.02
  -3  -5   0   55.08    2.40
  -3  -5   0   53.14    2.44
  -3  -5   0   57.34    2.41
   3   5   0   57.04    2.40
   3   5   0   55.93    2.42
   3   5   0   55.08    2.41
  -4  -5   0    9.94    0.66
  -4  -5   0   10.42    0.59
  -4  -5   0   10.63    0.61
   4   5   0   11.05    0.64
   4   5   0   11.15    0.58
   4   5   0   10.74    0.61
  -5  -5   0   11.96    0.77
  -5  -5   0   11.38    0.67
  -5  -5   0   11.89    0.64
   5   5   0   10.69    0.67
   5   5   0   13.18    0.64
  -6  -5   0   17.04    1.06
  -6  -5   0   18.17    0.89
  -6  -5   0   17.21    0.93
   6   5   0   19.81    0.88
   6   5   0   17.26    0.93
   6   5   0   18.79    1.04
  -7  -5   0    1.88    0.30
  -7  -5   0    1.61    0.25
   7   5   0    1.76    0.24
   7   5   0    2.09    0.31
   7   5   0    2.41    0.39
  -8  -5   0   33.94    1.74
  -8  -5   0   27.17    1.46
  -8  -5   0   28.09    1.41
   8   5   0   33.90    1.66
   8   5   0   31.23    1.39
   8   5   0   29.27    1.47
  -9  -5   0    6.68    0.62
  -9  -5   0    6.86    0.85
  -9  -5   0    5.58    0.48
   9   5   0    6.37    0.46
   9   5   0    9.13    0.86
   9   5   0    6.73    0.57
 -10  -5   0   21.87    1.24
 -10  -5   0   24.18    1.58
  10   5   0   25.02    1.11
  10   5   0   21.51    1.44
  10   5   0   20.81    1.18
 -11  -5   0   10.47    0.84
  11   5   0    9.47    0.76
  11   5   0   12.40    1.20
  11   5   0   11.00    0.65
 -12  -5   0    2.57    0.47
 -12  -5   0    3.20    0.76
 -12  -5   0    1.63    0.33
  12   5   0    1.76    0.43
  12   5   0    2.96    0.34
  12   5   0    3.53    0.75
 -13  -5   0    0.43    0.70
 -13  -5   0    0.83    0.32
  13   5   0    0.55    0.70
  13   5   0    1.19    0.28
  13   5   0    0.82    0.34
 -14  -5   0   17.33    1.02
 -14  -5   0   20.22    1.18
  14   5   0   17.41    1.64
  14   5   0   18.27    0.93
  14   5   0   16.33    1.01
  14   5   0   19.38    1.27
 -15  -5   0    3.70    0.48
  15   5   0    3.60    0.62
  15   5   0    3.05    0.41
  15   5   0    3.63    1.02
  15   5   0    3.47    0.35
 -16  -5   0   13.44    0.93
  16   5   0   14.49    0.78
  16   5   0   15.07    0.74
  16   5   0   11.29    1.50
  16   5   0   16.92    1.21
  16   5   0   12.90    1.15
 -17  -5   0   10.00    0.88
  17   5   0    9.61    1.08
  17   5   0    7.23    1.46
  17   5   0    8.96    0.89
  16  -6   0    3.42    1.49
  16  -6   0    7.51    1.05
 -16   6   0    6.41    0.82
  15  -6   0    5.23    0.95
  15  -6   0    5.77    1.39
  15  -6   0    4.25    0.64
 -15   6   0    5.46    0.74
 -15   6   0    1.89    0.91
  14  -6   0    0.64    0.72
  14  -6   0    0.75    0.48
  14  -6   0   -0.07    1.05
 -14   6   0    0.81    0.55
 -14   6   0    0.20    0.71
  13  -6   0    5.99    0.84
  13  -6   0    5.39    0.63
  13  -6   0    5.76    1.13
 -13   6   0    5.56    0.89
 -13   6   0    6.17    0.67
  12  -6   0   10.85    0.88
  12  -6   0    9.91    1.09
  12  -6   0   10.88    1.51
 -12   6   0   11.14    1.16
 -12   6   0   11.04    0.91
  11  -6   0    0.97    0.40
  11  -6   0    1.13    0.74
 -11   6   0    0.23    0.54
 -11   6   0    0.83    0.40
  10  -6   0   29.41    1.50
  10  -6   0   30.02    1.99
  10  -6   0   29.03    1.66
 -10   6   0   30.11    1.53
 -10   6   0   27.00    1.66
   9  -6   0   22.01    1.18
   9  -6   0   21.76    1.60
   9  -6   0   21.55    1.31
  -9   6   0   20.11    1.34
  -9   6   0   21.10    1.31
   8  -6   0    0.87    0.34
   8  -6   0    1.18    0.42
  -8   6   0    0.60    0.39
  -8   6   0    1.46    0.35
   7  -6   0    0.28    0.25
   7  -6   0    0.17    0.32
  -7   6   0    0.48    0.34
  -7   6   0    0.28    0.25
  -7   6   0    0.01    0.11
   6  -6   0    1.35    0.31
  -6   6   0    1.45    0.18
  -6   6   0    1.23    0.31
  -6   6   0    1.10    0.36
   5  -6   0   14.00    0.87
   5  -6   0   17.08    0.88
  -5   6   0   15.01    0.92
  -5   6   0   16.24    0.77
  -5   6   0   16.09    0.89
   4  -6   0    8.60    0.62
   4  -6   0   10.45    0.63
  -4   6   0   10.71    0.58
  -4   6   0    9.39    0.61
  -4   6   0   10.60    0.69
   3  -6   0   16.54    0.89
   3  -6   0   18.57    0.90
  -3   6   0   16.92    0.92
  -3   6   0   16.17    0.87
  -3   6   0   16.30    0.86
   2  -6   0   86.75    3.70
   2  -6   0   84.61    3.70
  -2   6   0   86.20    3.72
  -2   6   0   87.02    3.69
   1  -6   0  343.39   13.73
   1  -6   0  322.94   13.72
  -1   6   0  329.53   13.71
  -1   6   0  328.53   13.74
   0  -6   0  252.68   10.41
   0  -6   0  247.23   10.40
   0   6   0  247.18   10.41
   0   6   0  253.53   10.40
  -1  -6   0    0.33    0.18
  -1  -6   0    0.78    0.20
  -1  -6   0    0.67    0.17
   1   6   0    0.53    0.19
   1   6   0    1.07    0.21
  -2  -6   0   85.55    3.62
  -2  -6   0   87.06    3.61
  -2  -6   0   84.97    3.61
   2   6   0   84.61    3.61
   2   6   0   81.23    3.59
   2   6   0   83.80    3.61
  -3  -6   0    4.60    0.37
  -3  -6   0    4.24    0.36
  -3  -6   0    4.41    0.41
   3   6   0    3.95    0.38
   3   6   0    4.77    0.35
  -4  -6   0   21.23    0.99
  -4  -6   0   18.88    1.07
  -4  -6   0   21.08    1.02
   4   6   0   20.49    1.02
   4   6   0   19.25    1.00
   4   6   0   20.75    0.98
  -5  -6   0   12.09    0.70
  -5  -6   0   12.37    0.67
  -5  -6   0   10.98    0.77
   5   6   0   11.81    0.64
   5   6   0   11.70    0.70
  -6  -6   0  212.71    8.61
  -6  -6   0  201.50    8.64
  -6  -6   0  193.87    8.75
   6   6   0  215.81    8.72
   6   6   0  213.63    8.59
   6   6   0  200.60    8.64
  -7  -6   0   15.45    1.08
  -7  -6   0   15.88    0.94
  -7  -6   0   17.80    0.88
   7   6   0   16.71    0.94
   7   6   0   18.60    0.87
   7   6   0   16.48    1.02
  -8  -6   0    2.82    0.36
  -8  -6   0    2.64    0.39
  -8  -6   0    2.33    0.49
   8   6   0    3.40    0.36
  -9  -6   0   66.54    2.83
  -9  -6   0   64.28    3.15
  -9  -6   0   61.74    2.90
   9   6   0   62.51    3.05
   9   6   0   70.03    2.81
   9   6   0   61.25    2.89
 -10  -6   0   68.99    3.21
 -10  -6   0   71.10    3.49
 -10  -6   0   73.04    3.12
  10   6   0   69.13    3.19
  10   6   0   70.97    3.42
  10   6   0   75.66    3.09
 -11  -6   0   27.68    1.48
 -11  -6   0   23.74    2.47
 -11  -6   0   26.18    1.39
  11   6   0   29.54    1.32
  11   6   0   26.45    1.43
  11   6   0   28.31    1.77
 -12  -6   0   11.66    1.41
 -12  -6   0    9.55    0.86
  12   6   0    9.69    0.65
 -13  -6   0    5.54    0.57
 -13  -6   0    6.82    1.10
 -13  -6   0    7.63    0.82
  13   6   0    6.49    0.96
  13   6   0    5.80    0.68
  13   6   0    6.31    0.53
 -14  -6   0   -0.40    0.32
 -14  -6   0    0.31    0.47
  14   6   0    0.86    0.35
  14   6   0    0.04    0.26
  14   6   0   -0.98    0.50
  14   6   0    0.70    0.73
 -15  -6   0   -0.05    0.35
 -15  -6   0   -0.44    0.50
  15   6   0   -0.32    0.35
  15   6   0   -0.14    0.26
  15   6   0    0.33    0.60
  15   6   0    0.19    0.80
 -16  -6   0    2.98    0.64
 -16  -6   0    2.71    0.46
  16   6   0    2.39    0.36
  16   6   0    2.65    0.32
  16   6   0    3.15    1.11
  16   6   0    3.10    0.72
  17   6   0   16.66    1.47
  17   6   0   17.32    2.06
  17   6   0   18.95    1.44
  16  -7   0    0.59    0.94
  15  -7   0   41.48    2.70
  15  -7   0   41.96    2.56
  15  -7   0   41.84    3.17
 -15   7   0   46.13    2.31
  14  -7   0    0.75    1.06
  14  -7   0   -0.19    0.53
  14  -7   0    0.62    0.75
 -14   7   0    0.61    0.88
 -14   7   0   -0.02    0.53
  13  -7   0   22.38    1.68
  13  -7   0   26.69    1.47
  13  -7   0   23.07    2.17
 -13   7   0   26.13    1.48
 -13   7   0   23.27    1.78
  12  -7   0    4.91    1.07
  12  -7   0    6.73    0.76
  12  -7   0    5.84    0.83
 -12   7   0    5.42    0.65
 -12   7   0    6.52    0.89
  11  -7   0   16.40    1.65
  11  -7   0   19.10    1.34
  11  -7   0   17.78    1.13
 -11   7   0   19.10    1.17
 -11   7   0   16.59    1.37
  10  -7   0    0.25    0.38
  10  -7   0    0.66    0.69
 -10   7   0   -0.02    0.39
 -10   7   0    0.72    0.55
   9  -7   0    2.52    0.44
   9  -7   0    2.61    0.56
  -9   7   0    2.75    0.43
  -9   7   0    1.90    0.53
   8  -7   0    1.79    0.47
   8  -7   0    2.29    0.40
  -8   7   0    1.76    0.51
  -8   7   0    1.51    0.19
   7  -7   0  142.45    5.88
  -7   7   0  131.57    5.96
  -7   7   0  144.84    5.88
  -7   7   0  130.76    5.71
   6  -7   0   25.34    1.29
   6  -7   0   22.08    1.29
  -6   7   0   24.23    1.13
  -6   7   0   27.03    1.29
  -6   7   0   24.42    1.39
   5  -7   0    6.43    0.55
   5  -7   0    5.77    0.59
  -5   7   0    6.44    0.62
  -5   7   0    6.74    0.55
  -5   7   0    6.15    0.45
   4  -7   0   11.66    0.71
   4  -7   0   10.43    0.74
  -4   7   0   11.37    0.70
  -4   7   0   10.85    0.66
  -4   7   0   11.09    0.77
   3  -7   0    5.09    0.45
   3  -7   0    5.33    0.48
  -3   7   0    5.68    0.49
  -3   7   0    6.95    0.50
  -3   7   0    5.24    0.53
   2  -7   0    0.02    0.21
   2  -7   0    0.02    0.16
  -2   7   0    0.54    0.25
  -2   7   0    0.40    0.18
   1  -7   0  121.53    5.08
   1  -7   0  121.31    5.07
  -1   7   0  117.62    5.06
  -1   7   0  116.20    5.09
   0  -7   0   38.08    1.76
   0  -7   0   37.77    1.76
   0   7   0   38.12    1.78
   0   7   0   39.53    1.76
  -1  -7   0  251.16   10.49
  -1  -7   0  243.83   10.48
  -1  -7   0  254.39   10.49
   1   7   0  251.91   10.50
   1   7   0  258.00   10.50
  -2  -7   0  181.28    7.73
  -2  -7   0  181.82    7.72
  -2  -7   0  193.60    7.74
   2   7   0  184.99    7.73
   2   7   0  180.95    7.73
  -3  -7   0    7.18    0.50
  -3  -7   0    7.06    0.49
  -3  -7   0    6.27    0.53
   3   7   0    7.06    0.50
   3   7   0    6.83    0.49
   3   7   0    7.46    0.49
  -4  -7   0   81.39    3.73
  -4  -7   0   85.71    3.69
  -4  -7   0   85.66    3.67
   4   7   0   85.20    3.69
   4   7   0   86.32    3.67
   4   7   0   88.35    3.69
  -5  -7   0    7.16    0.67
  -5  -7   0    7.68    0.54
  -5  -7   0    7.71    0.59
   5   7   0    8.55    0.61
   5   7   0    8.26    0.60
   5   7   0    7.85    0.53
  -6  -7   0   76.49    3.20
  -6  -7   0   67.04    3.33
  -6  -7   0   71.07    3.23
   6   7   0   73.14    3.24
   6   7   0   76.23    3.18
   6   7   0   77.30    3.28
  -7  -7   0   29.08    1.37
  -7  -7   0   28.83    1.44
  -7  -7   0   25.81    1.58
   7   7   0   29.87    1.52
   7   7   0   28.73    1.44
   7   7   0   29.85    1.36
  -8  -7   0   19.00    1.30
  -8  -7   0   18.43    1.09
  -8  -7   0   20.47    1.01
   8   7   0   19.13    1.18
   8   7   0   18.64    1.08
   8   7   0   20.72    1.00
  -9  -7   0   29.09    1.75
  -9  -7   0   27.84    1.53
  -9  -7   0   30.41    1.45
   9   7   0   32.04    1.43
   9   7   0   29.55    1.54
   9   7   0   31.48    1.68
 -10  -7   0   46.23    2.32
 -10  -7   0   49.71    2.22
 -10  -7   0   48.78    2.62
  10   7   0   49.31    2.48
  10   7   0   48.01    2.30
  10   7   0   50.93    2.19
 -11  -7   0   37.46    1.92
 -11  -7   0   37.77    1.76
  11   7   0   35.32    1.86
  11   7   0   38.83    1.73
  11   7   0   38.02    2.14
 -12  -7   0   28.56    1.41
 -12  -7   0   30.38    2.04
 -12  -7   0   23.77    1.68
  12   7   0   26.90    1.86
  12   7   0   28.10    1.50
  12   7   0   30.03    1.37
 -13  -7   0    3.02    0.57
 -13  -7   0    2.21    0.82
  13   7   0    2.31    0.74
  13   7   0    2.96    0.37
 -14  -7   0    3.38    0.44
 -14  -7   0    3.88    1.00
  14   7   0    3.84    0.49
  14   7   0    3.54    0.51
  14   7   0    2.03    0.87
 -15  -7   0    3.91    0.68
 -15  -7   0    3.89    0.49
  15   7   0    3.40    0.51
  15   7   0    3.43    0.97
  15   7   0    3.78    0.40
  15   7   0    4.43    0.83
 -16  -7   0   10.27    1.13
 -16  -7   0    9.22    0.83
  16   7   0   11.80    0.79
  16   7   0   11.59    0.70
  16   7   0   13.14    1.71
  16   7   0   11.67    1.39
 -17  -7   0    0.14    0.63
  17   7   0    0.72    0.82
  17   7   0    1.48    1.11
  15  -8   0   16.19    1.74
  15  -8   0    9.76    1.72
  14  -8   0    5.50    1.01
  14  -8   0    5.32    0.76
  14  -8   0    3.44    1.28
 -14   8   0    5.22    1.08
 -14   8   0    6.63    0.81
  13  -8   0    3.17    0.82
  13  -8   0    3.01    0.61
  13  -8   0    0.26    1.03
 -13   8   0    2.55    0.86
 -13   8   0    2.86    0.63
  12  -8   0   41.01    2.00
  12  -8   0   36.81    2.19
  12  -8   0   37.38    2.60
 -12   8   0   41.05    2.02
 -12   8   0   34.12    2.24
  11  -8   0    0.13    0.57
  11  -8   0    0.53    0.81
  11  -8   0   -0.47    0.36
 -11   8   0    0.28    0.44
 -11   8   0    0.65    0.66
  10  -8   0  166.77    6.97
  10  -8   0  160.85    7.10
 -10   8   0  168.81    6.98
 -10   8   0  153.49    7.11
   9  -8   0   10.90    0.86
  -9   8   0    9.69    1.00
  -9   8   0   11.05    0.91
   8  -8   0    3.48    0.48
   8  -8   0    4.49    0.61
  -8   8   0    3.43    0.63
  -8   8   0    3.48    0.52
  -8   8   0    3.10    0.32
   7  -8   0   14.53    0.90
  -7   8   0   13.63    0.72
  -7   8   0   13.58    1.07
   6  -8   0   43.36    2.24
   6  -8   0   50.88    2.25
  -6   8   0   50.87    2.26
  -6   8   0   48.04    2.11
  -6   8   0   46.40    2.32
   5  -8   0    2.60    0.41
   5  -8   0    2.75    0.43
  -5   8   0    2.85    0.34
  -5   8   0    3.53    0.45
  -5   8   0    2.67    0.48
   4  -8   0  159.44    7.07
   4  -8   0  172.14    7.07
  -4   8   0  166.01    7.02
  -4   8   0  164.87    7.12
  -4   8   0  169.87    7.06
   3  -8   0   67.21    3.06
   3  -8   0   69.34    3.04
  -3   8   0   68.49    3.04
  -3   8   0   66.45    3.09
  -3   8   0   70.87    3.04
   2  -8   0   75.58    3.40
   2  -8   0   77.24    3.38
  -2   8   0   78.20    3.38
  -2   8   0   77.51    3.43
   1  -8   0    4.93    0.49
   1  -8   0    5.89    0.50
  -1   8   0    5.26    0.52
  -1   8   0    5.22    0.48
   0  -8   0    4.87    0.49
   0  -8   0    4.84    0.47
   0   8   0    5.32    0.44
   0   8   0    4.59    0.49
  -1  -8   0   25.89    1.24
  -1  -8   0   24.99    1.25
  -1  -8   0   23.79    1.24
   1   8   0   25.83    1.26
   1   8   0   24.36    1.25
  -2  -8   0    2.29    0.33
  -2  -8   0    2.27    0.31
  -2  -8   0    2.40    0.34
   2   8   0    1.91    0.32
   2   8   0    2.18    0.32
  -3  -8   0  148.61    6.33
  -3  -8   0  146.80    6.30
  -3  -8   0  154.35    6.32
   3   8   0  149.82    6.32
   3   8   0  147.29    6.30
   3   8   0  148.08    6.29
  -4  -8   0  124.37    5.13
  -4  -8   0  113.61    5.16
  -4  -8   0  123.29    5.11
   4   8   0  116.71    5.11
   4   8   0  122.31    5.11
   4   8   0  120.01    5.13
  -5  -8   0   47.46    2.18
  -5  -8   0   49.12    2.16
  -5  -8   0   46.33    2.26
   5   8   0   47.32    2.14
   5   8   0   48.67    2.18
   5   8   0   46.63    2.20
  -6  -8   0   35.18    1.88
  -6  -8   0   37.35    1.80
  -6  -8   0   38.07    1.74
   6   8   0   38.66    1.74
   6   8   0   38.13    1.81
   6   8   0   38.31    1.82
  -7  -8   0    8.89    0.90
  -7  -8   0    9.90    0.76
  -7  -8   0   10.15    0.67
   7   8   0   10.57    0.75
   7   8   0   10.64    0.80
   7   8   0   10.75    0.66
  -8  -8   0    8.03    0.92
  -8  -8   0    8.35    0.72
  -8  -8   0    8.92    0.61
   8   8   0    8.85    0.77
   8   8   0    7.22    0.72
   8   8   0    8.70    0.59
  -9  -8   0    5.36    0.62
  -9  -8   0    5.47    0.76
  -9  -8   0    5.45    0.53
   9   8   0    5.02    0.58
   9   8   0    6.16    0.51
   9   8   0    6.46    0.74
 -10  -8   0   11.24    0.76
 -10  -8   0   10.12    0.90
 -10  -8   0    9.22    1.20
  10   8   0   11.38    0.89
  10   8   0   11.72    0.71
  10   8   0   12.23    1.08
 -11  -8   0    2.53    0.75
 -11  -8   0    2.77    0.40
 -11  -8   0    2.86    0.67
  11   8   0    2.63    0.53
  11   8   0    2.97    0.66
  11   8   0    3.18    0.38
 -12  -8   0   12.35    1.47
 -12  -8   0   10.02    0.98
 -12  -8   0   10.01    0.75
  12   8   0   10.16    1.15
  12   8   0    9.95    0.70
  12   8   0   11.36    0.90
 -13  -8   0   76.60    3.48
 -13  -8   0   77.91    4.19
 -13  -8   0   78.09    4.04
  13   8   0   73.70    3.60
  13   8   0   79.71    3.86
  13   8   0   80.70    3.39
 -14  -8   0    2.91    1.08
 -14  -8   0    4.20    0.66
  14   8   0    4.24    0.44
  14   8   0    3.76    0.57
  14   8   0    2.52    0.87
 -15  -8   0    0.78    0.41
 -15  -8   0    0.33    0.62
 -15  -8   0    1.94    1.01
  15   8   0   -1.17    1.20
  15   8   0    0.49    0.44
  15   8   0   -0.10    0.88
 -16  -8   0    0.04    0.64
 -16  -8   0   -0.33    0.42
  16   8   0    0.59    0.43
  16   8   0    0.81    0.83
  16   8   0    0.49    0.99
 -17  -8   0   48.22    2.43
  17   8   0   44.21    2.10
  17   8   0   44.31    3.12
  17   8   0   51.37    2.74
  15  -9   0    0.18    0.99
  14  -9   0   -0.96    0.86
  14  -9   0    1.06    1.22
  14  -9   0    0.39    0.61
 -14   9   0   -0.30    0.96
 -14   9   0    0.27    0.64
  13  -9   0   -1.92    0.96
  13  -9   0   -0.82    0.73
  13  -9   0    0.10    0.56
 -13   9   0    1.15    0.89
 -13   9   0   -0.29    0.57
  12  -9   0   52.37    2.46
  12  -9   0   42.56    2.98
  12  -9   0   50.58    2.69
 -12   9   0   51.51    2.44
 -12   9   0   45.45    2.72
  11  -9   0    3.02    0.57
  11  -9   0    1.51    0.68
  11  -9   0    2.14    0.93
 -11   9   0    2.19    0.55
 -11   9   0    1.53    0.75
  10  -9   0   68.15    3.41
  10  -9   0   73.95    3.30
 -10   9   0   75.71    3.32
 -10   9   0   66.96    3.48
   9  -9   0    0.59    0.44
   9  -9   0    0.43    0.57
  -9   9   0    0.84    0.17
  -9   9   0    0.99    0.42
  -9   9   0    0.87    0.59
   8  -9   0    9.94    0.80
  -8   9   0    8.05    0.94
  -8   9   0   10.03    0.83
  -8   9   0    8.51    0.55
   7  -9   0    1.55    0.40
   7  -9   0    1.31    0.41
  -7   9   0    1.84    0.45
  -7   9   0    1.21    0.49
  -7   9   0    1.49    0.27
   6  -9   0   17.44    1.10
   6  -9   0   18.94    1.08
  -6   9   0   16.88    1.17
  -6   9   0   18.17    1.21
  -6   9   0   18.15    0.96
   5  -9   0   18.57    1.14
   5  -9   0   19.77    1.12
  -5   9   0   20.67    1.07
  -5   9   0   19.88    1.27
  -5   9   0   19.77    1.12
   4  -9   0   47.92    2.23
   4  -9   0   43.67    2.23
  -4   9   0   48.72    2.22
  -4   9   0   48.01    2.30
  -4   9   0   48.56    2.19
   3  -9   0   15.82    0.97
   3  -9   0   17.20    1.00
  -3   9   0   16.14    1.00
  -3   9   0   16.66    1.05
  -3   9   0   17.56    0.98
   2  -9   0   19.48    1.11
   2  -9   0   19.73    1.09
  -2   9   0   19.07    1.14
  -2   9   0   21.32    1.10
   1  -9   0   57.57    2.59
   1  -9   0   55.97    2.59
  -1   9   0   56.88    2.62
  -1   9   0   57.50    2.58
   0  -9   0    1.68    0.29
   0  -9   0    1.42    0.32
   0   9   0    1.71    0.35
   0   9   0    1.49    0.32
  -1  -9   0   27.34    1.36
  -1  -9   0   27.07    1.35
  -1  -9   0   26.59    1.34
   1   9   0   26.90    1.37
   1   9   0   25.99    1.34
  -2  -9   0   20.54    1.11
  -2  -9   0   20.41    1.10
  -2  -9   0   21.27    1.12
   2   9   0   21.10    1.12
   2   9   0   20.43    1.11
  -3  -9   0    4.72    0.51
  -3  -9   0    5.14    0.49
  -3  -9   0    4.60    0.54
   3   9   0    4.75    0.52
   3   9   0    4.80    0.48
  -4  -9   0   12.71    0.79
  -4  -9   0   12.71    0.76
  -4  -9   0   12.42    0.82
   4   9   0   10.68    0.74
   4   9   0   13.23    0.78
   4   9   0   10.17    0.80
  -5  -9   0   32.10    1.61
  -5  -9   0   32.74    1.57
  -5  -9   0   30.75    1.65
   5   9   0   32.64    1.56
   5   9   0   33.11    1.63
   5   9   0   33.82    1.60
  -6  -9   0   44.05    1.97
  -6  -9   0   41.38    2.12
  -6  -9   0   41.10    2.00
   6   9   0   44.31    2.02
   6   9   0   41.32    2.01
   6   9   0   42.02    1.95
  -7  -9   0   56.03    2.44
  -7  -9   0   49.80    2.60
  -7  -9   0   53.40    2.50
   7   9   0   56.02    2.43
   7   9   0   54.06    2.51
   7   9   0   52.07    2.49
  -8  -9   0   27.19    1.36
  -8  -9   0   26.00    1.62
  -8  -9   0   25.91    1.46
   8   9   0   28.51    1.48
   8   9   0   28.64    1.35
   8   9   0   25.49    1.44
  -9  -9   0   14.05    1.07
  -9  -9   0   15.97    0.96
  -9  -9   0   16.15    1.27
   9   9   0   17.72    1.18
   9   9   0   17.22    0.93
   9   9   0   16.23    1.08
 -10  -9   0   97.19    4.01
 -10  -9   0   84.49    4.13
 -10  -9   0   85.21    4.34
  10   9   0   88.56    4.10
  10   9   0   99.87    4.25
  10   9   0   95.76    3.99
 -11  -9   0    4.45    0.49
 -11  -9   0    5.49    0.84
 -11  -9   0    4.86    0.67
  11   9   0    4.45    0.63
  11   9   0    4.34    0.55
  11   9   0    5.37    0.75
 -12  -9   0   62.88    2.76
  12   9   0   61.37    2.91
  12   9   0   61.37    2.72
  12   9   0   57.56    3.26
 -13  -9   0    2.73    0.44
 -13  -9   0    3.18    0.92
 -13  -9   0    3.40    0.67
  13   9   0    3.41    0.50
  13   9   0    3.27    0.60
  13   9   0    2.52    0.75
 -14  -9   0   -0.30    0.96
 -14  -9   0    0.37    0.60
 -14  -9   0    0.61    0.61
  14   9   0   -0.60    0.70
  14   9   0   -0.05    0.34
 -15  -9   0    3.67    0.51
 -15  -9   0    4.08    0.78
 -15  -9   0    3.58    1.14
  15   9   0    2.98    0.45
  15   9   0    1.68    0.90
  15   9   0    4.15    1.02
 -16  -9   0    2.11    0.77
 -16  -9   0    0.44    1.18
  16   9   0    2.69    1.01
  16   9   0    1.12    0.99
  16   9   0    2.55    0.41
  16   9   0    2.30    0.52
 -17  -9   0   18.77    1.60
  17   9   0   18.65    2.20
  17   9   0   20.77    1.94
  14 -10   0    3.30    1.40
  14 -10   0    3.21    1.11
 -14  10   0   -0.52    1.00
  13 -10   0   12.70    1.57
  13 -10   0   15.70    1.30
  13 -10   0    9.50    1.58
 -13  10   0   13.62    1.27
 -13  10   0   15.72    1.76
  12 -10   0    3.43    0.88
  12 -10   0    3.92    1.15
  12 -10   0    4.16    0.73
 -12  10   0    4.39    0.98
 -12  10   0    4.64    0.74
  11 -10   0    0.95    0.90
  11 -10   0    0.53    0.71
  11 -10   0    1.18    0.55
 -11  10   0    0.66    0.57
 -11  10   0    1.27    0.71
  10 -10   0   20.40    1.46
  10 -10   0   19.32    1.31
 -10  10   0   20.91    1.28
 -10  10   0   15.48    1.45
   9 -10   0   16.79    1.16
   9 -10   0   16.25    1.27
  -9  10   0   14.37    0.79
  -9  10   0   13.85    1.28
  -9  10   0   17.12    1.18
   8 -10   0    0.37    0.40
  -8  10   0   -0.27    0.50
  -8  10   0   -0.46    0.42
  -8  10   0    0.01    0.24
   7 -10   0   64.06    2.92
  -7  10   0   61.43    2.75
  -7  10   0   64.37    2.93
  -7  10   0   61.30    3.08
   6 -10   0    8.76    0.83
   6 -10   0    7.98    0.78
  -6  10   0    9.54    0.67
  -6  10   0    8.85    0.77
  -6  10   0    7.82    0.89
   5 -10   0    9.98    0.79
   5 -10   0    9.63    0.80
  -5  10   0    9.83    0.90
  -5  10   0    9.67    0.80
  -5  10   0    9.42    0.72
   4 -10   0   51.09    2.38
   4 -10   0   48.72    2.40
  -4  10   0   48.75    2.45
  -4  10   0   50.94    2.36
  -4  10   0   52.41    2.38
   3 -10   0    1.69    0.40
   3 -10   0    1.07    0.35
  -3  10   0    0.87    0.36
  -3  10   0    1.58    0.37
  -3  10   0    0.83    0.41
   2 -10   0   41.00    1.97
   2 -10   0   40.63    2.00
  -2  10   0   40.29    2.03
  -2  10   0   41.77    1.97
   1 -10   0   40.46    1.98
   1 -10   0   40.46    1.96
  -1  10   0   41.62    2.01
  -1  10   0   41.82    1.97
   0 -10   0   36.47    1.82
   0 -10   0   37.29    1.81
   0  10   0   38.83    1.85
   0  10   0   36.79    1.81
  -1 -10   0   40.36    1.93
  -1 -10   0   42.19    1.94
  -1 -10   0   39.28    1.90
   1  10   0   39.79    1.92
   1  10   0   39.64    1.94
  -2 -10   0  193.22    8.19
  -2 -10   0  194.87    8.19
  -2 -10   0  200.92    8.20
   2  10   0  188.80    8.20
   2  10   0  191.06    8.19
  -3 -10   0  113.40    4.78
  -3 -10   0  109.09    4.78
  -3 -10   0  108.72    4.76
   3  10   0  110.73    4.78
   3  10   0  108.07    4.76
  -4 -10   0   37.19    1.78
  -4 -10   0   37.49    1.82
  -4 -10   0   35.85    1.82
   4  10   0   36.71    1.77
   4  10   0   37.00    1.81
  -5 -10   0    0.15    0.31
  -5 -10   0    0.01    0.28
  -5 -10   0    0.50    0.36
   5  10   0    0.68    0.34
   5  10   0    0.63    0.29
   5  10   0    0.50    0.35
  -6 -10   0   26.67    1.54
  -6 -10   0   28.21    1.47
  -6 -10   0   26.64    1.37
   6  10   0   24.67    1.40
   6  10   0   27.65    1.37
   6  10   0   27.33    1.42
  -7 -10   0    0.94    0.43
  -7 -10   0    0.82    0.31
  -7 -10   0   -0.05    0.34
   7  10   0    1.38    0.35
   7  10   0   -0.12    0.33
   7  10   0    0.17    0.30
  -8 -10   0  135.65    5.67
  -8 -10   0  127.05    5.89
   8  10   0  126.65    5.74
   8  10   0  138.50    5.77
   8  10   0  133.60    5.65
  -9 -10   0   11.41    1.00
  -9 -10   0   11.85    0.85
  -9 -10   0   13.38    1.25
   9  10   0   14.28    1.06
   9  10   0   11.63    0.97
   9  10   0   13.16    0.84
 -10 -10   0   42.53    2.44
 -10 -10   0   42.40    2.01
 -10 -10   0   38.13    2.13
  10  10   0   42.04    2.14
  10  10   0   44.39    2.22
  10  10   0   42.16    1.98
 -11 -10   0    9.62    0.72
 -11 -10   0    6.95    0.99
 -11 -10   0    6.72    0.94
  11  10   0    7.74    0.88
  11  10   0    8.25    1.04
  11  10   0    7.83    0.71
 -12 -10   0    0.19    0.79
 -12 -10   0    0.04    0.36
 -12 -10   0    1.25    0.59
  12  10   0    0.86    0.55
  12  10   0    0.62    0.63
 -13 -10   0   19.78    1.95
 -13 -10   0   17.46    1.43
 -13 -10   0   19.33    1.11
  13  10   0   21.33    1.54
  13  10   0   18.65    1.10
  13  10   0   16.01    1.29
 -14 -10   0    1.44    0.42
 -14 -10   0    1.45    1.03
 -14 -10   0    1.48    0.73
  14  10   0    2.16    0.76
  14  10   0    1.56    0.42
  14  10   0    1.75    0.59
 -15 -10   0    0.83    1.04
 -15 -10   0    1.39    0.74
  15  10   0    1.26    0.86
  15  10   0    1.13    0.60
  15  10   0    1.39    0.43
  15  10   0   -1.21    0.89
 -16 -10   0    0.54    0.82
 -16 -10   0   -0.53    1.25
  16  10   0    0.46    0.90
  16  10   0    0.69    0.42
  16  10   0    0.56    1.01
  14 -11   0   -1.32    1.04
  13 -11   0    1.55    1.33
  13 -11   0    6.23    1.13
  13 -11   0    5.63    0.90
 -13  11   0    3.00    1.21
  12 -11   0    5.34    1.32
  12 -11   0    5.88    1.06
  12 -11   0    6.45    0.85
 -12  11   0    7.39    0.90
 -12  11   0    6.35    1.20
  11 -11   0   -0.55    0.53
  11 -11   0   -0.12    0.65
 -11  11   0   -0.01    0.81
 -11  11   0    0.68    0.59
  10 -11   0    1.89    0.60
  10 -11   0    2.92    0.74
 -10  11   0    3.11    0.81
 -10  11   0    2.55    0.61
   9 -11   0   26.16    1.57
   9 -11   0   27.46    1.73
  -9  11   0   27.46    1.53
  -9  11   0   23.58    1.24
  -9  11   0   24.60    1.73
   8 -11   0    0.02    0.43
  -8  11   0    0.19    0.28
  -8  11   0    0.83    0.62
  -8  11   0   -0.16    0.44
   7 -11   0    2.72    0.56
   7 -11   0    2.99    0.54
  -7  11   0    3.85    0.59
  -7  11   0    2.99    0.69
  -7  11   0    3.62    0.43
   6 -11   0    6.11    0.86
   6 -11   0    6.94    0.73
  -6  11   0    6.27    0.75
  -6  11   0    5.79    0.78
  -6  11   0    7.85    0.67
   5 -11   0   61.34    3.10
   5 -11   0   69.07    3.09
  -5  11   0   67.85    3.20
  -5  11   0   67.14    3.03
  -5  11   0   68.50    3.09
   4 -11   0   40.95    2.13
   4 -11   0   43.59    2.11
  -4  11   0   43.45    2.22
  -4  11   0   43.68    2.10
  -4  11   0   43.00    2.10
   3 -11   0    8.19    0.71
   3 -11   0    8.45    0.75
  -3  11   0    7.77    0.73
  -3  11   0    7.92    0.74
  -3  11   0    9.00    0.84
   2 -11   0   53.32    2.43
   2 -11   0   50.02    2.45
  -2  11   0   50.07    2.41
  -2  11   0   51.33    2.50
   1 -11   0   -0.32    0.32
   1 -11   0    0.32    0.32
  -1  11   0   -0.15    0.33
  -1  11   0    0.53    0.28
   0 -11   0   18.69    1.08
   0 -11   0   18.81    1.10
   0 -11   0   18.65    1.08
   0  11   0   17.68    1.09
   0  11   0   18.71    1.14
  -1 -11   0   26.22    1.43
  -1 -11   0   28.02    1.46
  -1 -11   0   29.21    1.46
   1  11   0   27.69    1.46
   1  11   0   27.74    1.49
  -2 -11   0  147.52    6.12
  -2 -11   0  140.27    6.10
  -2 -11   0  142.59    6.11
   2  11   0  142.56    6.12
   2  11   0  137.76    6.12
  -3 -11   0  156.43    6.58
  -3 -11   0  154.24    6.57
  -3 -11   0  152.74    6.59
   3  11   0  153.90    6.59
   3  11   0  150.52    6.58
  -4 -11   0   13.46    0.89
  -4 -11   0   12.99    0.85
  -4 -11   0   12.41    0.94
   4  11   0   12.58    0.89
   4  11   0   12.04    0.84
  -5 -11   0    6.46    0.78
  -5 -11   0    7.60    0.83
  -5 -11   0    9.20    0.75
   5  11   0    8.34    0.69
   5  11   0    9.55    0.73
   5  11   0    8.46    0.74
  -6 -11   0    2.99    0.51
  -6 -11   0    2.34    0.45
   6  11   0    2.29    0.45
   6  11   0    2.79    0.43
   6  11   0    2.61    0.48
  -7 -11   0   18.08    1.31
  -7 -11   0   18.23    1.21
  -7 -11   0   20.08    1.10
   7  11   0   19.88    1.18
   7  11   0   20.59    1.13
   7  11   0   17.84    1.17
  -8 -11   0   38.80    1.91
  -8 -11   0   38.20    2.01
  -8 -11   0   38.04    2.17
   8  11   0   39.96    2.00
   8  11   0   38.59    2.01
   8  11   0   40.50    1.91
  -9 -11   0    0.29    0.59
  -9 -11   0    0.25    0.58
  -9 -11   0    0.15    0.36
   9  11   0    1.09    0.44
   9  11   0    0.65    0.38
   9  11   0   -0.05    0.46
 -10 -11   0    6.63    0.70
 -10 -11   0    6.47    0.88
 -10 -11   0    6.50    0.79
  10  11   0    7.72    0.92
  10  11   0    5.66    0.75
  10  11   0    5.81    0.92
 -11 -11   0    1.87    0.43
 -11 -11   0    0.43    0.64
 -11 -11   0    2.21    0.61
  11  11   0    1.00    0.53
  11  11   0    1.86    0.42
  11  11   0    1.43    0.58
 -12 -11   0   37.04    2.11
 -12 -11   0   37.95    1.84
 -12 -11   0   36.60    2.44
  12  11   0   36.76    1.82
  12  11   0   37.78    2.09
  12  11   0   34.19    2.02
 -13 -11   0   49.68    2.78
 -13 -11   0   56.15    2.55
 -13 -11   0   53.35    3.22
  13  11   0   55.41    2.53
  13  11   0   57.53    2.93
  13  11   0   53.10    2.73
 -14 -11   0    4.22    0.85
 -14 -11   0    3.51    1.18
 -14 -11   0    3.96    0.55
  14  11   0    3.05    0.72
  14  11   0    2.58    0.83
  14  11   0    4.37    0.54
 -15 -11   0   11.50    1.56
 -15 -11   0   12.09    1.46
  15  11   0   10.29    1.27
  15  11   0    9.84    0.90
  15  11   0   10.75    1.34
 -16 -11   0    6.77    1.66
 -16 -11   0    5.36    1.06
  16  11   0    6.04    1.14
  16  11   0    7.06    1.30
  16  11   0    6.70    0.85
  13 -12   0    1.23    0.97
  13 -12   0    0.22    1.28
 -13  12   0   -1.03    1.19
  12 -12   0    4.88    0.83
  12 -12   0    5.74    1.04
  12 -12   0    5.90    1.47
 -12  12   0    5.09    1.25
  11 -12   0    0.50    0.62
  11 -12   0    0.36    0.77
 -11  12   0   -0.11    0.86
 -11  12   0   -0.38    0.59
  10 -12   0   24.75    1.54
  10 -12   0   26.68    1.79
 -10  12   0   24.24    1.82
 -10  12   0   21.84    1.15
 -10  12   0   24.80    1.55
   9 -12   0   42.29    2.35
   9 -12   0   41.32    2.18
  -9  12   0   36.92    1.87
  -9  12   0   38.66    2.36
  -9  12   0   43.80    2.17
   8 -12   0    4.62    0.68
  -8  12   0    5.50    0.71
  -8  12   0    4.43    0.83
  -8  12   0    4.49    0.49
   7 -12   0   88.74    3.92
   7 -12   0   78.60    3.94
  -7  12   0   86.01    4.09
  -7  12   0   85.36    3.76
  -7  12   0   89.10    3.92
   6 -12   0    1.77    0.58
   6 -12   0    2.23    0.54
  -6  12   0    2.41    0.54
  -6  12   0    2.13    0.44
  -6  12   0    1.46    0.63
   5 -12   0    0.01    0.42
   5 -12   0   -0.43    0.40
  -5  12   0    0.18    0.52
  -5  12   0   -0.37    0.39
  -5  12   0    0.12    0.38
   4 -12   0    9.56    0.89
   4 -12   0   10.72    0.94
  -4  12   0   10.26    1.02
  -4  12   0   11.00    1.02
  -4  12   0   10.77    0.92
   3 -12   0    0.13    0.43
   3 -12   0    0.07    0.40
  -3  12   0   -0.64    0.38
  -3  12   0   -0.36    0.35
  -3  12   0   -0.22    0.45
   2 -12   0    2.80    0.51
   2 -12   0    2.44    0.53
  -2  12   0    2.76    0.56
   1 -12   0  132.60    5.91
   1 -12   0  138.51    5.90
  -1  12   0  138.43    5.90
  -1  12   0  133.33    5.95
   0 -12   0   35.44    1.77
   0 -12   0   35.79    1.79
   0 -12   0   33.20    1.80
   0  12   0   32.27    1.82
   0  12   0   37.68    1.80
  -1 -12   0  143.25    6.32
  -1 -12   0  142.04    6.29
  -1 -12   0  150.65    6.32
   1  12   0  147.41    6.35
   1  12   0  148.24    6.32
  -2 -12   0   41.58    1.95
  -2 -12   0   38.03    1.94
  -2 -12   0   37.44    1.93
   2  12   0   40.23    1.97
   2  12   0   38.29    1.96
  -3 -12   0   10.08    0.81
  -3 -12   0   10.24    0.86
   3  12   0   10.28    0.84
   3  12   0   10.14    0.80
  -4 -12   0    0.58    0.37
  -4 -12   0    0.03    0.34
  -4 -12   0    0.36    0.39
   4  12   0   -0.31    0.36
   4  12   0   -0.08    0.32
  -5 -12   0    2.10    0.46
  -5 -12   0    1.69    0.42
  -5 -12   0    1.53    0.44
   5  12   0    1.76    0.41
   5  12   0    1.51    0.49
  -6 -12   0    1.43    0.49
  -6 -12   0    1.98    0.42
  -6 -12   0    2.00    0.52
   6  12   0    2.31    0.48
   6  12   0    1.41    0.41
   6  12   0    2.12    0.42
  -7 -12   0   10.70    0.81
  -7 -12   0    9.05    0.99
  -7 -12   0   11.17    0.93
   7  12   0   10.66    0.80
   7  12   0   10.77    0.88
   7  12   0   10.09    0.95
  -8 -12   0   62.15    2.76
  -8 -12   0   58.07    2.86
  -8 -12   0   56.73    2.98
   8  12   0   60.53    2.80
   8  12   0   59.61    2.83
   8  12   0   55.55    3.14
  -9 -12   0   60.81    2.78
  -9 -12   0   58.27    3.32
  -9 -12   0   58.04    2.91
   9  12   0   61.94    2.86
   9  12   0   59.60    2.77
   9  12   0   59.24    2.89
 -10 -12   0   37.07    2.39
 -10 -12   0   42.88    2.06
 -10 -12   0   38.84    2.16
  10  12   0   41.95    2.03
  10  12   0   45.71    2.22
  10  12   0   41.44    2.20
 -11 -12   0    2.45    0.50
 -11 -12   0    2.71    0.68
  11  12   0    2.50    0.73
  11  12   0    2.77    0.68
  11  12   0    2.98    0.50
 -12 -12   0    4.30    0.77
 -12 -12   0    4.68    0.59
 -12 -12   0    4.09    0.95
  12  12   0    3.09    0.74
  12  12   0    3.47    0.56
  12  12   0    3.89    0.75
 -13 -12   0    1.68    0.77
 -13 -12   0    0.80    0.48
 -13 -12   0    0.43    0.95
  13  12   0    0.73    0.69
  13  12   0    1.67    0.48
  13  12   0    1.10    0.68
 -14 -12   0   -0.32    0.77
 -14 -12   0    0.31    0.47
 -14 -12   0    0.09    1.11
  14  12   0   -0.37    0.72
  14  12   0    0.50    0.80
  14  12   0    0.05    0.45
 -15 -12   0    4.95    1.44
 -15 -12   0    2.17    0.96
  15  12   0    2.09    0.54
  15  12   0    1.45    1.15
  15  12   0    2.69    0.97
 -16 -12   0    2.54    1.04
 -16 -12   0    4.29    1.51
  16  12   0    2.91    1.25
  16  12   0    2.60    0.59
  16  12   0    4.17    1.14
  12 -13   0    2.53    1.01
  12 -13   0    2.39    1.55
  12 -13   0    1.62    1.33
 -12  13   0    2.47    1.26
  11 -13   0    0.20    0.81
 -11  13   0   -0.11    0.92
  10 -13   0   -0.18    0.87
  10 -13   0   -0.20    1.04
 -10  13   0   -0.61    0.32
 -10  13   0    0.27    0.57
 -10  13   0   -0.64    0.82
   9 -13   0   27.03    1.86
  -9  13   0   25.38    2.01
  -9  13   0   25.48    1.61
  -9  13   0   24.24    1.34
  -8  13   0    9.69    1.00
  -8  13   0    7.66    1.06
  -8  13   0    6.29    0.77
   7 -13   0    0.99    0.64
   7 -13   0    0.83    0.54
  -7  13   0   -0.45    0.64
  -7  13   0   -0.35    0.50
  -7  13   0    0.08    0.40
   6 -13   0   43.78    2.38
   6 -13   0   46.46    2.52
  -6  13   0   45.93    2.24
  -6  13   0   44.64    2.50
  -6  13   0   49.65    2.36
   5 -13   0    0.24    0.50
   5 -13   0   -0.49    0.71
  -5  13   0    0.33    0.47
  -5  13   0   -1.26    0.53
  -5  13   0    0.58    0.44
   4 -13   0    8.43    0.93
  -4  13   0    8.21    0.90
  -4  13   0    8.67    0.97
  -4  13   0    9.80    0.95
  -3  13   0   75.91    3.64
  -3  13   0   77.06    3.55
   2 -13   0    0.48    0.45
  -2  13   0   -0.43    0.43
  -2  13   0    0.15    0.48
  -2  13   0    0.07    0.40
   1 -13   0   12.83    1.02
   1 -13   0   10.59    1.03
  -1  13   0   12.38    1.06
  -1  13   0   13.33    0.98
   0 -13   0    6.55    0.77
   0 -13   0    5.82    0.67
   0 -13   0    4.75    0.67
   0  13   0    5.74    0.71
   0  13   0    6.41    0.76
  -1 -13   0   38.34    1.96
  -1 -13   0   37.05    1.93
  -1 -13   0   36.79    1.89
   1  13   0   36.80    1.97
   1  13   0   37.61    1.94
  -2 -13   0  124.24    5.29
  -2 -13   0  122.68    5.29
  -2 -13   0  116.82    5.28
   2  13   0  118.14    5.29
   2  13   0  119.42    5.31
  -3 -13   0   -0.10    0.39
  -3 -13   0    0.24    0.40
  -3 -13   0    0.42    0.40
   3  13   0   -0.02    0.38
   3  13   0   -0.21    0.37
  -4 -13   0    9.33    0.92
  -4 -13   0    9.22    0.80
  -4 -13   0    9.32    0.86
   4  13   0    7.18    0.83
   4  13   0    8.51    0.86
  -5 -13   0   -0.42    0.73
  -5 -13   0    0.38    0.44
  -5 -13   0    0.01    0.37
   5  13   0   -0.23    0.35
   5  13   0    0.02    0.40
  -6 -13   0   13.28    1.03
  -6 -13   0   14.45    1.03
  -6 -13   0   12.08    1.16
   6  13   0   14.01    1.05
  -7 -13   0   -0.34    0.36
  -7 -13   0    0.06    0.52
  -7 -13   0   -0.37    0.50
   7  13   0    0.06    0.36
   7  13   0    0.34    0.50
   7  13   0   -0.09    0.39
  -8 -13   0    2.26    0.72
  -8 -13   0    0.67    0.51
  -8 -13   0    1.07    0.44
   8  13   0    1.58    0.51
   8  13   0    1.79    0.58
   8  13   0    1.46    0.47
  -9 -13   0   57.92    2.60
  -9 -13   0   48.35    2.86
  -9 -13   0   50.76    2.67
   9  13   0   56.56    2.59
   9  13   0   52.54    2.71
   9  13   0   57.52    2.68
 -10 -13   0   36.25    1.82
 -10 -13   0   33.45    2.24
 -10 -13   0   34.30    1.97
  10  13   0   36.04    1.97
  10  13   0   35.11    2.01
  10  13   0   36.07    1.84
 -11 -13   0    2.14    0.70
 -11 -13   0    1.26    0.80
 -11 -13   0    1.39    0.50
  11  13   0    2.42    0.66
  11  13   0    1.94    0.51
  11  13   0    1.56    0.67
 -12 -13   0    4.31    1.08
 -12 -13   0    5.34    0.69
 -12 -13   0    4.71    0.85
  12  13   0    3.87    0.84
  12  13   0    5.69    0.80
  12  13   0    5.18    0.65
 -13 -13   0    9.92    0.98
 -13 -13   0    9.22    1.13
 -13 -13   0    9.68    1.36
  13  13   0   10.58    0.98
  13  13   0    8.78    1.04
  13  13   0   13.13    1.31
 -14 -13   0    0.31    0.87
 -14 -13   0   -0.50    0.47
 -14 -13   0   -0.59    1.08
  14  13   0    0.56    0.51
  14  13   0    0.32    0.83
  14  13   0    0.53    0.95
  14  13   0   -1.62    0.73
 -15 -13   0   11.34    1.78
 -15 -13   0   16.33    1.85
  15  13   0   14.44    1.19
  15  13   0   13.22    1.71
  15  13   0   14.12    1.63
 -12  14   0    7.26    1.57
  11 -14   0    1.31    1.08
  11 -14   0    2.11    0.95
 -11  14   0    0.01    1.22
  10 -14   0    0.14    0.82
  10 -14   0   -0.08    0.71
 -10  14   0    0.05    0.43
   9 -14   0    2.14    0.96
   9 -14   0    1.89    0.73
  -9  14   0    4.69    1.24
  -9  14   0    2.11    0.72
  -9  14   0    2.07    0.50
   8 -14   0    5.41    0.81
  -8  14   0    4.20    1.01
  -8  14   0    4.03    0.57
  -8  14   0    4.28    0.78
   7 -14   0    0.54    0.59
   7 -14   0    1.15    0.60
  -7  14   0    0.94    0.47
  -7  14   0    0.29    0.75
  -7  14   0   -0.13    0.55
   6 -14   0    0.57    0.55
   6 -14   0   -0.53    0.59
  -6  14   0    1.30    0.76
  -6  14   0    1.39    0.62
  -6  14   0    0.68    0.49
   5 -14   0   18.74    1.39
   5 -14   0   18.03    1.39
  -5  14   0   20.91    1.56
  -5  14   0   20.19    1.33
  -5  14   0   18.59    1.34
   4 -14   0   25.23    1.50
   4 -14   0   21.74    1.50
  -4  14   0   23.24    1.49
  -4  14   0   23.75    1.51
  -4  14   0   23.72    1.63
   3 -14   0   31.32    1.79
   3 -14   0   31.10    1.83
  -3  14   0   33.35    1.81
  -3  14   0   30.18    1.91
  -3  14   0   34.14    1.82
   2 -14   0    0.60    0.44
   2 -14   0    0.63    0.53
  -2  14   0    0.41    0.51
  -2  14   0    0.13    0.56
   1 -14   0   66.18    3.29
   1 -14   0   71.31    3.27
  -1  14   0   71.06    3.32
  -1  14   0   68.61    3.35
   0 -14   0    9.14    0.96
   0 -14   0    9.11    0.92
   0  14   0    7.70    0.86
   0  14   0    8.48    0.94
  -1 -14   0  109.70    4.91
  -1 -14   0  106.65    4.85
   1  14   0  112.20    5.00
  -2 -14   0   58.42    2.77
  -2 -14   0   58.68    2.74
  -2 -14   0   50.54    2.92
   2  14   0   58.78    2.77
  -3 -14   0   55.87    2.73
  -3 -14   0   58.41    2.72
  -3 -14   0   53.45    2.68
   3  14   0   58.70    2.73
   3  14   0   51.76    2.74
  -4 -14   0    6.25    0.77
  -4 -14   0    6.88    0.90
  -4 -14   0    7.15    0.84
   4  14   0    6.33    0.83
   4  14   0    6.40    0.77
  -5 -14   0   27.50    1.49
  -5 -14   0   24.68    1.55
  -5 -14   0   24.51    1.51
   5  14   0   24.35    1.51
   5  14   0   24.86    1.46
  -6 -14   0   -0.28    0.51
  -6 -14   0   -0.12    0.48
  -6 -14   0   -0.39    0.38
   6  14   0    0.22    0.40
   6  14   0   -0.25    0.47
  -7 -14   0   56.70    2.57
  -7 -14   0   40.23    3.30
  -7 -14   0   50.25    2.60
   7  14   0   54.40    2.62
   7  14   0   54.72    2.54
  -8 -14   0    3.29    0.72
  -8 -14   0    3.85    0.69
  -8 -14   0    3.17    0.59
   8  14   0    3.17    0.71
   8  14   0    3.46    0.58
   8  14   0    3.84    0.61
  -9 -14   0   10.76    1.44
  -9 -14   0   12.75    1.24
  -9 -14   0   14.42    1.03
   9  14   0   14.00    1.13
   9  14   0   14.62    1.08
   9  14   0   13.36    1.27
 -10 -14   0   13.66    1.60
 -10 -14   0   17.03    1.41
 -10 -14   0   17.80    1.21
  10  14   0   15.96    1.38
  10  14   0   16.80    1.19
 -11 -14   0    3.67    0.84
 -11 -14   0    3.02    0.61
 -11 -14   0    1.62    0.89
  11  14   0    2.75    0.66
  11  14   0    3.26    0.60
  11  14   0    3.11    0.76
 -12 -14   0    0.21    0.78
 -12 -14   0    0.00    0.91
 -12 -14   0    0.39    0.56
  12  14   0    1.68    0.77
  12  14   0    0.27    0.51
  12  14   0    0.03    0.66
 -13 -14   0    6.01    1.30
 -13 -14   0    3.92    0.72
 -13 -14   0    6.89    1.05
  13  14   0    7.87    1.05
  13  14   0    7.05    0.97
  13  14   0    5.66    0.74
 -14 -14   0    0.12    0.92
 -14 -14   0   -2.23    1.25
  14  14   0   -0.47    0.57
  14  14   0    0.15    1.10
  14  14   0   -1.49    0.72
 -15 -14   0    1.61    1.47
 -15 -14   0    0.42    1.17
  15  14   0    0.56    0.64
  15  14   0   -0.82    0.91
  11 -15   0    0.62    1.04
 -11  15   0    0.52    1.38
  10 -15   0    6.00    1.17
  10 -15   0    4.97    1.07
 -10  15   0    5.35    1.35
   9 -15   0    0.42    0.77
   9 -15   0   -0.65    0.88
  -9  15   0   -1.81    0.89
  -9  15   0   -0.03    0.51
   8 -15   0   12.30    1.26
  -8  15   0   11.41    1.05
  -8  15   0    8.37    1.01
  -8  15   0    9.80    1.33
   7 -15   0    0.24    0.62
   7 -15   0    0.46    0.65
  -7  15   0   -0.30    0.51
  -7  15   0   -0.37    0.58
  -7  15   0   -0.96    0.81
   6 -15   0    0.27    0.62
   6 -15   0    0.15    0.62
  -6  15   0    0.72    0.57
  -6  15   0    0.85    0.79
  -6  15   0   -0.57    0.57
   5 -15   0   19.20    1.38
   5 -15   0   15.11    1.39
  -5  15   0   18.25    1.38
  -5  15   0   19.05    1.58
   4 -15   0    0.02    0.55
   4 -15   0   -0.86    0.55
  -4  15   0   -0.31    0.56
  -4  15   0   -0.36    0.54
  -4  15   0   -0.09    0.69
   3 -15   0    0.37    0.57
   3 -15   0    1.86    0.64
  -3  15   0    1.07    0.59
  -3  15   0    2.00    0.64
  -3  15   0    2.50    0.74
   2 -15   0    1.51    0.60
   2 -15   0    1.18    0.59
  -2  15   0    2.44    0.53
  -2  15   0    1.77    0.70
  -2  15   0   -0.39    0.59
   1 -15   0    4.26    0.75
   1 -15   0    4.61    0.72
   1 -15   0    3.48    0.71
  -1  15   0    3.45    0.70
  -1  15   0    4.28    0.78
  -1  15   0    4.62    0.79
   0 -15   0  105.08    4.56
   0 -15   0  104.73    4.57
   0  15   0   89.53    4.73
   0  15   0  100.65    4.64
  -1 -15   0   91.73    4.22
  -1 -15   0   92.53    4.20
  -1 -15   0   90.30    4.24
   1  15   0   95.57    4.26
   1  15   0   90.02    4.27
  -2 -15   0   -0.36    0.48
  -2 -15   0   -0.22    0.50
  -2 -15   0   -0.39    0.44
   2  15   0   -0.56    0.49
   2  15   0    0.02    0.51
  -3 -15   0    4.64    0.80
  -3 -15   0    5.17    0.71
  -3 -15   0    4.15    0.68
   3  15   0    4.77    0.76
   3  15   0    4.69    1.12
  -4 -15   0   27.27    1.65
  -4 -15   0   28.96    1.65
   4  15   0   28.52    1.66
   4  15   0   28.24    1.70
  -5 -15   0    3.71    0.72
  -5 -15   0    2.97    0.82
  -5 -15   0    2.78    0.59
   5  15   0    3.00    0.61
   5  15   0    2.85    0.70
  -6 -15   0    4.20    0.78
  -6 -15   0    6.11    0.78
  -6 -15   0    8.14    0.87
   6  15   0    5.74    0.73
   6  15   0    6.31    0.81
  -7 -15   0   37.94    1.93
  -7 -15   0   32.10    2.06
  -7 -15   0   33.09    2.00
   7  15   0   33.13    1.85
   7  15   0   35.02    1.95
  -8 -15   0    2.06    0.69
  -8 -15   0    0.85    0.74
  -8 -15   0    2.16    0.56
   8  15   0    2.57    0.72
   8  15   0    2.90    0.55
  -9 -15   0   12.73    1.03
  -9 -15   0    9.07    1.37
  -9 -15   0   11.83    1.16
   9  15   0   12.88    1.30
   9  15   0   12.24    1.09
 -10 -15   0   13.78    1.16
 -10 -15   0   10.64    1.30
 -10 -15   0   13.61    1.41
  10  15   0   11.09    1.35
  10  15   0   13.47    1.20
  10  15   0   14.19    1.14
 -11 -15   0   17.70    1.59
 -11 -15   0   17.94    1.96
 -11 -15   0   18.18    1.36
  11  15   0   18.59    1.61
  11  15   0   19.98    1.48
  11  15   0   19.00    1.34
 -12 -15   0    0.72    1.02
 -12 -15   0    0.52    0.59
 -12 -15   0    1.53    0.83
  12  15   0    0.54    0.58
  12  15   0    1.12    0.86
  12  15   0    0.95    0.67
 -13 -15   0    2.35    0.96
 -13 -15   0    0.93    0.61
 -13 -15   0    2.04    1.26
  13  15   0    2.17    0.69
  13  15   0    3.19    1.14
  13  15   0    2.85    0.85
 -14 -15   0   -1.71    1.24
  14  15   0    0.49    0.84
  14  15   0   -1.16    0.63
  10 -16   0   -0.98    0.95
 -10  16   0   -2.49    1.31
   9 -16   0   -0.45    0.81
   9 -16   0   -1.68    1.12
  -9  16   0    0.80    0.81
  -9  16   0   -0.19    1.06
   8 -16   0   29.34    2.09
  -8  16   0   29.36    1.73
  -8  16   0   26.54    2.44
   7 -16   0   -0.22    0.66
   7 -16   0    0.57    0.72
  -7  16   0   -1.17    0.87
  -7  16   0    0.45    0.70
   6 -16   0    3.94    0.90
   6 -16   0    5.38    0.92
  -6  16   0    4.93    0.86
  -6  16   0    5.97    1.16
  -6  16   0    6.78    0.85
   5 -16   0   14.39    1.36
   5 -16   0   12.52    1.31
  -5  16   0   14.61    1.32
  -5  16   0   16.23    1.58
  -5  16   0   15.53    1.35
   4 -16   0   18.27    1.53
   4 -16   0   20.14    1.49
  -4  16   0   22.51    1.77
  -4  16   0   22.13    1.72
  -4  16   0   18.63    1.47
   3 -16   0   25.28    1.81
   3 -16   0   29.08    1.78
  -3  16   0   28.15    1.96
  -3  16   0   29.86    1.77
  -3  16   0   29.46    1.93
   2 -16   0    0.15    0.57
   2 -16   0   -0.39    0.57
  -2  16   0    0.02    0.63
  -2  16   0    0.16    0.72
  -2  16   0   -0.66    0.64
   1 -16   0   52.71    2.64
   1 -16   0   52.66    2.64
   1 -16   0   49.28    2.67
  -1  16   0   52.47    2.75
  -1  16   0   49.18    2.63
  -1  16   0   49.69    2.75
   0 -16   0    0.65    0.56
   0 -16   0    1.23    0.64
   0 -16   0    2.37    0.67
   0  16   0    1.78    0.71
   0  16   0    1.75    0.63
   0  16   0    1.31    0.77
  -1 -16   0   -0.52    0.56
  -1 -16   0    0.68    0.59
   1  16   0    0.15    0.59
   1  16   0   -0.16    0.59
  -2 -16   0   50.94    2.59
  -2 -16   0   49.28    2.57
   2  16   0   49.77    2.61
  -3 -16   0    3.34    0.67
  -3 -16   0    3.45    0.69
  -3 -16   0    2.01    0.63
   3  16   0    3.79    0.71
   3  16   0    2.34    0.66
  -4 -16   0    0.09    0.52
  -4 -16   0    0.37    0.54
  -4 -16   0   -0.60    0.53
   4  16   0   -0.43    0.56
   4  16   0   -0.29    0.50
  -5 -16   0    0.73    0.60
  -5 -16   0    1.14    0.62
  -5 -16   0   -0.37    0.53
   5  16   0    1.18    0.55
  -6 -16   0   10.45    1.28
  -6 -16   0   12.04    1.08
  -6 -16   0   10.64    1.15
   6  16   0   12.87    1.08
   6  16   0   10.93    1.16
  -7 -16   0   30.68    1.97
  -7 -16   0   30.78    1.78
   7  16   0   30.61    1.78
   7  16   0   31.20    1.89
  -8 -16   0   22.12    1.40
  -8 -16   0   18.44    1.49
  -8 -16   0   17.05    1.68
   8  16   0   19.84    1.50
   8  16   0   21.61    1.38
  -9 -16   0   12.66    1.56
  -9 -16   0   12.40    1.19
  -9 -16   0   12.90    1.25
   9  16   0   12.68    1.41
   9  16   0   11.32    1.17
 -10 -16   0   22.76    1.80
 -10 -16   0   22.58    1.49
 -10 -16   0   22.99    2.09
  10  16   0   22.50    1.59
  10  16   0   21.93    1.78
  10  16   0   24.93    1.58
 -11 -16   0   17.12    1.27
 -11 -16   0   14.45    1.47
 -11 -16   0   12.79    1.58
  11  16   0   16.27    1.25
  11  16   0   17.60    1.44
  11  16   0   14.24    1.65
 -12 -16   0   18.33    2.33
 -12 -16   0   22.65    2.13
  12  16   0   22.97    1.97
  12  16   0   22.95    1.72
  12  16   0   27.65    1.78
 -13 -16   0    7.46    1.58
  13  16   0   10.03    1.27
  13  16   0    9.02    1.12
   9 -17   0   -2.24    1.09
  -9  17   0    0.07    1.21
   8 -17   0    2.51    0.98
  -8  17   0    3.07    1.23
  -8  17   0    3.15    0.88
   7 -17   0   -0.25    0.81
   7 -17   0    0.70    0.79
  -7  17   0   -0.71    1.05
  -7  17   0   -1.82    0.67
   6 -17   0   -0.59    0.77
   6 -17   0    0.14    0.74
  -6  17   0   -0.89    1.08
   5 -17   0    2.07    0.85
   5 -17   0    3.40    0.87
  -5  17   0    3.21    0.85
  -5  17   0    1.80    0.99
  -5  17   0    2.04    0.76
   4 -17   0   18.97    1.53
   4 -17   0   16.55    1.57
  -4  17   0   20.94    1.80
  -4  17   0   19.47    1.53
  -4  17   0   20.74    1.62
   3 -17   0   22.79    1.76
   3 -17   0   23.97    1.71
  -3  17   0   26.47    1.86
  -3  17   0   25.21    1.93
  -3  17   0   26.77    1.73
   2 -17   0    1.88    0.71
   2 -17   0    1.77    0.67
   2 -17   0    2.41    0.74
  -2  17   0    1.09    0.57
  -2  17   0    0.00    0.77
  -2  17   0    2.35    0.78
   1 -17   0    3.69    0.83
   1 -17   0    5.44    0.83
   1 -17   0    5.35    0.91
  -1  17   0    6.62    1.00
  -1  17   0    6.11    0.93
  -1  17   0    4.93    0.87
   0 -17   0    7.41    1.00
   0 -17   0    5.88    0.79
   0 -17   0    5.23    0.92
   0  17   0    5.69    0.97
   0  17   0    5.67    0.90
   0  17   0    6.22    0.97
  -1 -17   0    3.96    0.81
  -1 -17   0    3.31    0.74
  -1 -17   0    4.54    0.78
   1  17   0    4.73    0.87
   1  17   0    4.44    0.89
   1  17   0    4.60    0.81
  -2 -17   0   40.15    2.30
  -2 -17   0   42.52    2.34
  -2 -17   0   42.95    2.33
   2  17   0   41.00    2.32
   2  17   0   41.93    2.37
  -3 -17   0   10.91    1.20
  -3 -17   0   12.81    1.20
  -3 -17   0   11.95    1.20
   3  17   0    9.99    1.17
   3  17   0   11.50    1.24
  -4 -17   0   22.01    1.65
  -4 -17   0   21.08    1.54
   4  17   0   21.48    1.61
  -5 -17   0   -1.07    0.54
  -5 -17   0   -0.03    0.68
  -5 -17   0   -1.17    0.59
   5  17   0    0.46    0.63
   5  17   0   -0.65    0.63
  -6 -17   0   24.22    1.80
  -6 -17   0   23.78    1.67
  -6 -17   0   22.84    1.75
   6  17   0   24.30    1.81
   6  17   0   24.09    1.59
  -7 -17   0    7.59    0.89
  -7 -17   0    6.50    1.05
  -7 -17   0    6.53    0.98
   7  17   0    6.89    0.87
   7  17   0    7.04    1.68
  -8 -17   0    2.71    0.77
  -8 -17   0    1.31    0.82
  -8 -17   0    2.87    0.71
   8  17   0    2.67    0.76
   8  17   0    2.81    0.81
  -9 -17   0    2.20    0.74
  -9 -17   0    0.84    0.93
  -9 -17   0    0.99    0.73
   9  17   0    0.75    0.67
   9  17   0    0.74    0.75
 -10 -17   0   11.70    1.35
 -10 -17   0    9.07    1.39
 -10 -17   0   11.50    1.19
  10  17   0   10.99    1.32
  10  17   0   14.00    1.32
 -11 -17   0    4.94    1.29
 -11 -17   0    3.62    0.81
  11  17   0    4.76    0.80
  11  17   0    4.28    0.86
  11  17   0    5.09    1.11
 -12 -17   0   14.68    1.86
  12  17   0   22.40    1.71
  12  17   0   21.17    1.61
  -8  18   0   -1.97    1.21
   7 -18   0    0.36    0.89
   7 -18   0   -1.94    0.91
  -7  18   0   -0.72    1.20
  -7  18   0   -0.59    0.82
   6 -18   0   -0.98    0.84
   6 -18   0   -0.19    0.80
  -6  18   0   -1.46    1.07
  -6  18   0    0.28    0.84
   5 -18   0   -1.54    0.75
   5 -18   0    0.10    0.82
  -5  18   0    0.65    1.04
  -5  18   0    1.88    0.89
   4 -18   0   -1.64    0.71
   4 -18   0    0.36    0.82
  -4  18   0    0.11    0.75
  -4  18   0    0.79    0.77
  -4  18   0    1.17    0.94
   3 -18   0   -1.23    0.70
   3 -18   0   -1.19    0.75
  -3  18   0    0.54    0.77
  -3  18   0   -0.73    0.72
  -3  18   0   -0.57    0.86
   2 -18   0    7.59    1.08
   2 -18   0    8.24    1.04
   2 -18   0    8.14    1.04
  -2  18   0    7.51    1.18
  -2  18   0    8.03    1.10
  -2  18   0    9.22    1.16
   1 -18   0   -1.05    0.69
   1 -18   0   -0.78    0.62
   1 -18   0   -0.32    0.70
  -1  18   0   -0.69    0.77
  -1  18   0   -0.34    0.67
  -1  18   0   -0.78    0.74
   0 -18   0   20.19    1.61
   0 -18   0   20.91    1.62
   0 -18   0   19.09    1.62
   0  18   0   23.30    1.75
   0  18   0   19.97    1.61
   0  18   0   18.94    1.82
  -1 -18   0    7.69    0.95
  -1 -18   0    7.09    0.91
  -1 -18   0    6.25    0.94
   1  18   0    6.82    1.00
   1  18   0    7.39    1.12
   1  18   0    7.45    1.10
  -2 -18   0    4.65    0.86
  -2 -18   0    3.20    0.80
  -2 -18   0    3.38    0.81
   2  18   0    4.36    0.87
   2  18   0    4.42    1.00
   2  18   0    4.66    0.88
  -3 -18   0    4.08    0.86
  -3 -18   0    4.91    0.88
  -3 -18   0    5.36    0.88
   3  18   0    3.75    0.85
   3  18   0    5.32    1.03
   3  18   0    4.52    0.88
  -4 -18   0    0.86    0.66
  -4 -18   0    1.00    0.72
  -4 -18   0    0.02    0.64
   4  18   0    1.03    0.78
   4  18   0    0.80    0.68
  -5 -18   0   -1.71    0.69
  -5 -18   0   -0.56    0.67
  -5 -18   0   -0.03    0.74
   5  18   0   -1.34    0.60
   5  18   0   -0.65    0.74
  -6 -18   0   31.67    2.05
  -6 -18   0   32.46    2.16
  -6 -18   0   30.31    1.97
   6  18   0   26.83    2.88
   6  18   0   30.06    1.90
  -7 -18   0    8.65    1.18
  -7 -18   0    7.90    1.02
  -7 -18   0    9.72    1.30
   7  18   0    9.88    1.16
   7  18   0    8.63    1.13
  -8 -18   0    0.23    0.70
  -8 -18   0    0.01    0.89
  -8 -18   0    0.82    0.89
   8  18   0   -0.24    0.80
   8  18   0    1.68    0.77
  -9 -18   0   12.28    1.42
  -9 -18   0    9.60    1.40
   9  18   0   11.54    2.01
   9  18   0   12.57    1.38
 -10 -18   0    9.06    1.45
 -10 -18   0   12.39    1.31
  10  18   0   13.37    1.43
  10  18   0   12.69    1.62
 -11 -18   0   26.23    2.66
  11  18   0   29.11    1.95
   6 -19   0    1.89    1.12
  -6  19   0    0.17    1.27
  -6  19   0    0.99    0.96
   5 -19   0   -1.18    0.91
   5 -19   0    0.41    0.90
  -5  19   0   -0.85    1.12
  -5  19   0   -0.67    0.93
   4 -19   0    1.18    0.95
   4 -19   0    1.84    0.94
  -4  19   0    0.15    1.22
  -4  19   0    0.19    0.98
   3 -19   0    0.79    0.88
   3 -19   0   -1.10    0.81
   3 -19   0   -1.04    0.73
  -3  19   0    0.25    0.94
  -3  19   0    1.38    1.06
   2 -19   0   10.12    1.30
   2 -19   0   11.31    1.48
   2 -19   0   12.41    1.54
  -2  19   0   12.70    1.56
  -2  19   0   12.66    1.44
  -2  19   0   12.03    1.49
   1 -19   0    4.54    0.87
   1 -19   0    4.74    0.98
   1 -19   0    4.82    1.02
  -1  19   0    3.58    1.05
  -1  19   0    5.69    1.00
  -1  19   0    5.65    1.14
   0 -19   0    6.84    0.95
   0 -19   0    7.24    1.13
   0 -19   0    5.83    1.02
   0  19   0    7.47    1.20
   0  19   0    6.79    1.04
   0  19   0    6.38    1.14
  -1 -19   0   17.76    1.54
  -1 -19   0   15.33    1.59
  -1 -19   0   16.65    1.59
   1  19   0   15.88    1.65
   1  19   0   20.42    1.64
   1  19   0   13.87    1.68
  -2 -19   0    4.72    0.88
  -2 -19   0    3.07    0.92
  -2 -19   0    5.19    0.99
   2  19   0    4.39    1.10
   2  19   0    5.82    1.01
   2  19   0    4.16    1.01
  -3 -19   0   -0.09    0.73
  -3 -19   0    0.47    0.77
  -3 -19   0   -0.14    0.74
   3  19   0   -0.76    0.77
   3  19   0    0.89    0.78
   3  19   0   -0.44    0.89
  -4 -19   0    1.10    0.81
  -4 -19   0    0.30    0.74
  -4 -19   0    1.73    0.81
   4  19   0    0.98    1.00
   4  19   0    1.77    0.82
   4  19   0    2.93    0.92
  -5 -19   0   -0.13    0.81
  -5 -19   0    0.29    0.72
  -5 -19   0    1.75    1.32
   5  19   0   -0.16    0.96
   5  19   0   -0.48    0.70
   5  19   0    1.07    0.96
  -6 -19   0    0.15    0.76
  -6 -19   0   -0.04    0.83
   6  19   0   -0.70    0.72
   6  19   0    0.12    1.00
  -7 -19   0   -0.23    0.85
  -7 -19   0    0.17    0.94
   7  19   0    1.10    1.06
   7  19   0    0.42    0.82
  -8 -19   0    8.99    1.10
  -8 -19   0    7.24    1.31
   8  19   0    9.41    1.52
   8  19   0   11.82    1.30
  -9 -19   0    2.72    1.71
  -9 -19   0    2.10    1.21
   9  19   0    5.77    0.94
   9  19   0    4.76    1.26
 -10 -19   0   -1.02    1.23
 -10 -19   0    1.33    0.89
  10  19   0    1.56    0.88
   4 -20   0    0.91    1.06
  -4  20   0   -0.09    1.33
  -4  20   0   -0.34    1.10
   3 -20   0   16.78    1.87
   3 -20   0   19.42    2.02
  -3  20   0   19.73    2.09
  -3  20   0   21.12    2.40
   2 -20   0   -0.26    0.95
   2 -20   0   -0.85    0.84
  -2  20   0   -0.82    1.01
  -2  20   0    0.43    1.06
   1 -20   0   -0.28    0.91
   1 -20   0    0.02    0.78
  -1  20   0    1.27    1.10
  -1  20   0    0.46    0.98
   0 -20   0   19.60    1.81
   0 -20   0   18.49    1.83
   0  20   0   20.07    1.78
   0  20   0   20.57    2.09
   0  20   0   15.96    1.86
  -1 -20   0    0.68    0.88
  -1 -20   0    0.48    0.85
   1  20   0    0.39    0.93
   1  20   0    1.71    0.93
   1  20   0    3.60    1.04
  -2 -20   0    0.62    0.80
  -2 -20   0    1.00    0.90
   2  20   0    0.37    1.00
   2  20   0    1.56    0.94
   2  20   0   -0.16    1.03
  -3 -20   0   -1.44    0.84
  -3 -20   0   -0.64    0.83
   3  20   0   -0.08    0.93
   3  20   0   -0.17    0.85
  -4 -20   0    1.75    0.94
  -4 -20   0    0.71    0.92
   4  20   0    1.76    0.96
   4  20   0    1.62    0.88
  -5 -20   0    1.98    0.90
  -5 -20   0    0.12    0.94
   5  20   0   -0.18    0.89
   5  20   0    0.89    0.99
  -6 -20   0   -0.05    1.00
  -6 -20   0   -1.05    0.82
   6  20   0   -1.84    0.75
   6  20   0    0.75    1.07
  -7 -20   0    1.65    0.88
  -7 -20   0    1.67    1.09
   7  20   0    0.70    1.07
   7  20   0    1.19    0.84
  -8 -20   0    1.37    1.18
  -8 -20   0    0.57    0.97
   8  20   0   -0.83    1.08
   8  20   0   -0.20    0.84
  -9 -20   0   -2.35    1.17
  -9 -20   0    0.00    0.91
   2 -21   0    0.61    1.11
  -2  21   0    2.95    1.31
  -2  21   0   -1.16    1.30
   1 -21   0    1.06    1.10
   1 -21   0   -0.53    1.06
  -1  21   0   -0.92    1.13
   0 -21   0   16.21    1.89
   0 -21   0   16.76    1.87
   0  21   0   19.54    2.08
  -1 -21   0    0.99    0.95
  -1 -21   0    0.63    1.02
   1  21   0   -1.44    1.04
  -2 -21   0   -0.82    0.94
  -2 -21   0   -1.74    0.96
   2  21   0    0.37    1.06
   2  21   0    0.11    1.02
  -3 -21   0    2.27    1.05
  -3 -21   0   -0.44    1.01
   3  21   0    0.88    1.07
   3  21   0    0.30    1.00
  -4 -21   0    1.50    1.09
  -4 -21   0    3.98    1.12
   4  21   0    3.99    1.10
   4  21   0    2.63    1.16
  -5 -21   0   -0.91    1.00
  -5 -21   0    0.21    1.07
   5  21   0    0.54    1.19
  -6 -21   0    2.50    1.02
  -6 -21   0   -0.27    1.14
   6  21   0    2.67    1.18
   5  21  -1   -0.37    1.32
  -5 -21   1   -0.23    1.08
  -5 -21   1    1.10    1.15
   4  21  -1    2.12    1.19
  -4 -21   1    1.01    1.01
  -4 -21   1   -1.20    1.04
   3  21  -1    4.42    1.31
   3  21  -1    2.95    1.19
  -3 -21   1    4.07    1.15
  -3 -21   1    5.26    1.24
   2  21  -1    6.61    1.42
   2  21  -1    4.40    1.22
  -2 -21   1    4.84    1.14
  -2 -21   1    5.57    1.24
   1  21  -1    0.97    1.13
  -1 -21   1    1.50    1.05
  -1 -21   1    0.65    0.97
   0  21  -1    0.63    1.13
   0 -21   1   -0.69    0.99
  -1  21  -1    0.99    1.19
   1 -21   1    1.13    1.10
   8  20  -1    3.46    1.39
  -8 -20   1    2.30    1.20
  -8 -20   1    1.31    1.05
   7  20  -1   -0.04    0.88
   7  20  -1    1.17    1.27
  -7 -20   1    0.94    1.14
  -7 -20   1    0.63    0.91
   6  20  -1    0.40    0.97
   6  20  -1    1.55    1.21
  -6 -20   1    1.22    0.93
  -6 -20   1    1.17    1.16
   5  20  -1   20.64    1.82
   5  20  -1   24.39    2.11
  -5 -20   1   26.73    1.94
  -5 -20   1   23.09    2.24
   4  20  -1    2.74    1.10
   4  20  -1    2.82    0.97
  -4 -20   1    2.18    0.99
  -4 -20   1    3.74    1.01
   3  20  -1    1.95    1.03
   3  20  -1    0.52    0.89
  -3 -20   1    0.18    0.95
  -3 -20   1    1.42    0.93
   2  20  -1    1.89    0.99
   2  20  -1    1.10    0.95
  -2 -20   1    1.11    0.97
  -2 -20   1    2.10    0.87
   1  20  -1    0.49    1.22
   1  20  -1    0.71    0.97
   1  20  -1   -0.26    0.93
  -1 -20   1    0.53    0.85
  -1 -20   1   -0.87    0.91
   0  20  -1   15.46    1.77
   0  20  -1   10.85    1.39
   0  20  -1   13.90    1.62
   0 -20   1   11.78    1.41
   0 -20   1   13.50    1.57
  -1  20  -1    9.62    1.30
  -1  20  -1    6.52    1.31
   1 -20   1   10.08    1.31
   1 -20   1    7.57    1.14
  -2  20  -1    2.69    1.09
  -2  20  -1    2.15    1.18
   2 -20   1    1.08    0.87
   2 -20   1    2.01    1.06
  -3  20  -1    0.88    1.14
  -3  20  -1    1.43    1.17
   3 -20   1   -1.99    0.94
  -4  20  -1    2.58    1.10
  -4  20  -1    2.62    1.26
  10  19  -1   -0.50    1.42
 -10 -19   1   -0.52    1.28
 -10 -19   1    0.60    0.90
   9  19  -1    6.27    1.34
   9  19  -1    4.86    1.03
  -9 -19   1    5.46    1.38
  -9 -19   1    7.56    1.10
   8  19  -1    6.60    1.03
   8  19  -1    6.08    1.36
  -8 -19   1    7.17    1.29
  -8 -19   1    9.39    1.21
   7  19  -1    6.52    1.00
   7  19  -1    5.94    1.22
  -7 -19   1    6.22    1.19
  -7 -19   1    7.90    1.07
   6  19  -1   11.01    1.34
   6  19  -1   13.38    1.65
  -6 -19   1   10.64    1.35
  -6 -19   1   12.48    1.43
   5  19  -1    1.70    0.84
   5  19  -1   -0.12    0.94
  -5 -19   1    1.05    0.80
  -5 -19   1   -0.78    0.84
   4  19  -1   -1.55    0.89
   4  19  -1   -0.55    0.85
   4  19  -1   -0.31    0.71
  -4 -19   1    1.15    0.83
  -4 -19   1   -1.22    0.75
   3  19  -1    2.41    0.95
   3  19  -1    0.63    0.87
   3  19  -1   -0.11    0.75
  -3 -19   1   -0.50    0.78
  -3 -19   1    0.23    0.88
  -3 -19   1    0.40    0.81
   2  19  -1   36.47    2.33
   2  19  -1   36.12    2.34
   2  19  -1   34.54    2.38
  -2 -19   1   37.47    2.30
  -2 -19   1   37.18    2.28
  -2 -19   1   36.25    2.27
   1  19  -1    1.97    0.90
   1  19  -1    1.25    0.90
   1  19  -1    3.38    0.96
  -1 -19   1    2.17    0.86
  -1 -19   1    1.08    0.83
  -1 -19   1    1.62    0.83
   0  19  -1   76.16    3.97
   0  19  -1   73.32    3.93
   0  19  -1   78.77    3.91
   0 -19   1   78.66    3.89
   0 -19   1   79.17    3.95
   0 -19   1   76.86    3.86
  -1  19  -1    3.82    1.12
  -1  19  -1    5.12    0.99
  -1  19  -1    5.03    1.11
   1 -19   1    5.25    1.05
   1 -19   1    3.49    0.93
   1 -19   1    6.51    1.00
  -2  19  -1   -0.17    0.96
  -2  19  -1   -0.54    0.93
  -2  19  -1    0.72    0.85
   2 -19   1   -0.29    0.82
   2 -19   1    0.40    0.82
   2 -19   1   -0.20    0.74
  -3  19  -1    6.72    1.28
  -3  19  -1    6.14    1.10
   3 -19   1    4.81    1.02
   3 -19   1    4.08    1.05
   3 -19   1    4.45    0.91
  -4  19  -1    1.57    0.96
  -4  19  -1    3.31    1.18
   4 -19   1   -0.15    0.91
   4 -19   1   -1.37    0.90
  -5  19  -1    1.97    1.31
  -5  19  -1   -0.54    0.98
   5 -19   1    0.03    0.89
   5 -19   1   -1.09    0.94
  -6  19  -1    3.95    1.06
  -6  19  -1    3.49    1.34
   6 -19   1    3.07    1.14
  11  18  -1    3.52    0.92
 -11 -18   1    4.02    1.36
 -11 -18   1    2.77    0.91
  10  18  -1    3.98    0.85
 -10 -18   1    3.97    1.26
 -10 -18   1    2.78    0.93
   9  18  -1    2.08    0.81
   9  18  -1    3.65    1.06
  -9 -18   1    2.81    0.83
  -9 -18   1    2.89    1.15
   8  18  -1   39.13    2.28
   8  18  -1   42.08    2.64
  -8 -18   1   39.38    2.70
   7  18  -1    0.27    0.68
   7  18  -1    0.02    0.90
  -7 -18   1   -0.72    0.67
  -7 -18   1    0.72    0.85
  -7 -18   1    0.37    0.86
   6  18  -1   10.09    1.21
   6  18  -1   10.81    1.28
   6  18  -1   13.02    1.57
  -6 -18   1    9.60    1.26
  -6 -18   1   11.64    1.47
  -6 -18   1    7.80    1.09
   5  18  -1    6.91    0.96
   5  18  -1    8.71    1.22
   5  18  -1    8.31    1.21
  -5 -18   1    8.07    1.09
  -5 -18   1    6.25    0.98
  -5 -18   1    6.93    0.96
   4  18  -1   -0.49    0.84
   4  18  -1   -0.94    0.74
   4  18  -1   -0.69    0.62
  -4 -18   1   -0.25    0.66
  -4 -18   1   -0.56    0.67
  -4 -18   1   -0.01    0.73
   3  18  -1   32.57    2.10
   3  18  -1   33.12    2.06
   3  18  -1   32.82    2.21
  -3 -18   1   32.93    2.08
  -3 -18   1   33.06    2.05
  -3 -18   1   32.37    2.14
   2  18  -1    6.62    1.02
   2  18  -1    5.49    1.02
   2  18  -1    6.70    1.03
  -2 -18   1    6.97    0.98
  -2 -18   1    8.90    1.20
  -2 -18   1    7.31    0.99
   1  18  -1    1.85    0.81
   1  18  -1    1.85    0.87
   1  18  -1    1.45    0.81
  -1 -18   1    0.30    0.73
  -1 -18   1    1.05    0.74
  -1 -18   1    0.43    0.69
   0  18  -1   -0.40    0.74
   0  18  -1    0.17    0.78
   0  18  -1    1.34    0.90
   0 -18   1    0.27    0.76
   0 -18   1    0.27    0.65
   0 -18   1   -0.65    0.72
  -1  18  -1    0.10    0.79
  -1  18  -1    0.77    0.75
  -1  18  -1    0.18    0.84
   1 -18   1   -0.47    0.74
   1 -18   1    0.25    0.64
   1 -18   1   -0.75    0.68
  -2  18  -1    8.46    1.24
  -2  18  -1   10.70    1.23
  -2  18  -1    8.94    1.15
   2 -18   1    9.67    1.20
   2 -18   1    9.18    1.12
   2 -18   1   10.31    1.26
  -3  18  -1    9.54    1.29
  -3  18  -1    7.44    1.08
  -3  18  -1    8.73    1.10
   3 -18   1    9.71    1.28
   3 -18   1    8.25    1.09
   3 -18   1    8.15    1.13
  -4  18  -1    2.04    0.85
  -4  18  -1    1.15    1.28
  -4  18  -1    1.73    1.02
   4 -18   1    1.41    0.91
   4 -18   1    0.37    0.83
  -5  18  -1    8.06    1.10
  -5  18  -1    9.64    1.32
   5 -18   1    6.35    1.20
   5 -18   1    4.71    1.02
  -6  18  -1   -0.26    0.86
  -6  18  -1    0.53    1.13
   6 -18   1   -0.90    0.88
   6 -18   1    1.10    0.90
  -7  18  -1   -0.45    1.32
  -7  18  -1   -0.06    0.86
   7 -18   1   -0.35    1.03
   7 -18   1   -0.81    1.10
  12  17  -1    3.49    0.85
  12  17  -1    3.10    0.94
 -12 -17   1    0.48    1.24
 -12 -17   1   -0.68    0.97
  11  17  -1    7.66    1.02
  11  17  -1    7.44    1.28
  11  17  -1    7.19    0.96
 -11 -17   1    7.91    1.05
 -11 -17   1    7.70    1.47
  10  17  -1    3.79    0.81
  10  17  -1    4.86    1.09
 -10 -17   1    4.38    0.90
 -10 -17   1    3.31    1.17
   9  17  -1    0.72    0.66
   9  17  -1   -0.42    0.90
   9  17  -1    1.08    0.90
  -9 -17   1   -0.23    0.64
  -9 -17   1   -0.61    0.95
  -9 -17   1   -0.10    0.86
   8  17  -1    1.36    0.65
   8  17  -1    0.11    0.93
  -8 -17   1    0.70    0.70
  -8 -17   1    0.82    0.86
  -8 -17   1    2.40    0.76
   7  17  -1   29.44    1.80
   7  17  -1   26.75    2.08
   7  17  -1   29.93    1.96
  -7 -17   1   27.64    2.01
  -7 -17   1   31.02    1.83
  -7 -17   1   29.05    2.15
   6  17  -1    3.37    0.95
   6  17  -1    3.49    0.75
   6  17  -1    2.11    0.81
  -6 -17   1    4.12    0.88
  -6 -17   1    3.62    0.79
  -6 -17   1    3.78    0.75
   5  17  -1    6.87    1.09
   5  17  -1    8.25    1.75
   5  17  -1    6.57    0.88
  -5 -17   1    6.42    1.00
  -5 -17   1    6.33    0.93
   4  17  -1   -1.16    0.66
   4  17  -1    0.64    0.80
   4  17  -1   -1.13    0.59
  -4 -17   1    0.07    0.69
  -4 -17   1    0.52    0.65
  -4 -17   1   -1.22    0.60
   3  17  -1   34.01    2.02
   3  17  -1   28.63    2.10
   3  17  -1   29.94    1.94
  -3 -17   1   34.24    1.99
  -3 -17   1   32.23    1.95
  -3 -17   1   31.82    1.97
   2  17  -1    2.37    0.77
   2  17  -1    2.24    0.73
   2  17  -1    2.70    0.82
  -2 -17   1    2.40    0.71
  -2 -17   1    2.12    0.72
  -2 -17   1    2.10    0.69
   1  17  -1   19.84    1.57
   1  17  -1   21.07    1.74
   1  17  -1   21.44    1.56
  -1 -17   1   19.60    1.51
  -1 -17   1   19.92    1.51
  -1 -17   1   17.62    1.46
   0  17  -1   16.55    1.53
   0  17  -1   17.88    1.46
   0  17  -1   15.88    1.49
   0 -17   1   16.09    1.43
   0 -17   1   15.74    1.44
   0 -17   1   16.83    1.42
  -1  17  -1   69.57    3.43
  -1  17  -1   66.98    3.50
  -1  17  -1   69.94    3.48
   1 -17   1   70.52    3.42
   1 -17   1   67.86    3.38
   1 -17   1   67.95    3.45
  -2  17  -1    1.02    0.72
  -2  17  -1    0.53    0.79
  -2  17  -1    0.53    0.54
   2 -17   1   -0.83    0.62
   2 -17   1    0.59    0.69
   2 -17   1    0.72    0.68
  -3  17  -1    8.45    1.15
  -3  17  -1    8.53    1.08
  -3  17  -1    9.49    1.21
   3 -17   1    7.84    1.02
   3 -17   1    7.78    1.04
  -4  17  -1   -0.50    0.69
  -4  17  -1   -0.22    0.84
  -4  17  -1    0.24    0.75
   4 -17   1   -1.26    0.70
   4 -17   1   -0.45    0.73
  -5  17  -1    1.36    0.72
  -5  17  -1    0.05    0.73
  -5  17  -1    0.61    0.89
   5 -17   1   -0.18    0.72
   5 -17   1    0.34    0.82
  -6  17  -1    6.61    1.19
  -6  17  -1    5.99    0.95
   6 -17   1    3.33    0.89
   6 -17   1    4.16    0.92
  -7  17  -1    0.10    1.09
   7 -17   1   -0.31    0.74
   7 -17   1   -0.61    0.81
  -8  17  -1   13.60    1.71
  -8  17  -1   13.43    1.44
   8 -17   1   13.72    1.64
   8 -17   1   15.10    1.59
  -9  17  -1    3.03    1.47
   9 -17   1    3.16    1.08
  13  16  -1    8.95    1.02
  13  16  -1    8.91    1.16
 -13 -16   1    6.11    1.55
  12  16  -1   -0.89    0.67
  12  16  -1    1.86    1.05
  12  16  -1    0.42    0.77
 -12 -16   1    1.48    1.20
 -12 -16   1    0.45    0.71
  11  16  -1    1.94    0.63
  11  16  -1    1.14    0.67
  11  16  -1    0.56    0.96
  11  16  -1    2.01    1.05
 -11 -16   1    1.09    0.90
 -11 -16   1    1.29    1.06
 -11 -16   1    0.44    0.67
  10  16  -1    2.04    1.01
  10  16  -1    2.48    0.96
  10  16  -1    3.21    0.71
  10  16  -1    2.83    0.76
 -10 -16   1    1.79    0.68
 -10 -16   1    1.95    0.79
 -10 -16   1    1.66    1.02
   9  16  -1   10.66    1.32
   9  16  -1   13.76    1.20
  -9 -16   1   11.11    1.30
  -9 -16   1   13.60    1.25
  -9 -16   1    9.65    1.32
   8  16  -1    6.95    0.97
   8  16  -1    7.98    0.95
  -8 -16   1    5.95    1.02
  -8 -16   1    9.17    1.17
  -8 -16   1    5.87    0.83
   7  16  -1    1.74    0.59
   7  16  -1    0.81    0.70
  -7 -16   1    1.90    0.62
  -7 -16   1    2.80    0.83
  -7 -16   1    1.58    0.75
   6  16  -1    8.48    0.97
  -6 -16   1    6.63    0.93
  -6 -16   1    6.99    0.97
  -6 -16   1    8.49    1.00
   5  16  -1   -0.28    0.51
   5  16  -1   -0.13    0.59
  -5 -16   1   -0.69    0.63
  -5 -16   1    0.04    0.59
  -5 -16   1    0.05    0.55
   4  16  -1   44.61    2.29
   4  16  -1   43.88    2.35
  -4 -16   1   40.60    2.54
  -4 -16   1   41.39    2.31
  -4 -16   1   40.71    2.25
   3  16  -1    0.21    0.69
   3  16  -1    0.02    0.57
   3  16  -1    0.77    0.75
  -3 -16   1    0.96    0.62
  -3 -16   1    0.12    0.69
   2  16  -1   18.70    1.58
   2  16  -1   19.62    1.44
   2  16  -1   20.06    1.46
  -2 -16   1   19.49    1.40
  -2 -16   1   17.47    1.40
  -2 -16   1   18.56    1.40
   1  16  -1   15.27    1.33
   1  16  -1   16.03    1.23
   1  16  -1   14.89    1.40
  -1 -16   1   14.53    1.25
  -1 -16   1   14.17    1.27
  -1 -16   1   15.70    1.30
   0  16  -1  100.23    4.57
   0  16  -1   93.99    4.61
   0  16  -1   99.81    4.61
   0 -16   1  101.66    4.54
   0 -16   1   97.00    4.52
   0 -16   1   97.39    4.56
  -1  16  -1   -0.06    0.62
  -1  16  -1    0.94    0.65
  -1  16  -1    0.19    0.67
   1 -16   1    0.05    0.54
   1 -16   1    1.15    0.64
   1 -16   1    0.74    0.61
  -2  16  -1   60.82    3.18
  -2  16  -1   61.17    3.15
  -2  16  -1   61.13    3.12
   2 -16   1   63.67    3.14
   2 -16   1   64.37    3.12
   2 -16   1   64.39    3.18
  -3  16  -1    8.32    0.98
  -3  16  -1    6.66    0.89
  -3  16  -1    6.33    1.00
   3 -16   1    6.41    0.79
   3 -16   1    5.67    0.90
  -4  16  -1   -0.50    0.75
  -4  16  -1   -0.15    0.65
  -4  16  -1   -0.44    0.60
   4 -16   1   -0.10    0.68
   4 -16   1   -0.47    0.63
  -5  16  -1    1.71    0.86
  -5  16  -1    0.20    0.76
  -5  16  -1   -0.02    0.64
   5 -16   1    0.15    0.66
   5 -16   1    0.32    0.69
  -6  16  -1   12.29    1.31
  -6  16  -1   15.07    1.61
  -6  16  -1   14.33    1.37
   6 -16   1   14.43    1.36
   6 -16   1   14.51    1.38
  -7  16  -1   -0.76    0.61
  -7  16  -1   -0.10    1.16
  -7  16  -1   -0.50    0.90
   7 -16   1    0.16    0.71
   7 -16   1    0.91    0.86
  -8  16  -1   14.82    1.80
  -8  16  -1   12.49    1.35
   8 -16   1   11.82    1.33
   8 -16   1   11.42    1.40
  -9  16  -1    7.27    1.36
  -9  16  -1    5.40    0.92
   9 -16   1    8.13    1.13
 -10  16  -1    4.71    1.39
  10 -16   1    3.39    1.06
  14  15  -1    1.20    0.71
  14  15  -1   -0.27    0.85
 -14 -15   1   -0.85    1.43
  13  15  -1   10.50    1.19
  13  15  -1   10.58    1.15
 -13 -15   1    8.92    1.61
  12  15  -1    8.13    1.22
  12  15  -1    7.76    0.90
  12  15  -1    9.48    1.24
  12  15  -1    8.43    1.04
 -12 -15   1    8.58    1.32
 -12 -15   1    7.26    1.10
 -12 -15   1    8.85    1.13
  11  15  -1   -0.17    0.59
  11  15  -1    0.93    0.87
  11  15  -1    0.53    0.96
  11  15  -1   -0.43    0.55
 -11 -15   1    0.24    0.59
 -11 -15   1    0.20    0.99
 -11 -15   1    0.55    0.84
  10  15  -1    6.16    0.79
  10  15  -1    6.26    1.03
  10  15  -1    5.54    0.82
 -10 -15   1    6.44    0.92
 -10 -15   1    4.61    1.09
 -10 -15   1    5.70    0.74
   9  15  -1    0.63    0.55
   9  15  -1    1.02    0.56
   9  15  -1    1.69    0.67
  -9 -15   1    0.86    0.74
  -9 -15   1    0.88    0.82
  -9 -15   1   -0.25    0.49
   8  15  -1    2.29    0.79
   8  15  -1    2.81    0.63
  -8 -15   1    2.28    0.59
  -8 -15   1    2.54    0.78
  -8 -15   1    2.45    0.79
   7  15  -1    3.68    0.76
   7  15  -1    6.72    0.83
  -7 -15   1    5.64    0.81
  -7 -15   1    5.37    0.71
   6  15  -1    0.35    0.48
   6  15  -1    0.08    0.54
  -6 -15   1   -0.44    0.55
  -6 -15   1   -0.05    0.60
  -6 -15   1   -0.36    0.47
   5  15  -1    9.56    0.98
   5  15  -1    9.43    1.08
  -5 -15   1    9.83    0.99
  -5 -15   1   11.34    1.21
  -5 -15   1    9.92    1.08
   4  15  -1   -0.50    0.57
   4  15  -1    0.07    0.48
  -4 -15   1    0.36    0.48
  -4 -15   1   -0.23    0.53
  -4 -15   1    0.54    0.51
   3  15  -1    1.47    0.61
   3  15  -1    0.84    0.52
  -3 -15   1    1.49    0.56
  -3 -15   1    1.28    0.61
  -3 -15   1    1.35    0.54
   2  15  -1   39.73    2.12
   2  15  -1   38.70    2.11
   2  15  -1   38.00    2.24
  -2 -15   1   37.71    2.09
  -2 -15   1   39.76    2.09
  -2 -15   1   37.57    2.07
   1  15  -1    0.04    0.63
   1  15  -1   -1.17    0.87
   1  15  -1    0.50    0.59
  -1 -15   1   -0.47    0.57
  -1 -15   1    0.12    0.54
  -1 -15   1   -0.29    0.45
   0  15  -1   92.56    4.50
   0  15  -1   96.46    4.43
   0  15  -1   93.39    4.45
   0 -15   1   95.83    4.43
   0 -15   1  101.74    4.43
  -1  15  -1   10.07    1.08
  -1  15  -1   10.12    1.26
  -1  15  -1   10.50    1.17
   1 -15   1    9.18    1.07
   1 -15   1   10.68    1.02
   1 -15   1   11.59    1.11
  -2  15  -1    5.13    0.91
  -2  15  -1    5.67    0.88
  -2  15  -1    6.05    0.81
   2 -15   1    6.37    0.81
   2 -15   1    6.75    0.85
  -3  15  -1    9.92    1.08
  -3  15  -1   10.87    1.17
  -3  15  -1   10.72    1.20
   3 -15   1   10.39    1.09
   3 -15   1    9.95    1.09
  -4  15  -1   16.81    1.45
  -4  15  -1   15.31    1.27
  -4  15  -1   15.08    1.25
   4 -15   1   15.66    1.27
   4 -15   1   16.28    1.32
  -5  15  -1   37.23    2.29
  -5  15  -1   37.80    2.06
  -5  15  -1   38.67    2.12
   5 -15   1   37.44    2.12
   5 -15   1   36.21    2.16
  -6  15  -1   25.10    1.85
  -6  15  -1   23.41    1.68
   6 -15   1   22.61    1.64
   6 -15   1   24.64    1.62
  -7  15  -1    3.78    0.78
  -7  15  -1    3.23    0.94
  -7  15  -1    4.05    0.69
   7 -15   1    3.96    0.83
   7 -15   1    2.86    0.76
  -8  15  -1    4.84    0.69
  -8  15  -1    2.56    0.75
  -8  15  -1    3.26    1.09
   8 -15   1    3.91    0.83
   8 -15   1    4.12    0.89
  -9  15  -1   12.17    1.48
  -9  15  -1   14.57    1.19
   9 -15   1   14.21    1.43
 -10  15  -1    3.98    1.18
  10 -15   1    3.74    1.19
  10 -15   1    2.51    1.01
 -11  15  -1   26.17    2.42
  11 -15   1   28.66    2.33
  14  14  -1    2.74    0.68
  14  14  -1    1.76    0.88
  14  14  -1    3.28    1.25
 -14 -14   1    4.26    1.13
 -14 -14   1    1.16    1.34
  13  14  -1    0.87    0.75
  13  14  -1    0.47    0.59
  13  14  -1    1.42    0.92
  13  14  -1    0.80    0.97
 -13 -14   1    0.53    0.90
 -13 -14   1   -0.26    1.12
 -13 -14   1   -0.59    0.58
  12  14  -1   16.38    1.89
  12  14  -1   16.54    1.66
  12  14  -1   17.57    1.51
  12  14  -1   15.93    1.22
 -12 -14   1   17.08    2.02
 -12 -14   1   14.73    1.59
 -12 -14   1   17.11    1.29
  11  14  -1    7.02    0.80
  11  14  -1    6.80    0.99
  11  14  -1    6.86    0.86
 -11 -14   1    6.42    0.79
 -11 -14   1    4.35    1.08
 -11 -14   1    6.20    0.93
  10  14  -1    5.41    0.85
  10  14  -1    5.77    0.72
  10  14  -1    5.19    0.78
 -10 -14   1    5.54    0.73
 -10 -14   1    4.43    0.97
 -10 -14   1    5.35    0.84
   9  14  -1    7.31    0.79
   9  14  -1    6.25    0.84
   9  14  -1    6.51    0.92
  -9 -14   1    5.63    0.88
  -9 -14   1    5.93    0.75
  -9 -14   1    4.75    0.94
   8  14  -1   -0.40    0.46
   8  14  -1   -0.86    0.51
   8  14  -1    0.11    0.47
  -8 -14   1    0.11    0.50
  -8 -14   1   -0.30    0.63
  -8 -14   1   -0.51    0.52
   7  14  -1    0.81    0.47
   7  14  -1   -0.27    0.54
   7  14  -1    0.46    0.46
  -7 -14   1    0.82    0.52
  -7 -14   1    0.00    0.54
  -7 -14   1    0.99    0.65
   6  14  -1    4.37    0.61
   6  14  -1    4.46    0.77
  -6 -14   1    3.98    0.67
  -6 -14   1    4.48    0.77
  -6 -14   1    4.32    0.71
   5  14  -1   -0.31    0.40
   5  14  -1    0.32    0.50
  -5 -14   1   -0.43    0.49
  -5 -14   1   -0.80    0.40
   4  14  -1    1.46    0.51
   4  14  -1    2.32    0.62
  -4 -14   1    2.65    0.59
  -4 -14   1    1.76    0.50
   3  14  -1    0.45    0.45
   3  14  -1    0.11    0.50
  -3 -14   1    0.59    0.45
  -3 -14   1   -0.24    0.46
  -3 -14   1    0.84    0.85
   2  14  -1   13.40    1.11
   2  14  -1   11.91    1.27
  -2 -14   1   15.06    1.12
  -2 -14   1   14.82    1.15
   1  14  -1    1.66    0.64
   1  14  -1    0.03    0.50
  -1 -14   1    0.30    0.48
  -1 -14   1    0.61    0.44
  -1 -14   1    0.41    0.50
   0  14  -1   91.51    4.07
   0  14  -1   85.17    4.28
   0  14  -1   88.46    4.16
   0 -14   1   88.90    4.03
   0 -14   1   87.92    4.07
  -1  14  -1    4.47    0.76
  -1  14  -1    3.57    0.68
   1 -14   1    2.92    0.64
   1 -14   1    3.85    0.58
  -2  14  -1   12.93    1.00
  -2  14  -1   13.13    1.18
  -2  14  -1   12.38    1.11
   2 -14   1   12.96    1.02
   2 -14   1   11.21    1.08
  -3  14  -1    9.56    1.12
  -3  14  -1   11.70    1.07
   3 -14   1   10.45    1.03
   3 -14   1   11.15    1.05
  -4  14  -1    6.00    0.87
  -4  14  -1    4.80    0.73
  -4  14  -1    6.56    0.78
   4 -14   1    5.62    0.79
   4 -14   1    7.06    0.90
  -5  14  -1    2.84    0.76
  -5  14  -1    3.52    0.68
  -5  14  -1    4.48    0.67
   5 -14   1    3.85    0.73
   5 -14   1    3.64    0.69
  -6  14  -1    2.40    0.55
  -6  14  -1    1.86    0.75
  -6  14  -1    1.60    0.58
   6 -14   1    1.62    0.67
   6 -14   1    1.53    0.62
  -7  14  -1    7.36    0.92
  -7  14  -1    8.12    1.04
  -7  14  -1    8.30    1.09
   7 -14   1   10.43    1.09
   7 -14   1    8.20    1.03
  -8  14  -1   25.69    1.91
  -8  14  -1   26.62    1.70
  -8  14  -1   27.11    1.52
   8 -14   1   29.24    1.71
   8 -14   1   22.65    1.77
  -9  14  -1    0.52    0.61
  -9  14  -1    1.81    1.07
  -9  14  -1    1.73    0.52
   9 -14   1    1.16    0.79
 -10  14  -1   14.02    2.45
 -10  14  -1   19.08    1.21
  10 -14   1   19.44    1.53
  10 -14   1   20.16    1.93
  11 -14   1    3.08    0.97
  11 -14   1    1.80    1.00
 -12  14  -1    6.36    1.66
  15  13  -1    5.18    0.74
  15  13  -1    3.83    1.18
  15  13  -1    4.86    1.05
 -15 -13   1    4.00    1.11
 -15 -13   1    4.88    1.46
  14  13  -1    0.60    0.82
  14  13  -1    3.06    0.63
  14  13  -1    0.39    1.05
  14  13  -1    1.70    1.04
 -14 -13   1   -0.06    0.55
 -14 -13   1    0.95    0.96
 -14 -13   1   -0.13    1.21
  13  13  -1    0.70    0.74
  13  13  -1    0.60    0.53
  13  13  -1    0.17    0.81
  13  13  -1    2.62    1.06
 -13 -13   1    0.43    1.03
 -13 -13   1    0.86    0.58
 -13 -13   1    1.47    0.82
  12  13  -1   24.14    1.67
  12  13  -1   23.39    1.83
  12  13  -1   19.28    1.61
  12  13  -1   19.01    1.30
 -12 -13   1   21.06    1.35
 -12 -13   1   20.57    1.66
 -12 -13   1   15.95    1.86
  11  13  -1    1.18    0.74
  11  13  -1    1.77    0.65
  11  13  -1    2.04    0.54
 -11 -13   1    1.16    0.56
 -11 -13   1    1.15    0.73
 -11 -13   1    1.26    0.92
  10  13  -1    6.90    0.82
  10  13  -1    5.10    0.79
  10  13  -1    6.70    0.87
 -10 -13   1    5.93    1.03
 -10 -13   1    5.93    0.71
 -10 -13   1    5.41    0.85
   9  13  -1    1.69    0.59
   9  13  -1    2.43    0.52
   9  13  -1    1.97    0.66
  -9 -13   1    1.78    0.70
  -9 -13   1    1.87    0.65
  -9 -13   1    2.31    0.50
   8  13  -1    1.34    0.48
   8  13  -1    0.36    0.41
   8  13  -1    0.70    0.59
  -8 -13   1    0.43    0.43
  -8 -13   1    1.10    0.69
  -8 -13   1    0.50    0.55
   7  13  -1    7.43    0.83
   7  13  -1    8.02    0.98
   7  13  -1    6.39    0.78
  -7 -13   1    6.64    0.80
  -7 -13   1    7.57    0.77
   6  13  -1   -0.64    0.40
   6  13  -1    0.10    0.47
  -6 -13   1    0.19    0.51
  -6 -13   1    0.22    0.46
  -6 -13   1    0.79    0.42
   5  13  -1   -0.34    0.42
  -5 -13   1   -0.30    0.41
  -5 -13   1   -0.23    0.36
  -5 -13   1    0.52    0.46
   4  13  -1    1.56    0.47
   4  13  -1    1.41    0.52
  -4 -13   1    1.86    0.47
  -4 -13   1    2.00    0.53
   3  13  -1    4.85    0.63
   3  13  -1    5.38    0.67
  -3 -13   1    5.60    0.68
  -3 -13   1    5.64    0.66
  -3 -13   1    4.67    0.66
   2  13  -1   42.32    2.15
   2  13  -1   41.28    2.15
  -2 -13   1   41.40    2.12
  -2 -13   1   43.54    2.15
  -2 -13   1   41.75    2.13
   1  13  -1   70.38    3.38
   1  13  -1   74.69    3.39
  -1 -13   1   73.47    3.36
  -1 -13   1   70.50    3.37
  -1 -13   1   74.55    3.38
   0  13  -1   68.68    3.33
   0 -13   1   71.54    3.28
   0 -13   1   71.07    3.29
   0 -13   1   71.78    3.31
  -1  13  -1    7.84    0.97
  -1  13  -1    8.51    0.92
  -1  13  -1    8.64    0.87
   1 -13   1    7.73    0.88
   1 -13   1    8.19    0.85
  -2  13  -1   11.40    1.07
  -2  13  -1   12.93    1.05
  -2  13  -1   10.75    0.99
   2 -13   1   12.47    1.19
   2 -13   1   13.08    1.04
  -3  13  -1    3.15    0.58
  -3  13  -1    1.98    0.60
  -3  13  -1    1.89    0.54
   3 -13   1    1.62    0.64
  -4  13  -1    2.20    0.56
  -4  13  -1    2.92    0.61
  -4  13  -1    2.43    0.58
   4 -13   1    2.33    0.95
   4 -13   1    2.03    0.55
  -5  13  -1    2.00    0.50
  -5  13  -1    1.18    0.54
  -5  13  -1    1.24    0.68
   5 -13   1    1.52    0.56
   5 -13   1    0.69    0.92
  -6  13  -1    3.10    0.62
  -6  13  -1    2.70    0.53
  -6  13  -1    3.59    0.75
   6 -13   1    2.40    0.62
   6 -13   1    3.30    0.72
  -7  13  -1    2.53    0.61
  -7  13  -1    2.14    0.48
  -7  13  -1    2.02    0.75
   7 -13   1    2.78    0.70
   7 -13   1    2.12    0.61
  -8  13  -1    4.96    0.57
  -8  13  -1    4.17    0.70
  -8  13  -1    3.09    0.85
   8 -13   1    4.63    0.84
   8 -13   1    3.59    0.72
  -9  13  -1   41.43    2.12
  -9  13  -1   45.13    2.36
  -9  13  -1   46.38    2.70
   9 -13   1   47.22    2.39
 -10  13  -1   49.41    2.89
 -10  13  -1   48.25    2.35
 -10  13  -1   50.72    2.69
  10 -13   1   53.95    2.89
  10 -13   1   55.35    2.76
 -11  13  -1    4.18    1.22
 -11  13  -1    5.03    0.41
  11 -13   1    5.28    1.11
  11 -13   1    4.75    0.85
 -12  13  -1   -1.17    1.14
  12 -13   1   -1.47    0.72
  12 -13   1   -1.42    0.99
  15  12  -1    5.24    1.06
  15  12  -1    5.04    1.17
  15  12  -1    5.89    0.70
 -15 -12   1    5.02    1.51
 -15 -12   1    5.27    1.13
  14  12  -1   -0.09    0.90
  14  12  -1    0.40    0.49
  14  12  -1   -1.04    0.77
  14  12  -1    0.36    0.80
 -14 -12   1   -0.11    0.51
 -14 -12   1   -0.04    1.08
 -14 -12   1    0.32    0.87
  13  12  -1    2.68    0.90
  13  12  -1    3.45    0.85
  13  12  -1    3.16    0.57
  13  12  -1    2.68    0.79
 -13 -12   1    2.10    0.83
 -13 -12   1    2.97    1.07
 -13 -12   1    2.92    0.58
  12  12  -1    6.91    0.85
  12  12  -1    7.14    0.91
  12  12  -1    7.31    0.93
 -12 -12   1    5.14    1.14
 -12 -12   1    6.20    0.92
 -12 -12   1    6.45    0.85
  11  12  -1   -0.52    0.40
  11  12  -1   -0.67    0.59
  11  12  -1   -0.34    0.58
 -11 -12   1    0.45    0.60
 -11 -12   1    0.36    0.44
 -11 -12   1   -0.47    0.72
  10  12  -1    4.88    0.75
  10  12  -1    6.11    0.67
  10  12  -1    4.84    0.70
 -10 -12   1    4.74    0.62
 -10 -12   1    5.73    1.06
 -10 -12   1    4.90    0.80
   9  12  -1    3.97    0.72
   9  12  -1    4.24    0.55
   9  12  -1    4.32    0.64
  -9 -12   1    4.51    0.60
  -9 -12   1    4.22    0.73
  -9 -12   1    3.54    0.76
   8  12  -1    6.96    0.83
   8  12  -1    6.69    0.86
   8  12  -1    5.24    0.64
  -8 -12   1    6.42    0.70
  -8 -12   1    6.07    0.82
   7  12  -1    9.62    0.92
   7  12  -1   10.75    1.24
   7  12  -1   11.64    0.94
  -7 -12   1   10.39    1.12
  -7 -12   1    9.06    1.10
  -7 -12   1   11.35    0.85
   6  12  -1    2.61    0.45
   6  12  -1    2.07    0.49
   6  12  -1    1.93    0.45
  -6 -12   1    1.48    0.48
  -6 -12   1    2.06    0.48
  -6 -12   1    1.41    0.54
   5  12  -1   11.16    0.93
   5  12  -1   12.20    0.86
  -5 -12   1    9.72    0.90
  -5 -12   1   12.38    0.99
  -5 -12   1   11.28    0.85
   4  12  -1   58.44    2.76
   4  12  -1   61.03    2.83
  -4 -12   1   58.60    2.80
  -4 -12   1   58.25    2.83
  -4 -12   1   60.74    2.77
   3  12  -1    3.69    0.56
   3  12  -1    3.95    0.52
  -3 -12   1    2.60    0.49
  -3 -12   1    3.69    0.66
  -3 -12   1    3.03    0.51
   2  12  -1   18.20    1.14
   2  12  -1   18.29    1.16
  -2 -12   1   17.78    1.12
  -2 -12   1   18.59    1.14
  -2 -12   1   16.81    1.25
   1  12  -1   -0.35    0.36
   1  12  -1   -0.07    0.35
  -1 -12   1    0.24    0.34
  -1 -12   1   -0.44    0.35
  -1 -12   1   -0.37    0.37
   0  12  -1    0.27    0.37
   0  12  -1    0.13    0.39
   0 -12   1    0.24    0.32
   0 -12   1    0.19    0.38
   0 -12   1    0.45    0.40
  -1  12  -1    2.38    0.52
  -1  12  -1    1.46    0.47
  -1  12  -1    1.16    0.51
   1 -12   1    1.74    0.46
   1 -12   1    1.90    0.48
  -2  12  -1   77.80    3.71
  -2  12  -1   82.26    3.74
  -2  12  -1   78.17    3.70
   2 -12   1   80.37    3.70
   2 -12   1   86.57    3.69
  -3  12  -1   38.82    1.97
  -3  12  -1   35.83    2.00
  -3  12  -1   36.45    1.92
   3 -12   1   38.78    1.94
   3 -12   1   37.72    1.94
  -4  12  -1    3.42    0.65
  -4  12  -1    3.39    0.55
   4 -12   1    3.21    0.56
   4 -12   1    3.36    0.68
  -5  12  -1    0.08    0.37
  -5  12  -1    0.49    0.55
  -5  12  -1    0.52    0.43
   5 -12   1    0.27    0.44
   5 -12   1    1.40    0.48
  -6  12  -1   12.79    0.93
  -6  12  -1   14.47    1.21
  -6  12  -1   13.96    1.12
   6 -12   1   12.85    1.02
   6 -12   1   12.54    1.07
  -7  12  -1    2.61    0.47
  -7  12  -1    2.95    0.59
  -7  12  -1    1.81    0.68
   7 -12   1    3.13    0.59
   7 -12   1    2.42    0.60
  -8  12  -1   20.92    1.58
  -8  12  -1   21.95    1.21
  -8  12  -1   21.11    1.44
   8 -12   1   20.43    1.47
   8 -12   1   22.06    1.38
  -9  12  -1    9.55    1.12
  -9  12  -1    8.36    0.78
  -9  12  -1    9.31    1.15
   9 -12   1   11.06    1.01
 -10  12  -1    4.12    0.46
 -10  12  -1    3.62    0.75
 -10  12  -1    4.41    0.98
  10 -12   1    4.73    0.73
  10 -12   1    4.58    0.87
 -11  12  -1   10.42    1.28
 -11  12  -1   10.78    1.09
  11 -12   1   11.36    1.24
  11 -12   1    9.11    1.19
 -12  12  -1    9.85    1.31
  12 -12   1   10.15    1.32
  12 -12   1   10.30    1.32
  13 -12   1   12.37    1.49
  13 -12   1   11.82    2.10
  16  11  -1    3.43    0.59
  16  11  -1    2.74    1.18
  16  11  -1    3.37    1.10
 -16 -11   1    5.54    1.55
 -16 -11   1    3.12    1.02
  15  11  -1   16.53    1.69
  15  11  -1   15.58    1.11
  15  11  -1   14.90    1.82
  15  11  -1   16.32    1.82
 -15 -11   1   13.80    1.75
 -15 -11   1   14.74    1.69
  14  11  -1    0.50    0.77
  14  11  -1   -0.21    0.43
  14  11  -1   -0.96    0.85
 -14 -11   1   -1.77    0.74
 -14 -11   1   -0.55    0.47
 -14 -11   1    1.11    1.11
  13  11  -1   10.75    0.91
  13  11  -1   11.44    1.19
  13  11  -1   10.55    1.23
  13  11  -1   12.38    1.41
 -13 -11   1   13.61    1.00
 -13 -11   1    8.17    1.35
 -13 -11   1    8.32    1.08
  12  11  -1   25.72    1.40
  12  11  -1   24.83    1.63
  12  11  -1   24.57    1.67
 -12 -11   1   24.14    1.41
 -12 -11   1   24.28    2.09
 -12 -11   1   25.25    1.73
  11  11  -1    8.12    0.75
  11  11  -1    7.03    1.00
  11  11  -1    6.23    0.85
 -11 -11   1    6.11    0.83
 -11 -11   1    6.49    1.03
 -11 -11   1    8.30    0.79
  10  11  -1   54.80    2.79
  10  11  -1   58.93    2.63
  10  11  -1   61.09    2.85
 -10 -11   1   58.22    2.65
 -10 -11   1   52.20    3.01
 -10 -11   1   53.03    2.80
   9  11  -1   15.25    1.23
   9  11  -1   17.94    1.24
  -9 -11   1   16.41    1.26
  -9 -11   1   16.30    1.03
   8  11  -1   40.99    2.04
   8  11  -1   41.95    1.95
   8  11  -1   37.52    2.03
  -8 -11   1   41.22    1.94
  -8 -11   1   35.74    2.21
  -8 -11   1   39.50    2.09
   7  11  -1   12.05    1.00
   7  11  -1   12.29    0.91
   7  11  -1   13.54    0.88
  -7 -11   1    9.41    1.03
  -7 -11   1   11.92    0.83
  -7 -11   1   12.00    0.96
   6  11  -1    2.44    0.43
   6  11  -1    1.82    0.47
   6  11  -1    2.06    0.44
  -6 -11   1    2.20    0.49
  -6 -11   1    2.45    0.42
  -6 -11   1    2.90    0.56
   5  11  -1    1.89    0.46
   5  11  -1    2.20    0.40
   5  11  -1    1.85    0.41
  -5 -11   1    2.00    0.43
  -5 -11   1    1.94    0.50
   4  11  -1   17.96    1.17
   4  11  -1   17.88    1.10
  -4 -11   1   16.95    1.14
  -4 -11   1   18.05    1.11
  -4 -11   1   18.14    1.07
   3  11  -1    3.31    0.52
   3  11  -1    3.61    0.49
  -3 -11   1    3.29    0.48
  -3 -11   1    3.74    0.53
  -3 -11   1    3.85    0.51
   2  11  -1    4.10    0.54
   2  11  -1    4.58    0.59
  -2 -11   1    5.15    0.62
  -2 -11   1    4.92    0.66
  -2 -11   1    4.47    0.58
   1  11  -1   17.51    1.09
   1  11  -1   16.92    1.08
  -1 -11   1   17.31    1.04
  -1 -11   1   18.34    1.07
  -1 -11   1   17.91    1.08
   0  11  -1    0.34    0.36
   0  11  -1   -0.01    0.35
   0 -11   1    1.49    0.38
   0 -11   1    0.81    0.31
   0 -11   1    0.15    0.32
  -1  11  -1   19.37    1.14
  -1  11  -1   17.72    1.22
  -1  11  -1   18.90    1.17
   1 -11   1   17.86    1.12
   1 -11   1   17.95    1.11
  -2  11  -1    0.42    0.41
  -2  11  -1    1.08    0.41
  -2  11  -1    0.85    0.43
   2 -11   1    0.72    0.38
   2 -11   1    1.83    0.45
  -3  11  -1    0.05    0.41
  -3  11  -1    0.05    0.55
  -3  11  -1    0.11    0.36
   3 -11   1    0.10    0.35
   3 -11   1   -0.32    0.34
  -4  11  -1    3.63    0.54
  -4  11  -1    4.30    0.64
  -4  11  -1    3.80    0.52
   4 -11   1    4.30    0.58
   4 -11   1    4.20    0.55
  -5  11  -1    8.61    0.81
  -5  11  -1    8.38    0.76
  -5  11  -1    7.50    0.88
   5 -11   1    7.27    0.79
   5 -11   1    8.05    0.78
  -6  11  -1    0.63    0.35
  -6  11  -1    0.76    0.42
  -6  11  -1    0.59    0.54
   6 -11   1    1.10    0.46
   6 -11   1    0.96    0.43
  -7  11  -1   26.23    1.70
  -7  11  -1   26.50    1.36
  -7  11  -1   25.83    1.50
   7 -11   1   30.12    1.57
   7 -11   1   23.59    1.51
  -8  11  -1   -0.11    0.57
  -8  11  -1    1.41    0.35
  -8  11  -1    1.55    0.51
   8 -11   1    1.71    0.55
   8 -11   1    0.59    0.49
  -9  11  -1   22.89    1.42
  -9  11  -1   19.62    1.12
  -9  11  -1   18.97    1.53
   9 -11   1   24.16    1.43
 -10  11  -1   30.30    1.98
 -10  11  -1   29.93    1.46
 -10  11  -1   33.87    1.80
  10 -11   1   32.56    1.77
  10 -11   1   32.68    1.98
 -11  11  -1    0.67    0.83
 -11  11  -1    2.22    0.64
  11 -11   1    1.93    0.57
  11 -11   1    1.68    0.75
 -12  11  -1    6.25    1.17
 -12  11  -1    5.51    0.78
  12 -11   1    6.48    1.33
  12 -11   1    6.45    1.09
  12 -11   1    7.16    0.83
 -13  11  -1    1.28    1.09
  13 -11   1    1.25    1.26
  13 -11   1    1.86    0.77
  13 -11   1    0.39    0.92
  14 -11   1    0.88    1.07
  16  10  -1    9.08    1.31
  16  10  -1    9.22    1.27
  16  10  -1    9.38    0.91
 -16 -10   1   11.47    1.70
 -16 -10   1    9.19    1.17
  15  10  -1    2.78    0.97
  15  10  -1    1.66    0.49
  15  10  -1    2.07    0.92
  15  10  -1    2.36    0.72
 -15 -10   1    1.73    0.85
 -15 -10   1    0.63    0.45
 -15 -10   1    3.75    1.25
  14  10  -1   -0.07    0.79
  14  10  -1    0.64    0.74
  14  10  -1   -0.16    0.40
  14  10  -1   -0.47    0.62
 -14 -10   1    1.70    1.09
 -14 -10   1    0.10    0.44
 -14 -10   1    0.09    0.70
  13  10  -1    0.63    0.64
  13  10  -1    0.28    0.68
  13  10  -1    0.69    0.39
  13  10  -1    0.70    0.76
 -13 -10   1    0.83    0.43
 -13 -10   1   -0.11    0.90
 -13 -10   1    1.32    0.68
  12  10  -1   60.88    2.69
  12  10  -1   58.72    2.91
  12  10  -1   60.59    3.04
 -12 -10   1   55.20    3.27
 -12 -10   1   60.31    2.72
 -12 -10   1   53.43    2.89
  11  10  -1    2.78    0.64
  11  10  -1    3.14    0.46
  11  10  -1    1.78    0.66
 -11 -10   1    2.75    0.64
 -11 -10   1    2.44    0.47
  10  10  -1   41.90    2.29
  10  10  -1   48.14    2.39
  10  10  -1   46.20    2.16
 -10 -10   1   42.25    2.57
 -10 -10   1   47.69    2.18
   9  10  -1   44.21    2.17
   9  10  -1   41.52    1.95
   9  10  -1   39.91    2.10
  -9 -10   1   38.59    2.32
  -9 -10   1   38.36    2.11
  -9 -10   1   42.73    1.99
   8  10  -1   35.87    1.74
   8  10  -1   38.33    1.86
   8  10  -1   32.80    1.84
  -8 -10   1   33.20    1.87
  -8 -10   1   32.16    2.01
  -8 -10   1   38.64    1.77
   7  10  -1    2.11    0.51
   7  10  -1    3.55    0.48
   7  10  -1    2.30    0.42
  -7 -10   1    3.37    0.61
  -7 -10   1    3.00    0.43
   6  10  -1  117.92    5.29
   6  10  -1  121.28    5.27
   6  10  -1  124.48    5.24
  -6 -10   1  128.26    5.25
  -6 -10   1  117.80    5.39
  -6 -10   1  118.85    5.29
   5  10  -1   38.33    1.97
   5  10  -1   40.13    1.92
   5  10  -1   42.21    1.97
  -5 -10   1   39.67    2.04
  -5 -10   1   39.97    1.98
  -5 -10   1   41.41    1.94
   4  10  -1   24.53    1.30
   4  10  -1   24.69    1.31
   4  10  -1   25.25    1.37
  -4 -10   1   24.93    1.35
  -4 -10   1   25.66    1.32
  -4 -10   1   24.62    1.39
   3  10  -1    0.58    0.30
   3  10  -1    0.17    0.31
  -3 -10   1    0.07    0.32
  -3 -10   1    0.17    0.29
  -3 -10   1   -0.08    0.27
   2  10  -1   15.84    0.99
   2  10  -1   17.64    0.99
  -2 -10   1   16.60    0.99
  -2 -10   1   15.50    0.98
  -2 -10   1   15.39    0.96
   1  10  -1   12.28    0.82
   1  10  -1   11.98    0.81
  -1 -10   1   11.10    0.80
  -1 -10   1   11.48    0.81
  -1 -10   1   10.80    0.78
   0  10  -1   55.37    2.64
   0  10  -1   56.86    2.63
   0 -10   1   56.79    2.61
   0 -10   1   57.73    2.63
   0 -10   1   58.55    2.63
  -1  10  -1    3.97    0.55
  -1  10  -1    5.35    0.57
  -1  10  -1    4.59    0.58
   1 -10   1    4.91    0.57
   1 -10   1    4.85    0.51
  -2  10  -1    7.63    0.67
  -2  10  -1    6.72    0.69
  -2  10  -1    7.01    0.64
   2 -10   1    7.94    0.69
   2 -10   1    6.28    0.64
  -3  10  -1   19.14    1.17
  -3  10  -1   19.67    1.21
  -3  10  -1   20.44    1.15
   3 -10   1   19.77    1.16
   3 -10   1   19.76    1.14
  -4  10  -1   12.46    0.87
  -4  10  -1   13.45    0.99
  -4  10  -1   14.22    0.91
   4 -10   1   11.83    0.90
   4 -10   1   13.31    0.90
  -5  10  -1   -0.26    0.38
  -5  10  -1   -0.16    0.33
  -5  10  -1   -0.24    0.30
   5 -10   1   -0.66    0.29
   5 -10   1    0.22    0.33
  -6  10  -1    0.05    0.44
  -6  10  -1    0.12    0.28
  -6  10  -1    0.45    0.37
   6 -10   1   -0.02    0.35
   6 -10   1   -0.71    0.32
  -7  10  -1    7.14    0.90
  -7  10  -1    8.69    0.79
  -7  10  -1    7.82    0.63
   7 -10   1    5.25    1.07
   7 -10   1    8.13    0.76
  -8  10  -1    0.50    0.42
  -8  10  -1    0.50    0.29
  -8  10  -1    0.13    0.50
   8 -10   1    0.23    0.45
   8 -10   1   -0.01    0.43
  -9  10  -1   19.44    1.51
  -9  10  -1   19.08    1.02
  -9  10  -1   21.76    1.33
   9 -10   1   21.13    1.26
 -10  10  -1   35.20    2.22
 -10  10  -1   36.48    1.64
 -10  10  -1   37.87    1.97
  10 -10   1   40.66    2.16
  10 -10   1   39.44    2.01
 -11  10  -1    4.31    0.69
 -11  10  -1    2.23    0.83
  11 -10   1    4.99    0.69
  11 -10   1    4.74    0.89
 -12  10  -1    2.69    0.92
 -12  10  -1    3.13    0.65
  12 -10   1    1.30    0.80
  12 -10   1    2.59    0.65
  12 -10   1    1.36    1.04
 -13  10  -1    4.35    0.75
 -13  10  -1    4.08    1.01
  13 -10   1    5.01    1.28
  13 -10   1    4.52    0.78
  13 -10   1    4.75    1.03
 -14  10  -1   -0.13    1.15
  14 -10   1   -1.57    1.10
  14 -10   1   -0.12    0.90
  17   9  -1    3.23    1.25
  17   9  -1    3.12    1.11
 -17  -9   1    2.09    0.91
  16   9  -1    3.19    0.95
  16   9  -1    1.60    1.07
  16   9  -1    2.39    0.48
 -16  -9   1    3.16    0.91
 -16  -9   1    2.13    1.29
  15   9  -1   40.36    2.40
  15   9  -1   39.29    1.88
  15   9  -1   41.49    2.58
 -15  -9   1   37.06    2.79
 -15  -9   1   35.42    2.25
  14   9  -1    0.70    0.39
  14   9  -1    2.30    0.82
  14   9  -1    1.52    0.59
  14   9  -1    2.48    0.79
 -14  -9   1    1.46    1.05
 -14  -9   1    1.14    0.43
 -14  -9   1    1.82    0.71
  13   9  -1   43.86    2.36
  13   9  -1   41.41    1.93
  13   9  -1   42.84    2.37
  13   9  -1   36.35    2.11
 -13  -9   1   41.19    1.97
 -13  -9   1   37.91    2.17
 -13  -9   1   38.03    2.57
  12   9  -1    0.76    0.50
  12   9  -1    0.38    0.56
 -12  -9   1    0.31    0.57
 -12  -9   1    0.68    0.38
 -12  -9   1    0.33    0.73
  11   9  -1   15.63    1.22
  11   9  -1   19.25    1.36
  11   9  -1   18.43    1.05
 -11  -9   1   19.63    1.91
 -11  -9   1   17.36    1.06
 -11  -9   1   16.45    1.58
  10   9  -1    1.02    0.51
  10   9  -1    1.64    0.38
  10   9  -1    1.77    0.52
 -10  -9   1    0.94    0.40
 -10  -9   1    0.76    0.73
 -10  -9   1    1.19    0.48
   9   9  -1   89.51    3.95
   9   9  -1   90.11    3.76
   9   9  -1   84.47    3.88
  -9  -9   1   89.32    3.78
  -9  -9   1   77.97    3.90
  -9  -9   1   81.94    4.05
   8   9  -1   70.86    3.06
   8   9  -1   67.74    3.18
   8   9  -1   71.64    3.21
  -8  -9   1   70.82    3.09
  -8  -9   1   65.40    3.18
  -8  -9   1   67.49    3.35
   7   9  -1   40.86    2.06
   7   9  -1   45.65    2.00
   7   9  -1   45.98    2.11
  -7  -9   1   38.54    2.19
  -7  -9   1   44.75    2.01
  -7  -9   1   39.60    2.09
   6   9  -1   17.25    0.98
   6   9  -1   15.83    0.89
   6   9  -1   14.23    0.96
  -6  -9   1   14.67    0.89
  -6  -9   1   15.20    1.01
  -6  -9   1   15.35    1.07
   5   9  -1  115.78    4.87
   5   9  -1  116.12    4.91
   5   9  -1  112.06    4.92
  -5  -9   1  112.84    4.92
  -5  -9   1  116.19    4.88
  -5  -9   1  107.22    4.99
   4   9  -1  335.51   14.07
   4   9  -1  339.62   14.03
   4   9  -1  337.87   14.04
  -4  -9   1  337.11   14.07
  -4  -9   1  347.20   14.04
  -4  -9   1  325.25   14.10
   3   9  -1    2.20    0.40
   3   9  -1    2.45    0.36
  -3  -9   1    2.42    0.39
  -3  -9   1    2.54    0.40
  -3  -9   1    2.41    0.37
   2   9  -1   -0.26    0.23
   2   9  -1   -0.16    0.25
  -2  -9   1    0.06    0.25
  -2  -9   1    0.26    0.27
  -2  -9   1   -0.16    0.25
   1   9  -1   70.17    3.14
   1   9  -1   67.13    3.14
  -1  -9   1   72.88    3.15
  -1  -9   1   69.75    3.14
  -1  -9   1   72.44    3.15
   0   9  -1   11.00    0.74
   0   9  -1   10.45    0.73
   0  -9   1    9.99    0.72
   0  -9   1   11.04    0.73
   0  -9   1   11.23    0.73
  -1   9  -1    1.60    0.36
  -1   9  -1    1.76    0.36
   1  -9   1    2.24    0.37
   1  -9   1    1.56    0.34
  -2   9  -1   -0.10    0.32
  -2   9  -1   -0.12    0.28
  -2   9  -1    0.36    0.31
   2  -9   1    0.11    0.28
   2  -9   1   -0.05    0.27
  -3   9  -1   11.03    0.76
  -3   9  -1   11.98    0.86
  -3   9  -1   11.83    0.83
   3  -9   1   12.37    0.82
   3  -9   1   12.54    0.81
  -4   9  -1   55.92    2.70
  -4   9  -1   56.54    2.62
  -4   9  -1   62.19    2.67
   4  -9   1   59.27    2.65
   4  -9   1   55.07    2.66
  -5   9  -1   -0.48    0.28
  -5   9  -1   -0.49    0.36
  -5   9  -1   -0.24    0.25
   5  -9   1   -0.14    0.31
   5  -9   1   -0.05    0.33
  -6   9  -1   57.60    2.57
  -6   9  -1   59.76    2.71
  -6   9  -1   58.31    2.77
   6  -9   1   59.62    2.68
   6  -9   1   54.80    2.71
  -7   9  -1    2.04    0.31
  -7   9  -1    1.67    0.50
  -7   9  -1    2.49    0.45
   7  -9   1    2.02    0.44
   7  -9   1    2.63    0.44
  -8   9  -1    1.21    0.41
  -8   9  -1    1.15    0.26
  -8   9  -1    0.26    0.55
   8  -9   1    1.34    0.41
  -9   9  -1    2.05    0.65
  -9   9  -1    1.59    0.49
  -9   9  -1    1.74    0.27
   9  -9   1    2.10    0.58
   9  -9   1    1.59    0.43
 -10   9  -1    0.44    0.60
 -10   9  -1    0.84    0.42
  10  -9   1   -0.62    0.56
  10  -9   1   -0.10    0.44
 -11   9  -1    8.68    0.93
 -11   9  -1    7.39    0.96
  11  -9   1    6.76    0.87
  11  -9   1    9.66    1.04
 -12   9  -1   -0.19    0.51
 -12   9  -1   -0.47    0.76
  12  -9   1   -1.70    0.85
  12  -9   1    0.70    0.52
  12  -9   1   -0.69    0.66
 -13   9  -1   16.91    1.70
 -13   9  -1   19.61    1.36
  13  -9   1   17.05    1.59
  13  -9   1   19.17    1.30
  13  -9   1   14.61    2.02
 -14   9  -1   -0.04    0.91
 -14   9  -1    0.92    0.63
  14  -9   1    1.34    1.20
  14  -9   1    0.71    0.83
  14  -9   1    0.59    0.65
  15  -9   1    8.13    1.23
  17   8  -1    7.20    1.36
  17   8  -1    6.57    0.72
  17   8  -1    6.91    1.10
 -17  -8   1    5.95    0.95
  16   8  -1    1.96    0.83
  16   8  -1    2.84    0.61
  16   8  -1    2.19    0.45
  16   8  -1    2.83    1.05
 -16  -8   1    3.15    0.82
 -16  -8   1    1.94    1.22
  15   8  -1    9.14    1.25
  15   8  -1   10.77    0.81
  15   8  -1    9.71    1.28
  15   8  -1    9.06    1.02
 -15  -8   1    8.18    1.34
 -15  -8   1    9.90    1.24
  14   8  -1    1.08    0.77
  14   8  -1    1.38    0.72
  14   8  -1    1.05    0.36
  14   8  -1    1.39    0.54
 -14  -8   1    1.02    0.99
 -14  -8   1    0.93    0.62
 -14  -8   1    1.11    0.41
  13   8  -1    1.86    0.70
  13   8  -1    1.36    0.57
  13   8  -1    1.86    0.65
 -13  -8   1    1.58    0.42
 -13  -8   1    0.71    0.85
 -13  -8   1    1.23    0.60
  12   8  -1   10.31    0.76
  12   8  -1   10.75    1.19
  12   8  -1   11.80    1.01
 -12  -8   1    9.75    0.78
 -12  -8   1   11.06    1.51
  11   8  -1    6.49    0.82
  11   8  -1    7.45    0.97
  11   8  -1    6.81    0.63
 -11  -8   1    6.28    0.75
 -11  -8   1    6.69    0.96
 -11  -8   1    6.81    0.65
  10   8  -1    7.70    0.62
  10   8  -1    6.21    0.71
  10   8  -1    7.71    0.91
 -10  -8   1    6.08    0.85
 -10  -8   1    7.26    0.65
 -10  -8   1    7.55    1.07
   9   8  -1   13.62    1.04
   9   8  -1   12.68    0.80
   9   8  -1   11.70    0.92
  -9  -8   1   13.81    0.84
  -9  -8   1   12.13    1.15
  -9  -8   1   11.56    0.97
   8   8  -1   46.88    2.26
   8   8  -1   47.27    2.08
   8   8  -1   44.08    2.19
  -8  -8   1   45.40    2.19
  -8  -8   1   41.26    2.36
  -8  -8   1   46.77    2.11
   7   8  -1   12.61    0.88
   7   8  -1   13.41    0.76
   7   8  -1   12.39    0.88
  -7  -8   1   12.62    0.90
  -7  -8   1   11.64    1.03
  -7  -8   1   13.27    0.78
   6   8  -1  125.08    5.31
   6   8  -1  121.85    5.29
   6   8  -1  128.04    5.24
  -6  -8   1  115.70    5.39
  -6  -8   1  128.15    5.25
  -6  -8   1  117.39    5.29
   5   8  -1  118.07    4.86
   5   8  -1  110.54    4.91
   5   8  -1  115.38    4.90
  -5  -8   1  109.86    4.90
  -5  -8   1  118.90    4.88
  -5  -8   1  108.58    4.98
   4   8  -1   32.29    1.61
   4   8  -1   32.36    1.58
   4   8  -1   34.04    1.57
  -4  -8   1   33.16    1.57
  -4  -8   1   32.83    1.61
  -4  -8   1   33.06    1.67
   3   8  -1   11.04    0.69
   3   8  -1   10.27    0.72
   3   8  -1   10.69    0.68
  -3  -8   1   10.57    0.73
  -3  -8   1   11.96    0.70
  -3  -8   1   10.51    0.71
   2   8  -1  166.53    7.25
   2   8  -1  174.68    7.25
  -2  -8   1  169.39    7.23
  -2  -8   1  177.39    7.26
  -2  -8   1  169.97    7.25
   1   8  -1   46.40    2.20
   1   8  -1   47.61    2.20
  -1  -8   1   50.55    2.21
  -1  -8   1   48.65    2.20
  -1  -8   1   47.47    2.19
   0   8  -1   23.54    1.17
   0   8  -1   22.54    1.17
   0  -8   1   21.36    1.16
   0  -8   1   23.76    1.17
  -1   8  -1   39.85    1.90
  -1   8  -1   41.30    1.88
   1  -8   1   39.85    1.88
   1  -8   1   39.91    1.88
  -2   8  -1   64.45    2.99
  -2   8  -1   70.53    2.98
  -2   8  -1   67.97    3.00
   2  -8   1   68.31    2.98
   2  -8   1   63.23    2.97
  -3   8  -1   65.70    2.88
  -3   8  -1   62.44    2.87
  -3   8  -1   66.17    2.93
   3  -8   1   62.01    2.88
   3  -8   1   65.76    2.88
  -4   8  -1   34.22    1.66
  -4   8  -1   33.46    1.74
  -4   8  -1   35.85    1.70
   4  -8   1   34.79    1.71
   4  -8   1   37.27    1.72
  -5   8  -1  102.41    4.27
  -5   8  -1  102.53    4.34
  -5   8  -1   97.24    4.40
   5  -8   1   96.13    4.35
   5  -8   1  100.50    4.34
  -6   8  -1   31.18    1.69
  -6   8  -1   32.03    1.48
  -6   8  -1   33.61    1.59
   6  -8   1   31.75    1.60
   6  -8   1   30.51    1.60
  -7   8  -1    8.52    0.82
  -7   8  -1    9.96    0.59
   7  -8   1   10.11    0.73
   7  -8   1    8.55    0.74
  -8   8  -1    0.70    0.50
  -8   8  -1    1.21    0.23
  -8   8  -1    1.28    0.42
   8  -8   1    1.21    0.38
  -9   8  -1    0.26    0.42
  -9   8  -1    0.30    0.16
  -9   8  -1    0.39    0.47
   9  -8   1    0.37    0.34
 -10   8  -1    3.22    0.55
 -10   8  -1    3.29    0.69
  10  -8   1    3.34    0.66
  10  -8   1    3.60    0.54
 -11   8  -1    7.60    0.95
 -11   8  -1   10.72    0.93
  11  -8   1   11.34    0.89
  11  -8   1    7.95    1.04
  11  -8   1   11.67    1.48
 -12   8  -1    0.09    0.45
 -12   8  -1    1.01    0.72
  12  -8   1    0.34    0.87
  12  -8   1    0.19    0.60
  12  -8   1   -0.44    0.45
 -13   8  -1   27.80    1.58
 -13   8  -1   24.57    1.86
  13  -8   1   27.79    1.53
  13  -8   1   22.25    1.81
  13  -8   1   26.68    2.29
 -14   8  -1    5.59    1.07
 -14   8  -1    6.57    0.78
  14  -8   1    7.73    1.48
  14  -8   1    5.88    1.01
  14  -8   1    7.45    0.93
 -15   8  -1   -0.17    0.65
  15  -8   1   -0.40    1.30
  15  -8   1   -0.12    0.89
  17   7  -1    0.14    0.36
  17   7  -1   -1.03    0.78
  17   7  -1   -2.56    1.01
 -17  -7   1    0.34    0.78
  16   7  -1    6.88    0.67
  16   7  -1    5.98    1.26
  16   7  -1    5.81    0.89
  16   7  -1    5.10    0.63
 -16  -7   1    6.00    0.86
  15   7  -1   19.35    1.33
  15   7  -1   24.30    1.59
  15   7  -1   22.15    1.99
  15   7  -1   23.09    1.18
 -15  -7   1   20.28    2.12
 -15  -7   1   21.24    1.52
  14   7  -1   -0.23    0.75
  14   7  -1    0.08    0.71
 -14  -7   1   -0.38    0.80
 -14  -7   1    0.32    0.59
 -14  -7   1    0.01    0.37
  13   7  -1   10.10    0.90
  13   7  -1    8.19    1.07
  13   7  -1    9.54    1.08
  13   7  -1   10.23    0.74
 -13  -7   1    7.28    1.21
 -13  -7   1   10.89    0.79
 -13  -7   1    9.95    1.22
  12   7  -1   12.91    0.83
  12   7  -1   11.03    1.77
  12   7  -1   13.18    1.01
 -12  -7   1   13.67    0.88
 -12  -7   1   11.93    1.08
 -12  -7   1   14.74    1.47
  11   7  -1   13.27    1.02
  11   7  -1   14.48    0.85
  11   7  -1   15.78    1.31
 -11  -7   1   12.44    1.34
 -11  -7   1   15.07    0.91
 -11  -7   1   11.42    1.21
  10   7  -1   24.50    1.44
  10   7  -1   26.60    1.60
  10   7  -1   28.63    1.31
 -10  -7   1   25.48    1.32
 -10  -7   1   24.57    1.70
 -10  -7   1   23.66    1.46
   9   7  -1  119.59    5.29
   9   7  -1  113.35    5.16
   9   7  -1  126.76    5.07
  -9  -7   1  116.17    5.18
  -9  -7   1  122.77    5.09
  -9  -7   1  113.34    5.38
   8   7  -1    1.80    0.30
   8   7  -1    1.52    0.38
   8   7  -1    1.74    0.44
  -8  -7   1    1.22    0.30
  -8  -7   1    1.21    0.37
  -8  -7   1    1.52    0.49
   7   7  -1    1.39    0.37
   7   7  -1    1.74    0.37
   7   7  -1    1.68    0.29
  -7  -7   1    1.41    0.28
  -7  -7   1    1.57    0.44
  -7  -7   1    1.20    0.35
   6   7  -1   37.12    1.64
   6   7  -1   35.39    1.73
   6   7  -1   34.33    1.71
  -6  -7   1   36.24    1.66
  -6  -7   1   34.32    1.70
  -6  -7   1   33.74    1.81
   5   7  -1   13.83    0.84
   5   7  -1   13.56    0.86
   5   7  -1   15.33    0.78
  -5  -7   1   14.85    0.79
  -5  -7   1   11.78    0.81
  -5  -7   1   13.72    0.92
   4   7  -1    4.57    0.50
   4   7  -1    4.52    0.45
   4   7  -1    4.08    0.40
  -4  -7   1    4.84    0.52
  -4  -7   1    4.49    0.42
  -4  -7   1    4.60    0.46
   3   7  -1   -0.04    0.20
   3   7  -1    0.15    0.19
   3   7  -1    0.17    0.18
  -3  -7   1   -0.17    0.20
  -3  -7   1    0.13    0.21
  -3  -7   1   -0.01    0.19
   2   7  -1   65.15    2.95
   2   7  -1   68.57    2.94
  -2  -7   1   67.88    2.94
  -2  -7   1   66.90    2.95
  -2  -7   1   67.17    2.95
   1   7  -1  205.46    8.58
   1   7  -1  200.06    8.57
  -1  -7   1  205.69    8.57
  -1  -7   1  201.99    8.57
  -1  -7   1  210.96    8.58
   0   7  -1  131.90    5.52
   0   7  -1  129.01    5.51
   0  -7   1  128.73    5.50
   0  -7   1  129.67    5.51
  -1   7  -1  222.26    9.38
  -1   7  -1  223.47    9.36
   1  -7   1  221.05    9.37
   1  -7   1  229.13    9.37
  -2   7  -1  124.88    5.37
  -2   7  -1  122.92    5.36
  -2   7  -1  128.61    5.35
   2  -7   1  124.83    5.36
   2  -7   1  127.69    5.35
  -3   7  -1  105.71    4.56
  -3   7  -1  106.35    4.60
  -3   7  -1  107.52    4.57
   3  -7   1  105.34    4.58
   3  -7   1  107.79    4.57
  -4   7  -1    6.67    0.54
  -4   7  -1    6.39    0.51
  -4   7  -1    6.96    0.60
   4  -7   1    6.99    0.55
   4  -7   1    7.03    0.56
  -5   7  -1   55.44    2.61
  -5   7  -1   58.32    2.55
  -5   7  -1   57.44    2.48
   5  -7   1   58.63    2.55
   5  -7   1   53.07    2.55
  -6   7  -1  103.86    4.47
  -6   7  -1  110.23    4.58
  -6   7  -1  106.99    4.65
   6  -7   1  101.15    4.59
   6  -7   1  107.86    4.58
  -7   7  -1   76.40    3.31
  -7   7  -1   81.86    3.46
  -7   7  -1   77.18    3.53
   7  -7   1   72.64    3.46
   7  -7   1   82.02    3.45
  -8   7  -1   23.99    1.13
  -8   7  -1   24.33    1.41
   8  -7   1   26.47    1.31
  -9   7  -1    1.63    0.38
  -9   7  -1    1.33    0.52
   9  -7   1    1.37    0.50
   9  -7   1    1.19    0.38
 -10   7  -1   93.87    4.01
 -10   7  -1   86.37    4.11
  10  -7   1   93.49    3.96
  10  -7   1   83.67    4.24
 -11   7  -1    8.22    0.76
 -11   7  -1    8.54    1.04
  11  -7   1    7.83    1.15
  11  -7   1    7.71    0.97
  11  -7   1    7.81    0.76
 -12   7  -1    0.12    0.63
 -12   7  -1    0.25    0.41
  12  -7   1   -0.16    0.38
  12  -7   1   -0.42    0.77
  12  -7   1   -0.10    0.54
 -13   7  -1   -0.17    0.68
 -13   7  -1    0.32    0.47
  13  -7   1    0.44    0.95
  13  -7   1    0.10    0.46
  13  -7   1    0.28    0.65
 -14   7  -1    6.92    1.08
 -14   7  -1    7.73    1.00
  14  -7   1    7.01    0.99
  14  -7   1    7.84    0.91
  14  -7   1    6.19    1.34
 -15   7  -1    2.49    0.67
 -15   7  -1    0.37    0.88
  15  -7   1    4.06    0.91
  15  -7   1    2.43    0.73
  15  -7   1    3.32    1.29
  16  -7   1    0.04    0.90
  17   6  -1    3.40    0.85
  17   6  -1    5.72    1.39
  17   6  -1    4.12    0.51
 -17  -6   1    4.46    0.81
  16   6  -1    1.74    0.48
  16   6  -1    2.36    0.68
  16   6  -1    1.33    1.01
  16   6  -1    2.00    0.39
 -16  -6   1    1.41    0.47
 -16  -6   1    1.92    0.70
  15   6  -1    7.60    0.81
  15   6  -1    7.06    1.13
  15   6  -1    7.09    0.81
 -15  -6   1    7.11    0.81
 -15  -6   1    5.78    0.74
  14   6  -1    1.62    0.37
  14   6  -1    2.84    0.59
  14   6  -1    1.23    0.83
 -14  -6   1    1.03    0.53
 -14  -6   1    0.70    0.86
  13   6  -1    1.63    0.45
  13   6  -1    1.41    0.36
  13   6  -1    1.52    0.54
  13   6  -1    1.70    0.74
 -13  -6   1    1.91    0.55
 -13  -6   1    1.24    0.80
 -13  -6   1    2.34    0.41
  12   6  -1    8.88    0.66
  12   6  -1    6.20    0.79
 -12  -6   1    8.99    0.72
 -12  -6   1    8.52    0.89
 -12  -6   1    6.56    1.24
  11   6  -1    2.22    0.37
  11   6  -1    1.86    0.45
  11   6  -1    3.30    0.66
 -11  -6   1    1.97    0.39
 -11  -6   1    2.28    0.50
 -11  -6   1    2.09    0.66
  10   6  -1    0.49    0.36
  10   6  -1    0.42    0.27
 -10  -6   1    0.40    0.28
 -10  -6   1    0.21    0.39
 -10  -6   1    0.89    0.52
   9   6  -1    1.38    0.38
   9   6  -1    1.11    0.27
  -9  -6   1    0.73    0.28
  -9  -6   1    1.07    0.39
  -9  -6   1    1.13    0.48
   8   6  -1    8.85    0.70
   8   6  -1    9.89    0.82
   8   6  -1    9.79    0.61
  -8  -6   1    7.74    0.71
  -8  -6   1    8.59    0.62
  -8  -6   1    9.07    0.90
   7   6  -1   36.65    1.62
   7   6  -1   35.30    1.70
   7   6  -1   35.09    1.77
  -7  -6   1   35.76    1.64
  -7  -6   1   33.37    1.69
  -7  -6   1   32.24    1.83
   6   6  -1   50.64    2.15
   6   6  -1   44.36    2.19
   6   6  -1   52.48    2.29
  -6  -6   1   47.66    2.34
  -6  -6   1   48.14    2.17
  -6  -6   1   46.10    2.21
   5   6  -1   54.37    2.49
   5   6  -1   53.28    2.45
   5   6  -1   57.11    2.42
  -5  -6   1   52.05    2.55
  -5  -6   1   58.08    2.44
  -5  -6   1   54.06    2.46
   4   6  -1    4.78    0.45
   4   6  -1    4.30    0.36
   4   6  -1    4.04    0.41
  -4  -6   1    4.16    0.37
  -4  -6   1    4.26    0.42
  -4  -6   1    4.14    0.48
   3   6  -1    0.12    0.15
   3   6  -1   -0.01    0.18
   3   6  -1    0.23    0.17
  -3  -6   1    0.11    0.15
  -3  -6   1   -0.06    0.17
  -3  -6   1   -0.07    0.19
   2   6  -1    0.14    0.18
   2   6  -1    0.50    0.17
   2   6  -1    0.25    0.17
  -2  -6   1    0.55    0.19
  -2  -6   1    1.12    0.23
  -2  -6   1    0.55    0.19
   1   6  -1  146.95    6.25
   1   6  -1  146.95    6.26
  -1  -6   1  145.62    6.25
  -1  -6   1  149.68    6.25
  -1  -6   1  154.40    6.26
   0   6  -1   61.13    2.72
   0   6  -1   62.51    2.72
   0  -6   1   61.71    2.71
   0  -6   1   63.61    2.72
  -1   6  -1   99.33    4.32
  -1   6  -1  101.85    4.31
   1  -6   1   98.65    4.31
   1  -6   1  104.93    4.32
  -2   6  -1   40.33    1.79
  -2   6  -1   38.78    1.76
  -2   6  -1   38.43    1.77
   2  -6   1   39.56    1.77
   2  -6   1   36.81    1.76
  -3   6  -1    0.01    0.18
  -3   6  -1   -0.12    0.20
  -3   6  -1   -0.02    0.18
   3  -6   1    0.04    0.18
   3  -6   1    0.32    0.19
  -4   6  -1  147.25    6.10
  -4   6  -1  146.86    6.19
  -4   6  -1  146.73    6.15
   4  -6   1  146.54    6.15
   4  -6   1  140.62    6.16
  -5   6  -1   24.11    1.29
  -5   6  -1   25.52    1.23
  -5   6  -1   24.82    1.15
   5  -6   1   26.30    1.24
   5  -6   1   23.88    1.24
  -6   6  -1   20.93    1.03
  -6   6  -1   18.80    0.91
  -6   6  -1   19.06    1.10
   6  -6   1   18.00    1.02
   6  -6   1   19.37    1.01
  -7   6  -1    0.41    0.16
  -7   6  -1    0.58    0.31
  -7   6  -1    0.41    0.25
   7  -6   1    0.30    0.25
  -8   6  -1   29.01    1.41
  -8   6  -1   25.91    1.47
  -8   6  -1   25.84    1.20
   8  -6   1   28.47    1.40
   8  -6   1   29.54    1.49
  -9   6  -1   14.23    1.03
   9  -6   1   15.92    0.91
   9  -6   1   15.61    1.07
 -10   6  -1   66.12    3.23
 -10   6  -1   71.02    3.11
  10  -6   1   69.76    3.23
  10  -6   1   71.57    3.10
  10  -6   1   66.50    3.55
 -11   6  -1    0.05    0.51
 -11   6  -1   -0.09    0.38
  11  -6   1    0.26    0.36
  11  -6   1    0.90    0.85
  11  -6   1   -0.15    0.71
 -12   6  -1   17.15    1.07
 -12   6  -1   15.43    1.27
  12  -6   1   16.16    1.28
  12  -6   1   14.27    1.64
  12  -6   1   16.67    1.02
 -13   6  -1   14.38    1.05
 -13   6  -1   13.53    1.30
  13  -6   1   13.25    1.23
  13  -6   1   12.51    1.73
  13  -6   1   13.85    0.99
 -14   6  -1    2.92    0.59
 -14   6  -1    2.74    0.77
  14  -6   1    3.17    1.11
  14  -6   1    2.49    0.50
  14  -6   1    1.82    0.72
 -15   6  -1   15.45    1.22
  15  -6   1   16.16    1.12
  15  -6   1   12.93    1.75
  15  -6   1   13.81    1.44
 -16   6  -1   -0.83    0.64
  16  -6   1    0.30    1.28
  16  -6   1    0.45    0.82
  17   5  -1   16.49    1.30
  17   5  -1   19.91    2.37
  17   5  -1   14.37    1.04
  17   5  -1   18.76    1.48
  16   5  -1    1.35    0.44
  16   5  -1    0.06    0.54
  16   5  -1    3.39    1.06
 -16  -5   1    1.53    0.64
 -16  -5   1    1.04    0.49
  15   5  -1    0.08    0.82
  15   5  -1   -0.76    0.39
  15   5  -1   -0.35    0.36
  15   5  -1    0.40    0.50
 -15  -5   1   -0.20    0.41
 -15  -5   1    0.56    0.55
  14   5  -1   13.30    0.84
  14   5  -1   14.41    1.08
  14   5  -1   16.71    1.58
  14   5  -1   11.78    0.97
 -14  -5   1   12.84    1.25
  13   5  -1    0.28    0.30
  13   5  -1    0.71    0.43
  13   5  -1   -0.22    0.43
  13   5  -1    0.08    0.68
 -13  -5   1    0.28    0.45
 -13  -5   1    0.23    0.74
 -13  -5   1    0.39    0.44
  12   5  -1  110.11    4.63
  12   5  -1   98.99    4.53
  12   5  -1  111.98    4.47
  12   5  -1   90.80    5.54
 -12  -5   1  104.11    4.50
  11   5  -1  190.02    8.45
  11   5  -1  213.25    8.37
  11   5  -1  198.21    8.72
 -11  -5   1  189.24    8.47
 -11  -5   1  204.62    8.83
 -11  -5   1  202.71    8.41
  10   5  -1    1.38    0.37
  10   5  -1    1.13    0.29
 -10  -5   1    1.00    0.31
 -10  -5   1    1.22    0.55
 -10  -5   1    1.97    0.41
   9   5  -1   10.51    0.80
   9   5  -1   11.46    0.71
   9   5  -1   11.48    0.98
  -9  -5   1   11.26    0.81
  -9  -5   1   12.23    1.06
  -9  -5   1   12.25    0.73
   8   5  -1  145.82    6.31
   8   5  -1  147.97    6.45
   8   5  -1  158.47    6.24
  -8  -5   1  150.15    6.25
  -8  -5   1  143.64    6.49
  -8  -5   1  141.78    6.31
   7   5  -1   94.01    4.16
   7   5  -1   92.20    4.04
   7   5  -1  100.26    3.98
  -7  -5   1   87.24    4.03
  -7  -5   1   89.11    4.19
  -7  -5   1   95.00    3.99
   6   5  -1   29.12    1.47
   6   5  -1   26.94    1.39
   6   5  -1   31.21    1.35
  -6  -5   1   28.73    1.54
  -6  -5   1   26.72    1.38
  -6  -5   1   28.61    1.35
   5   5  -1  152.60    6.65
   5   5  -1  160.88    6.71
   5   5  -1  165.94    6.61
  -5  -5   1  149.68    6.74
  -5  -5   1  162.36    6.63
  -5  -5   1  155.98    6.65
   4   5  -1  284.11   11.79
   4   5  -1  281.83   11.77
   4   5  -1  300.02   11.74
  -4  -5   1  285.21   11.74
  -4  -5   1  270.77   11.83
  -4  -5   1  277.27   11.76
   3   5  -1  115.88    4.77
   3   5  -1  112.61    4.80
   3   5  -1  114.58    4.80
  -3  -5   1  115.10    4.78
  -3  -5   1  107.40    4.83
  -3  -5   1  114.02    4.80
   2   5  -1   48.06    2.15
   2   5  -1   48.94    2.16
   2   5  -1   49.62    2.14
  -2  -5   1   47.20    2.17
  -2  -5   1   49.24    2.15
  -2  -5   1   50.86    2.16
   1   5  -1  293.74   12.08
   1   5  -1  289.69   12.06
  -1  -5   1  285.16   12.07
  -1  -5   1  295.60   12.07
  -1  -5   1  292.38   12.06
   0   5  -1  124.46    5.34
   0   5  -1  127.23    5.35
   0  -5   1  131.48    5.35
   0  -5   1  125.32    5.34
  -1   5  -1  159.28    6.74
  -1   5  -1  168.90    6.76
   1  -5   1  161.63    6.74
   1  -5   1  154.47    6.74
  -2   5  -1   41.85    1.83
  -2   5  -1   39.21    1.80
  -2   5  -1   40.78    1.81
   2  -5   1   41.83    1.81
   2  -5   1   39.25    1.81
  -3   5  -1    1.12    0.23
  -3   5  -1    1.18    0.19
  -3   5  -1    0.93    0.20
   3  -5   1    1.08    0.21
   3  -5   1    1.03    0.21
  -4   5  -1   11.87    0.70
  -4   5  -1   12.30    0.67
  -4   5  -1   11.69    0.62
   4  -5   1   12.79    0.67
   4  -5   1   10.96    0.67
  -5   5  -1    9.46    0.62
  -5   5  -1    8.64    0.48
  -5   5  -1    8.99    0.58
   5  -5   1    8.68    0.56
   5  -5   1    7.93    0.57
  -6   5  -1   -0.23    0.17
  -6   5  -1   -0.39    0.23
  -6   5  -1    0.21    0.12
   6  -5   1    0.02    0.20
   6  -5   1   -0.29    0.21
  -7   5  -1  137.43    5.96
  -7   5  -1  140.59    6.15
  -7   5  -1  150.91    6.09
   7  -5   1  146.95    6.09
  -8   5  -1    6.85    0.57
  -8   5  -1    5.63    0.66
   8  -5   1    6.35    0.65
   8  -5   1    6.59    0.54
  -9   5  -1  127.78    5.29
  -9   5  -1  115.11    5.37
   9  -5   1  129.50    5.29
   9  -5   1  122.18    5.37
 -10   5  -1    0.01    0.42
 -10   5  -1    0.01    0.39
  10  -5   1   -0.50    0.38
  10  -5   1   -0.80    0.56
  10  -5   1   -0.16    0.28
 -11   5  -1    9.35    0.92
 -11   5  -1    9.44    0.73
  11  -5   1    7.92    0.92
  11  -5   1    7.85    1.08
  11  -5   1    9.25    0.69
 -12   5  -1    1.77    0.43
 -12   5  -1    1.74    0.55
  12  -5   1    1.56    0.80
  12  -5   1    2.00    0.40
 -13   5  -1   48.28    2.17
 -13   5  -1   42.25    2.36
  13  -5   1   45.24    2.34
  13  -5   1   41.16    2.78
  13  -5   1   45.36    2.12
 -14   5  -1    0.65    0.45
 -14   5  -1    1.19    0.69
  14  -5   1    1.10    0.65
  14  -5   1    0.66    0.40
  14  -5   1    0.46    1.03
 -15   5  -1    0.40    0.51
 -15   5  -1   -0.32    0.71
  15  -5   1    0.19    0.43
  15  -5   1    0.43    1.07
  15  -5   1    0.00    0.65
 -16   5  -1    1.09    0.61
  16  -5   1   -0.38    1.19
  16  -5   1    0.55    0.75
  17   4  -1    3.49    1.33
  17   4  -1    3.25    0.43
  17   4  -1    4.06    0.61
 -17  -4   1    4.09    0.63
  16   4  -1    2.57    0.53
  16   4  -1    2.07    0.52
  16   4  -1    2.88    1.19
  16   4  -1    1.87    0.43
 -16  -4   1    2.40    0.55
  15   4  -1   20.61    1.28
  15   4  -1   22.81    1.14
  15   4  -1   21.27    1.94
  15   4  -1   19.25    1.17
 -15  -4   1   21.60    1.37
 -15  -4   1   20.01    1.23
  14   4  -1    3.99    0.96
  14   4  -1    4.37    0.47
  14   4  -1    4.62    0.58
  14   4  -1    3.93    0.51
  13   4  -1    7.39    0.80
  13   4  -1    7.86    0.64
  13   4  -1    5.32    0.97
 -13  -4   1    6.99    0.79
  12   4  -1   43.58    3.19
  12   4  -1   45.23    2.13
  12   4  -1   41.86    2.08
  12   4  -1   46.28    2.03
 -12  -4   1   42.28    2.13
 -12  -4   1   43.35    2.07
  11   4  -1   27.77    1.48
  11   4  -1   28.78    1.42
  11   4  -1   30.08    1.88
 -11  -4   1   29.98    1.89
 -11  -4   1   27.95    1.44
 -11  -4   1   28.40    1.53
  10   4  -1   31.96    1.57
  10   4  -1   36.67    1.95
  10   4  -1   33.96    1.66
 -10  -4   1   38.12    2.04
 -10  -4   1   30.94    1.60
 -10  -4   1   31.43    1.67
   9   4  -1    4.12    0.44
  -9  -4   1    3.03    0.37
   8   4  -1    0.15    0.25
   8   4  -1    0.07    0.20
  -8  -4   1   -0.01    0.22
   7   4  -1   48.78    1.99
   7   4  -1   42.98    2.04
   7   4  -1   43.11    2.17
  -7  -4   1   44.18    2.21
  -7  -4   1   45.23    2.00
  -7  -4   1   41.84    2.04
   6   4  -1    9.52    0.56
   6   4  -1    8.61    0.61
   6   4  -1   10.19    0.72
  -6  -4   1    9.40    0.57
  -6  -4   1    9.59    0.75
  -6  -4   1    8.96    0.62
   5   4  -1    1.24    0.20
   5   4  -1    1.45    0.24
  -5  -4   1    1.11    0.21
   4   4  -1   98.08    4.27
   4   4  -1   98.85    4.23
   4   4  -1  106.22    4.21
  -4  -4   1   93.02    4.29
  -4  -4   1  100.62    4.21
  -4  -4   1  100.68    4.24
   3   4  -1  390.16   15.34
   3   4  -1  365.51   15.37
   3   4  -1  369.72   15.36
  -3  -4   1  369.78   15.35
  -3  -4   1  362.07   15.40
  -3  -4   1  372.14   15.34
   2   4  -1   20.63    0.97
   2   4  -1   20.65    0.95
   2   4  -1   20.21    0.96
  -2  -4   1   21.40    0.97
  -2  -4   1   19.66    0.95
  -2  -4   1   19.47    0.98
   1   4  -1   63.45    2.73
   1   4  -1   64.33    2.72
   1   4  -1   62.12    2.72
  -1  -4   1   63.63    2.73
  -1  -4   1   65.66    2.73
  -1  -4   1   63.10    2.72
   0   4  -1  130.64    5.48
   0   4  -1  129.41    5.48
   0  -4   1  132.89    5.48
   0  -4   1  131.18    5.48
  -2   4  -1   24.66    1.10
  -2   4  -1   23.76    1.11
  -2   4  -1   22.98    1.09
   2  -4   1   23.46    1.09
   2  -4   1   23.02    1.09
  -3   4  -1   28.46    1.29
  -3   4  -1   28.11    1.27
  -3   4  -1   27.29    1.24
   3  -4   1   27.85    1.27
   3  -4   1   27.55    1.27
  -4   4  -1   22.40    1.02
  -4   4  -1   22.09    1.11
  -4   4  -1   23.17    1.08
   4  -4   1   22.69    1.07
   4  -4   1   22.75    1.08
  -5   4  -1    4.83    0.40
  -5   4  -1    4.85    0.42
  -5   4  -1    4.72    0.31
   5  -4   1    5.51    0.38
   5  -4   1    4.31    0.38
  -6   4  -1   69.59    2.94
  -6   4  -1   67.18    2.99
  -6   4  -1   65.14    2.84
   6  -4   1   69.44    2.94
  -7   4  -1    1.78    0.28
  -7   4  -1    1.37    0.32
  -7   4  -1    1.48    0.15
   7  -4   1    1.65    0.33
   7  -4   1    1.17    0.25
  -8   4  -1   43.61    1.94
  -8   4  -1   40.79    2.02
   8  -4   1   44.35    1.94
   8  -4   1   41.47    2.01
  -9   4  -1   73.52    3.14
  -9   4  -1   67.08    3.22
   9  -4   1   74.56    3.13
   9  -4   1   72.45    3.22
   9  -4   1   69.79    3.51
 -10   4  -1   88.49    3.66
 -10   4  -1   77.71    3.75
  10  -4   1   81.69    4.08
  10  -4   1   86.93    3.65
  10  -4   1   83.83    3.75
 -11   4  -1   47.01    2.06
 -11   4  -1   38.67    2.15
  11  -4   1   43.36    2.56
  11  -4   1   43.41    2.17
  11  -4   1   45.51    2.02
 -12   4  -1   29.52    1.73
 -12   4  -1   32.28    1.58
  12  -4   1   30.77    1.71
  12  -4   1   29.86    2.13
  12  -4   1   32.40    1.54
 -13   4  -1   -0.27    0.36
 -13   4  -1   -0.42    0.49
  13  -4   1    0.25    0.32
  13  -4   1   -0.53    0.77
 -14   4  -1    4.05    0.54
 -14   4  -1    3.41    0.69
  14  -4   1    3.96    0.47
  14  -4   1    3.04    0.65
  14  -4   1    3.20    1.02
 -15   4  -1    0.72    0.65
 -15   4  -1    0.88    0.49
  15  -4   1    0.68    0.62
  15  -4   1    1.33    0.40
  15  -4   1    1.06    1.07
 -16   4  -1   -0.68    0.53
  16  -4   1    0.09    0.65
  16  -4   1   -0.72    1.24
  16  -4   1   -0.96    0.60
 -17   4  -1   12.53    1.20
  17  -4   1   11.77    2.91
  17  -4   1   13.55    1.36
  17   3  -1    0.21    1.23
  17   3  -1    0.54    0.62
  17   3  -1   -0.33    0.33
 -17  -3   1   -0.73    0.52
  16   3  -1   11.22    0.87
  16   3  -1   12.02    1.55
  16   3  -1   11.14    0.84
  16   3  -1    9.90    0.80
 -16  -3   1   10.62    0.99
 -16  -3   1   10.75    0.97
  15   3  -1    9.22    0.72
  15   3  -1    6.35    1.25
  15   3  -1    7.85    0.79
  15   3  -1    9.66    0.75
  15   3  -1    8.52    0.76
 -15  -3   1    9.71    0.87
  14   3  -1    3.44    0.47
  14   3  -1    2.72    0.90
  14   3  -1    2.59    0.44
  14   3  -1    3.24    0.45
 -14  -3   1    3.79    1.02
  13   3  -1    0.93    0.37
  13   3  -1   -0.67    0.66
  13   3  -1    0.22    0.34
 -13  -3   1    1.60    0.45
  12   3  -1    6.32    0.64
  12   3  -1    6.44    0.66
  12   3  -1    5.65    0.65
 -12  -3   1    6.43    0.65
 -12  -3   1    6.14    0.76
  11   3  -1    5.35    0.55
  11   3  -1    3.68    0.45
  11   3  -1    3.10    0.44
 -11  -3   1    4.01    0.51
 -11  -3   1    3.65    0.45
  10   3  -1  125.49    5.73
  10   3  -1  131.34    5.42
  10   3  -1  124.59    5.45
 -10  -3   1  128.85    5.78
 -10  -3   1  127.04    5.44
 -10  -3   1  126.45    5.47
   9   3  -1    8.61    0.61
   9   3  -1    8.80    0.66
   9   3  -1   10.49    0.94
  -9  -3   1   10.76    1.00
  -9  -3   1    8.28    0.68
  -9  -3   1    7.82    0.62
   8   3  -1   11.20    0.65
   8   3  -1   10.07    0.68
   8   3  -1    9.19    0.87
  -8  -3   1    9.25    0.63
  -8  -3   1    9.29    0.91
  -8  -3   1   11.16    0.71
   7   3  -1   35.79    1.57
   7   3  -1   32.69    1.75
   7   3  -1   33.73    1.60
  -7  -3   1   34.36    1.79
  -7  -3   1   32.23    1.61
  -7  -3   1   35.15    1.58
   6   3  -1   79.09    3.42
   6   3  -1   78.04    3.53
   6   3  -1   82.65    3.38
  -6  -3   1   75.16    3.54
  -6  -3   1   76.39    3.41
  -6  -3   1   81.72    3.39
   5   3  -1  306.12   12.94
   5   3  -1  309.05   13.03
   5   3  -1  329.21   12.92
  -5  -3   1  316.49   12.93
  -5  -3   1  303.07   12.94
  -5  -3   1  309.64   13.06
   4   3  -1   62.27    2.80
   4   3  -1   61.57    2.74
   4   3  -1   69.13    2.73
  -4  -3   1   65.42    2.73
  -4  -3   1   60.72    2.82
  -4  -3   1   61.70    2.74
   3   3  -1  117.10    4.89
   3   3  -1  115.17    4.92
   3   3  -1  121.14    4.87
  -3  -3   1  111.12    4.93
  -3  -3   1  116.01    4.89
  -3  -3   1  118.14    4.88
  -2  -3   1  633.40   26.07
   1   3  -1   12.61    0.61
   1   3  -1   12.21    0.60
   1   3  -1   12.35    0.59
  -1  -3   1   12.14    0.60
  -1  -3   1   12.36    0.60
  -1  -3   1   12.11    0.61
   0   3  -1   40.39    1.73
   0   3  -1   38.94    1.73
   0  -3   1   39.48    1.73
   0  -3   1   41.42    1.73
  -1   3  -1   96.22    4.25
  -1   3  -1  101.40    4.26
  -1   3  -1  105.08    4.26
   1  -3   1  104.30    4.26
   1  -3   1  101.67    4.25
  -2   3  -1   42.64    1.79
  -2   3  -1   40.24    1.78
  -2   3  -1   41.22    1.80
   2  -3   1   41.13    1.80
   2  -3   1   42.34    1.80
  -3   3  -1  120.70    5.16
  -3   3  -1  125.75    5.21
  -3   3  -1  126.00    5.20
   3  -3   1  127.18    5.20
   3  -3   1  122.79    5.20
  -4   3  -1    3.77    0.24
  -4   3  -1    3.50    0.29
  -4   3  -1    3.08    0.33
   4  -3   1    3.50    0.30
   4  -3   1    3.28    0.30
   4  -3   1    3.52    0.24
  -5   3  -1   95.37    4.14
  -5   3  -1  100.39    4.24
  -5   3  -1  104.62    4.21
   5  -3   1   99.91    4.14
   5  -3   1   92.40    4.21
   5  -3   1  105.72    4.21
  -6   3  -1   31.49    1.54
  -6   3  -1   33.20    1.50
  -6   3  -1   32.27    1.40
   6  -3   1   33.74    1.50
   6  -3   1   34.86    1.56
  -7   3  -1   23.43    1.25
  -7   3  -1   26.29    1.20
   7  -3   1   24.46    1.25
   7  -3   1   25.84    1.19
  -8   3  -1   18.53    1.07
  -8   3  -1   21.18    1.02
   8  -3   1   19.87    1.35
   8  -3   1   19.36    1.07
   8  -3   1   20.55    1.00
  -9   3  -1   41.24    1.80
  -9   3  -1   37.50    1.88
   9  -3   1   37.23    1.87
   9  -3   1   37.83    2.16
   9  -3   1   40.99    1.79
 -10   3  -1   52.06    2.24
 -10   3  -1   47.57    2.34
  10  -3   1   50.38    2.21
  10  -3   1   49.85    2.33
  10  -3   1   45.99    2.64
 -11   3  -1   39.07    1.70
 -11   3  -1   34.04    1.82
  11  -3   1   28.45    2.71
  11  -3   1   37.48    1.68
  11  -3   1   34.60    1.81
 -12   3  -1    0.00    0.43
 -12   3  -1    0.53    0.32
  12  -3   1    0.53    0.29
  12  -3   1    0.73    0.44
  12  -3   1    0.03    0.73
 -13   3  -1   13.59    1.14
  13  -3   1   13.38    1.09
  13  -3   1   14.88    0.86
  13  -3   1   15.33    1.73
 -14   3  -1   11.34    1.11
 -14   3  -1   12.59    0.92
  14  -3   1   11.94    1.68
  14  -3   1   12.92    0.81
 -15   3  -1    0.58    0.42
  15  -3   1   -0.31    0.51
  15  -3   1    0.54    1.01
  15  -3   1    0.67    0.53
 -16   3  -1    0.54    0.51
 -16   3  -1    0.59    0.62
  16  -3   1    1.37    0.59
  16  -3   1    0.24    0.36
  16  -3   1    0.32    1.10
 -17   3  -1    6.61    0.77
  17  -3   1   10.31    1.05
  17  -3   1    4.25    1.55
  17   2  -1    7.76    0.69
  17   2  -1    6.03    0.65
  17   2  -1    6.20    1.42
 -17  -2   1    5.91    0.70
  16   2  -1   27.05    1.42
  16   2  -1   26.99    1.33
  16   2  -1   27.80    1.70
  16   2  -1   27.42    2.37
  16   2  -1   27.63    1.31
 -16  -2   1   30.45    1.62
 -16  -2   1   29.98    1.56
  15   2  -1    6.96    0.76
  15   2  -1    6.01    0.62
  15   2  -1    6.31    0.67
  15   2  -1    7.34    1.28
  15   2  -1    6.45    0.56
 -15  -2   1    6.16    0.68
 -15  -2   1    6.89    0.76
  14   2  -1    0.64    0.49
  14   2  -1    0.31    0.28
  14   2  -1   -0.71    0.79
  14   2  -1   -0.53    0.29
  14   2  -1    0.30    0.37
 -14  -2   1   -0.09    0.52
  13   2  -1    7.97    0.88
  13   2  -1    7.11    0.62
  13   2  -1    5.97    1.06
  13   2  -1    7.88    0.72
 -13  -2   1    8.42    0.80
  12   2  -1    3.66    0.48
  12   2  -1    3.63    0.40
  12   2  -1    3.15    0.44
 -12  -2   1    3.29    0.48
 -12  -2   1    3.43    0.52
  11   2  -1   28.41    1.43
  11   2  -1   28.01    1.42
  11   2  -1   29.15    1.39
  11   2  -1   27.12    1.82
 -11  -2   1   29.64    1.49
 -11  -2   1   27.32    1.45
  10   2  -1    3.17    0.65
  10   2  -1    3.05    0.40
  10   2  -1    3.08    0.41
  10   2  -1    3.22    0.38
 -10  -2   1    2.74    0.42
 -10  -2   1    3.30    0.44
 -10  -2   1    2.79    0.65
   9   2  -1   69.53    3.09
   9   2  -1   67.56    3.34
   9   2  -1   72.00    3.08
  -9  -2   1   70.03    3.09
  -9  -2   1   68.77    3.10
  -9  -2   1   72.10    3.39
   8   2  -1   11.39    0.74
   8   2  -1   12.29    0.98
   8   2  -1   12.44    0.74
  -8  -2   1   11.97    0.74
  -8  -2   1   12.60    1.01
  -8  -2   1   12.80    0.78
   7   2  -1   20.77    1.02
   7   2  -1   20.81    1.22
   7   2  -1   20.94    1.04
  -7  -2   1   20.70    1.27
  -7  -2   1   19.31    1.03
  -7  -2   1   19.98    1.05
   6   2  -1    1.96    0.37
   6   2  -1    1.62    0.25
   6   2  -1    2.04    0.28
  -6  -2   1    1.80    0.29
  -6  -2   1    1.21    0.34
  -6  -2   1    1.62    0.25
   5   2  -1  107.48    4.49
   5   2  -1  104.67    4.59
   5   2  -1  109.05    4.47
  -5  -2   1  105.19    4.47
  -5  -2   1  102.96    4.60
  -5  -2   1  105.51    4.48
   4   2  -1   30.14    1.48
   4   2  -1   31.44    1.39
   4   2  -1   31.19    1.41
  -4  -2   1   29.83    1.40
  -4  -2   1   31.74    1.39
  -4  -2   1   31.48    1.50
   2   2  -1  176.93    7.43
   2   2  -1  186.17    7.42
   2   2  -1  174.24    7.45
  -2  -2   1  174.59    7.46
  -2  -2   1  179.03    7.43
  -2  -2   1  183.31    7.42
   1   2  -1  161.98    6.70
   1   2  -1  168.80    6.69
   1   2  -1  156.50    6.69
  -1  -2   1  158.40    6.69
  -1  -2   1  159.93    6.69
  -1  -2   1  161.62    6.70
   0   2  -1   17.34    0.86
   0   2  -1   18.53    0.85
   0   2  -1   19.19    0.85
   0  -2   1   19.03    0.85
   0  -2   1   19.25    0.85
   0  -2   1   20.35    0.86
  -1   2  -1    4.82    0.28
  -1   2  -1    5.09    0.28
  -1   2  -1    4.62    0.28
   1  -2   1    4.48    0.28
   1  -2   1    5.24    0.28
   1  -2   1    5.47    0.28
  -2   2  -1  200.74    8.47
  -2   2  -1  210.07    8.49
   2  -2   1  212.29    8.49
   2  -2   1  196.12    8.48
   2  -2   1  209.11    8.49
  -3   2  -1  158.09    6.26
  -3   2  -1  141.27    6.21
  -3   2  -1  154.44    6.24
   3  -2   1  145.02    6.21
   3  -2   1  149.16    6.25
   3  -2   1  155.23    6.25
  -4   2  -1  348.26   14.43
  -4   2  -1  357.27   14.41
   4  -2   1  365.50   14.41
   4  -2   1  327.51   14.41
  -5   2  -1   40.09    1.76
  -5   2  -1   42.86    1.82
  -5   2  -1   39.22    1.85
   5  -2   1   44.47    1.86
   5  -2   1   41.30    1.76
   5  -2   1   43.46    1.82
  -6   2  -1   12.84    0.72
  -6   2  -1   13.40    0.68
   6  -2   1   13.84    0.69
   6  -2   1   13.53    0.60
   6  -2   1   13.09    0.73
  -7   2  -1  186.94    7.99
  -7   2  -1  195.35    7.94
   7  -2   1  190.86    7.98
   7  -2   1  194.94    7.94
   7  -2   1  185.65    7.84
   7  -2   1  190.27    8.21
  -8   2  -1   -0.01    0.23
  -8   2  -1    0.28    0.18
   8  -2   1   -0.18    0.21
   8  -2   1    0.09    0.06
   8  -2   1    0.01    0.16
   8  -2   1   -0.05    0.37
  -9   2  -1    3.50    0.37
  -9   2  -1    2.55    0.38
   9  -2   1    3.20    0.40
   9  -2   1    2.72    0.35
   9  -2   1    2.44    0.57
 -10   2  -1   38.02    1.95
 -10   2  -1   41.92    1.86
  10  -2   1   41.01    1.94
  10  -2   1   42.76    1.84
  10  -2   1   39.57    2.28
 -11   2  -1   34.92    1.85
 -11   2  -1   39.40    1.76
  11  -2   1   36.30    1.85
  11  -2   1   40.38    1.74
  11  -2   1   36.63    2.25
 -12   2  -1   32.37    1.68
 -12   2  -1   31.77    1.70
  12  -2   1   33.57    1.70
  12  -2   1   33.58    2.16
  12  -2   1   33.49    1.55
 -13   2  -1    0.47    0.32
  13  -2   1    0.57    0.75
  13  -2   1    0.45    0.42
  13  -2   1    0.45    0.38
 -14   2  -1   10.39    0.83
  14  -2   1    8.42    0.90
  14  -2   1    7.40    0.64
  14  -2   1    7.82    1.24
 -15   2  -1    2.15    0.45
 -15   2  -1    1.54    0.58
  15  -2   1    2.27    1.02
  15  -2   1    1.72    0.34
 -16   2  -1    0.07    0.59
 -16   2  -1    0.40    0.47
  16  -2   1    0.17    0.33
  16  -2   1   -0.07    1.12
  16  -2   1    0.01    0.49
 -17   2  -1    3.48    0.60
  17  -2   1    1.95    1.40
  17  -2   1    3.79    0.56
  17   1  -1   18.92    2.30
  17   1  -1   19.17    1.13
 -17  -1   1   18.79    1.29
  16   1  -1   10.76    0.92
  16   1  -1   10.46    0.80
  16   1  -1   10.01    1.49
 -16  -1   1    9.30    1.05
 -16  -1   1   10.76    0.97
  15   1  -1   -0.11    0.13
  15   1  -1   -0.14    0.34
  15   1  -1   -0.40    0.90
 -15  -1   1    0.68    0.42
 -15  -1   1    0.00    0.47
  14   1  -1    3.84    0.38
  14   1  -1    3.57    0.96
  14   1  -1    3.71    0.42
  14   1  -1    4.38    0.54
 -14  -1   1    3.06    0.59
  13   1  -1   -0.34    0.29
  13   1  -1   -0.31    0.73
  13   1  -1   -0.15    0.21
  13   1  -1   -0.19    0.22
  13   1  -1    0.15    0.38
 -13  -1   1    0.11    0.40
  12   1  -1   19.96    0.97
  12   1  -1   18.37    1.14
  12   1  -1   19.38    1.64
  12   1  -1   19.25    0.98
  12   1  -1   19.75    1.09
 -12  -1   1   18.50    1.17
 -12  -1   1   20.53    1.18
  11   1  -1    0.66    0.59
  11   1  -1    0.43    0.28
  11   1  -1    0.81    0.23
  11   1  -1   -0.01    0.34
 -11  -1   1    0.52    0.35
 -11  -1   1    0.14    0.35
  10   1  -1   41.24    2.16
  10   1  -1   37.02    1.79
  10   1  -1   37.75    1.77
  10   1  -1   35.48    1.68
 -10  -1   1   37.97    1.81
 -10  -1   1   35.68    1.81
   9   1  -1    5.14    0.54
   9   1  -1    5.56    0.52
   9   1  -1    4.89    0.42
   9   1  -1    4.45    0.66
  -9  -1   1    5.68    0.56
  -9  -1   1    4.70    0.53
   8   1  -1   25.25    1.27
   8   1  -1   25.22    1.50
   8   1  -1   26.59    1.27
  -8  -1   1   24.52    1.26
  -8  -1   1   25.64    1.28
  -8  -1   1   25.62    1.54
   7   1  -1    6.51    0.72
   7   1  -1    6.72    0.52
   7   1  -1    7.64    0.51
  -7  -1   1    6.48    0.72
  -7  -1   1    6.81    0.53
  -7  -1   1    6.17    0.50
   6   1  -1  162.38    6.68
   6   1  -1  151.32    6.50
   6   1  -1  155.34    6.51
  -6  -1   1  151.49    6.51
  -6  -1   1  150.12    6.51
  -6  -1   1  159.82    6.68
   5   1  -1   11.96    0.78
   5   1  -1   11.56    0.64
   5   1  -1   11.71    0.63
  -5  -1   1   10.97    0.63
  -5  -1   1   10.68    0.76
  -5  -1   1   11.32    0.64
   4   1  -1   52.55    2.20
   4   1  -1   49.78    2.19
   4   1  -1   52.44    2.30
  -4  -1   1   52.26    2.30
  -4  -1   1   48.28    2.19
  -4  -1   1   48.20    2.19
   3   1  -1  238.42    9.92
   3   1  -1  258.54   10.01
   3   1  -1  227.38    9.93
  -3  -1   1  237.74    9.93
  -3  -1   1  250.17   10.01
  -3  -1   1  227.97    9.93
  -1  -1   1    2.33    0.16
  -1  -1   1    2.62    0.18
  -1  -1   1    2.63    0.16
  -1   1  -1   90.99    3.93
  -1   1  -1   98.75    3.94
  -2   1  -1    7.86    0.36
  -2   1  -1    7.77    0.36
   2  -1   1    7.71    0.36
   2  -1   1    7.99    0.37
   2  -1   1    7.36    0.36
  -3   1  -1  148.35    5.96
  -3   1  -1  140.54    5.95
   3  -1   1  139.93    5.96
   3  -1   1  149.01    5.96
   3  -1   1  142.90    5.94
  -4   1  -1  126.60    5.34
   4  -1   1  121.39    5.32
   4  -1   1  130.14    5.34
   4  -1   1  137.07    5.37
  -5   1  -1   30.38    1.33
   5  -1   1   29.73    1.30
   5  -1   1   31.11    1.33
   5  -1   1   30.75    1.36
  -6   1  -1   90.84    3.89
   6  -1   1   96.00    4.14
   6  -1   1   90.02    3.86
   6  -1   1   91.19    3.93
   6  -1   1   96.17    3.90
  -7   1  -1   97.16    4.12
   7  -1   1   95.48    4.16
   7  -1   1   99.85    4.12
   7  -1   1  100.17    4.40
   7  -1   1   96.77    4.07
  -8   1  -1    7.63    0.45
   8  -1   1    7.30    0.44
   8  -1   1    5.86    0.76
   8  -1   1    6.33    0.38
   8  -1   1    6.51    0.52
  -9   1  -1  231.59    9.46
   9  -1   1  225.75    9.51
   9  -1   1  222.35    9.81
   9  -1   1  234.18    9.46
   9  -1   1  223.92    9.39
 -10   1  -1   41.94    1.83
  10  -1   1   39.77    1.72
  10  -1   1   41.60    1.81
  10  -1   1   39.10    1.89
  10  -1   1   38.95    2.23
 -11   1  -1    3.65    0.47
  11  -1   1    3.36    0.76
  11  -1   1    3.25    0.45
  11  -1   1    3.80    0.24
  11  -1   1    3.71    0.41
  11  -1   1    3.74    0.24
 -12   1  -1    2.70    0.37
  12  -1   1    2.55    0.45
  12  -1   1    2.09    0.73
 -13   1  -1   26.11    1.39
 -13   1  -1   21.27    1.37
  13  -1   1   27.20    1.23
  13  -1   1   25.78    1.95
  13  -1   1   25.99    1.38
 -14   1  -1    6.29    0.69
 -14   1  -1    7.72    0.68
  14  -1   1    5.82    0.74
  14  -1   1    6.90    0.54
  14  -1   1    4.73    1.07
 -15   1  -1    0.91    0.52
 -15   1  -1    0.30    0.37
  15  -1   1    1.06    0.89
  15  -1   1    0.52    0.41
  15  -1   1    0.36    0.28
 -16   1  -1    2.50    0.61
 -16   1  -1    1.36    0.45
  16  -1   1    2.08    0.32
  16  -1   1    0.78    1.04
  16  -1   1    2.28    0.49
 -17   1  -1   30.69    1.57
  17  -1   1   30.32    2.86
  17  -1   1   28.88    1.35
  17   0  -1   11.91    1.01
  17   0  -1   11.47    1.64
 -17   0   1    9.80    1.10
  16   0  -1    8.69    0.93
  16   0  -1    7.81    0.76
  16   0  -1    8.80    1.43
 -16   0   1    8.27    0.93
 -16   0   1    8.70    1.05
  15   0  -1    2.27    0.53
  15   0  -1    1.46    0.57
  15   0  -1    1.48    0.97
 -15   0   1    1.06    0.47
  14   0  -1    1.82    0.42
  14   0  -1    1.06    0.84
  14   0  -1    1.90    0.50
 -14   0   1    1.02    0.42
 -14   0   1    0.71    0.46
  13   0  -1    3.27    0.88
  13   0  -1    3.51    0.45
  13   0  -1    3.94    0.55
 -13   0   1    3.95    0.48
 -13   0   1    3.16    0.55
  12   0  -1    0.75    0.17
  12   0  -1    0.26    0.42
  12   0  -1    1.03    0.17
  12   0  -1    0.48    0.33
  12   0  -1    0.23    0.68
 -12   0   1    0.26    0.40
  11   0  -1    1.55    0.42
  11   0  -1    2.58    0.68
  11   0  -1    1.32    0.33
  11   0  -1    1.68    0.21
  11   0  -1    1.76    0.20
 -11   0   1    1.21    0.40
  10   0  -1  175.63    7.45
  10   0  -1  171.83    7.28
  10   0  -1  180.41    7.77
  10   0  -1  179.79    7.41
  10   0  -1  163.05    7.27
 -10   0   1  192.88    7.46
 -10   0   1  166.64    7.45
   9   0  -1   43.75    2.07
   9   0  -1   44.32    2.34
   9   0  -1   42.08    1.91
   9   0  -1   45.55    2.03
  -9   0   1   42.69    2.08
  -9   0   1   48.34    2.07
   8   0  -1  104.69    4.70
   8   0  -1  112.41    4.84
   8   0  -1  119.57    5.10
   8   0  -1  116.82    4.82
  -8   0   1  117.45    4.83
  -8   0   1  106.80    4.83
   7   0  -1    0.09    0.19
   7   0  -1   -0.24    0.20
   7   0  -1   -0.32    0.30
   7   0  -1    0.44    0.13
  -7   0   1   -0.24    0.20
  -7   0   1   -0.30    0.20
   6   0  -1    0.62    0.21
   6   0  -1    0.60    0.22
   6   0  -1    0.59    0.13
   6   0  -1    0.34    0.30
  -6   0   1    0.38    0.29
  -6   0   1    0.59    0.22
  -6   0   1    0.74    0.22
   5   0  -1   37.22    1.71
   5   0  -1   41.64    1.86
   5   0  -1   37.51    1.70
  -5   0   1   36.64    1.70
  -5   0   1   39.47    1.85
  -5   0   1   35.80    1.70
   4   0  -1    1.31    0.21
   4   0  -1    1.29    0.20
   4   0  -1    1.27    0.26
  -4   0   1    1.01    0.25
  -4   0   1    1.06    0.19
  -4   0   1    1.21    0.20
   3   0  -1  714.56   27.59
  -3   0   1  692.71   27.58
  -3   0   1  600.29   27.49
   2   0  -1   18.45    0.86
   2   0  -1   20.04    0.91
   2   0  -1   18.24    0.86
   2   0  -1   20.62    0.82
  -2   0   1   18.17    0.86
  -2   0   1   18.15    0.86
  -2   0   1   18.42    0.90
  -1   0   1    7.19    0.38
   0   0  -1   -0.03    0.02
   0   0  -1   -0.04    0.02
   0   0   1   -0.03    0.02
   0   0   1    0.00    0.02
   0   0   1   -0.06    0.02
   0   0   1   -0.03    0.01
   1   0   1   -0.06    0.01
   1   0   1   -0.06    0.01
   1   0   1   -0.07    0.02
  -2   0  -1   13.19    0.55
  -2   0  -1   13.83    0.55
  -2   0  -1   13.55    0.57
   2   0   1   11.19    0.56
   2   0   1   14.31    0.55
   2   0   1   11.08    0.54
  -3   0  -1   23.31    1.00
  -3   0  -1   22.42    1.01
   3   0   1   24.78    1.00
   3   0   1   23.93    1.01
   3   0   1   23.59    1.02
   4   0   1   30.84    1.48
   4   0   1   30.89    1.34
   4   0   1   32.46    1.33
   4   0   1   30.79    1.35
   5   0   1    9.10    0.49
   5   0   1    8.91    0.65
   5   0   1    9.57    0.47
   5   0   1    9.53    0.47
   6   0   1   75.89    3.15
   6   0   1   76.23    3.38
   6   0   1   71.92    3.17
   6   0   1   75.61    3.15
  -7   0  -1   63.42    2.78
   7   0   1   62.86    3.03
   7   0   1   68.41    2.78
   7   0   1   64.16    2.81
   7   0   1   67.93    2.77
  -8   0  -1   36.23    1.61
   8   0   1   34.71    1.65
   8   0   1   36.71    1.60
   8   0   1   38.26    1.61
   8   0   1   35.31    1.91
  -9   0  -1   33.44    1.51
  -9   0  -1   30.76    1.56
   9   0   1   33.46    1.54
   9   0   1   35.75    1.49
   9   0   1   32.11    1.55
   9   0   1   35.18    1.89
 -10   0  -1   30.37    1.58
 -10   0  -1   34.66    1.54
  10   0   1   35.03    1.50
  10   0   1   33.56    1.96
  10   0   1   33.57    1.58
 -11   0  -1   30.80    1.54
 -11   0  -1   33.29    1.47
  11   0   1   30.79    1.52
  11   0   1   29.45    1.93
  11   0   1   31.54    1.41
  11   0   1   31.01    1.44
 -12   0  -1   67.37    2.79
 -12   0  -1   59.23    2.85
  12   0   1   54.60    4.02
  12   0   1   65.43    2.71
  12   0   1   63.10    2.71
  12   0   1   64.97    2.83
  12   0   1   64.92    2.75
 -13   0  -1    9.84    0.66
 -13   0  -1    8.98    0.77
  13   0   1    9.09    0.58
  13   0   1    8.79    0.48
  13   0   1    8.40    0.70
  13   0   1    8.60    0.49
  13   0   1    6.80    1.05
 -14   0  -1   38.95    1.77
 -14   0  -1   36.75    1.86
  14   0   1   36.02    2.53
  14   0   1   37.24    1.69
  14   0   1   37.60    1.78
 -15   0  -1    9.30    0.89
  15   0   1    8.24    0.60
  15   0   1    9.70    1.33
  15   0   1   10.88    0.73
 -16   0  -1   10.40    0.95
 -16   0  -1    9.36    0.79
  16   0   1    8.26    1.39
  16   0   1    9.44    0.57
  16   0   1    9.17    0.66
 -17   0  -1   -0.36    0.40
  17   0   1   -0.04    1.16
  17  -1  -1    8.06    1.00
  17  -1  -1    6.76    1.61
 -17   1   1    7.95    0.82
  16  -1  -1   20.02    1.35
  16  -1  -1   18.90    2.16
  16  -1  -1   18.15    1.11
 -16   1   1   19.32    1.27
  15  -1  -1    0.60    0.99
  15  -1  -1    1.66    0.54
 -15   1   1    1.05    0.57
 -15   1   1    1.57    0.51
  14  -1  -1    4.08    1.01
  14  -1  -1    4.10    0.49
 -14   1   1    3.28    0.51
 -14   1   1    3.27    0.62
  13  -1  -1   -0.63    0.43
  13  -1  -1   -0.22    0.74
  13  -1  -1   -0.08    0.32
 -13   1   1   -0.81    0.43
 -13   1   1    0.16    0.36
  12  -1  -1   26.94    1.91
  12  -1  -1   27.08    1.48
  12  -1  -1   27.02    1.36
 -12   1   1   26.96    1.37
 -12   1   1   23.14    1.47
  11  -1  -1   75.51    3.35
  11  -1  -1   78.84    3.74
  11  -1  -1   74.94    3.26
 -11   1   1   70.53    3.34
 -11   1   1   70.38    3.25
  10  -1  -1    2.67    0.46
  10  -1  -1    3.12    0.41
  10  -1  -1    3.98    0.69
 -10   1   1    3.05    0.48
   9  -1  -1    0.08    0.08
   9  -1  -1    0.27    0.46
   9  -1  -1    0.08    0.23
   9  -1  -1    0.09    0.07
   9  -1  -1   -0.01    0.29
  -9   1   1   -0.42    0.27
   8  -1  -1   71.82    3.12
   8  -1  -1   71.56    3.39
   8  -1  -1   65.74    2.95
   8  -1  -1   71.16    2.96
   8  -1  -1   71.13    3.16
  -8   1   1   69.97    3.16
  -8   1   1   78.34    3.16
   7  -1  -1    2.06    0.28
   7  -1  -1    1.63    0.14
   7  -1  -1    1.67    0.15
   7  -1  -1    1.12    0.29
   7  -1  -1    1.63    0.42
  -7   1   1    1.59    0.30
  -7   1   1    1.63    0.29
   6  -1  -1   30.26    1.37
   6  -1  -1   26.92    1.22
   6  -1  -1   28.29    1.39
   6  -1  -1   28.68    1.55
  -6   1   1   28.94    1.39
  -6   1   1   31.24    1.38
   5  -1  -1   86.04    3.56
   5  -1  -1   84.51    3.57
   5  -1  -1   83.56    3.70
   5  -1  -1   76.42    3.43
  -5   1   1   86.73    3.57
  -5   1   1   82.05    3.57
   4  -1  -1    4.65    0.35
   4  -1  -1    4.93    0.22
   4  -1  -1    4.65    0.47
   4  -1  -1    4.22    0.37
  -4   1   1    4.61    0.38
  -4   1   1    4.81    0.36
   3  -1  -1   15.21    0.84
   3  -1  -1   16.37    0.66
   3  -1  -1   14.70    0.76
   3  -1  -1   15.45    0.76
  -3   1   1   14.31    0.76
  -3   1   1   15.99    0.76
  -2   1   1  581.64   23.92
  -1   1   1   15.88    0.75
  -1   1   1   17.34    0.75
   0  -1  -1   -0.29    0.02
   0   1   1   -0.22    0.03
   0   1   1   -0.26    0.03
  -2  -1  -1  108.53    4.18
   2   1   1   91.54    4.17
  -3  -1  -1   25.32    1.15
  -3  -1  -1   24.03    1.05
  -3  -1  -1   24.64    1.05
   3   1   1   25.66    1.04
   3   1   1   24.35    1.15
  -4  -1  -1  247.32    9.76
  -4  -1  -1  230.72    9.62
  -4  -1  -1  223.63    9.62
   4   1   1  234.58    9.75
   4   1   1  232.48    9.62
  -5  -1  -1   14.73    0.70
  -5  -1  -1   15.66    0.70
   5   1   1   14.67    0.88
   5   1   1   15.33    0.70
  -6  -1  -1   19.86    0.88
  -6  -1  -1   17.54    0.87
   6   1   1   19.87    1.08
   6   1   1   18.22    0.87
  -7  -1  -1   -0.11    0.14
  -7  -1  -1   -0.05    0.15
   7   1   1   -0.30    0.14
   7   1   1   -0.22    0.26
  -8  -1  -1    6.47    0.44
  -8  -1  -1    6.36    0.45
   8   1   1    5.55    0.75
   8   1   1    5.51    0.43
  -9  -1  -1    0.09    0.22
   9   1   1    0.08    0.42
   9   1   1   -0.27    0.20
   9   1   1    0.52    0.18
   9   1   1   -0.31    0.17
 -10  -1  -1   15.18    0.85
  10   1   1   14.55    1.20
  10   1   1   15.34    0.82
  10   1   1   14.99    0.80
  10   1   1   15.03    0.77
 -11  -1  -1   14.12    0.86
 -11  -1  -1   15.66    0.80
  11   1   1   12.89    1.26
  11   1   1   14.54    0.81
  11   1   1   13.69    0.79
  11   1   1   14.47    0.75
 -12  -1  -1  110.57    4.71
 -12  -1  -1  109.06    4.77
  12   1   1  113.06    4.72
  12   1   1  111.74    4.68
  12   1   1  112.07    4.73
  12   1   1  110.95    5.24
 -13  -1  -1    9.41    0.64
 -13  -1  -1    7.88    0.71
  13   1   1    8.60    0.61
  13   1   1    8.00    0.59
  13   1   1    8.64    0.55
  13   1   1    7.67    0.62
 -14  -1  -1   12.83    0.89
  14   1   1   12.09    0.73
  14   1   1   11.89    0.71
  14   1   1   12.25    0.68
  14   1   1   10.33    1.36
  14   1   1   13.30    0.76
 -15  -1  -1   37.00    1.77
 -15  -1  -1   37.80    1.70
  15   1   1   37.89    1.61
  15   1   1   34.45    1.58
  15   1   1   29.16    2.41
  15   1   1   34.91    1.57
  15   1   1   36.05    1.57
 -16  -1  -1    0.37    0.43
  16   1   1    0.55    0.16
  16   1   1   -0.08    0.98
 -17  -1  -1   12.31    0.86
  17   1   1   12.06    1.76
  18   1   1    4.40    1.55
  17  -2  -1    4.30    1.55
  17  -2  -1    7.49    0.86
 -17   2   1    8.91    1.09
  16  -2  -1   -0.01    1.09
  16  -2  -1    0.99    0.63
 -16   2   1    0.29    0.55
 -16   2   1    0.12    0.65
  15  -2  -1    1.09    0.42
  15  -2  -1    0.28    0.95
  15  -2  -1    1.75    0.63
 -15   2   1    1.90    0.52
 -15   2   1    0.20    0.61
  14  -2  -1    1.26    0.57
  14  -2  -1    1.10    0.92
  14  -2  -1    0.97    0.39
 -14   2   1    0.50    0.46
 -14   2   1    0.82    0.56
  13  -2  -1    0.98    0.79
  13  -2  -1   -0.30    0.47
  13  -2  -1    0.28    0.37
 -13   2   1    0.50    0.50
 -13   2   1    1.02    0.42
  12  -2  -1    9.45    1.32
  12  -2  -1   11.10    0.78
  12  -2  -1    9.11    0.93
 -12   2   1    8.61    0.94
 -12   2   1   10.23    0.80
  11  -2  -1   50.55    2.39
  11  -2  -1   50.92    2.27
  11  -2  -1   43.55    2.99
 -11   2   1   48.83    2.38
 -11   2   1   49.61    2.29
  10  -2  -1    7.92    0.75
  10  -2  -1    8.55    1.06
  10  -2  -1    7.85    0.62
 -10   2   1    6.85    0.73
 -10   2   1    8.06    0.63
   9  -2  -1   -0.19    0.25
   9  -2  -1   -0.15    0.42
   9  -2  -1   -0.10    0.29
  -9   2   1   -0.08    0.30
  -9   2   1   -0.14    0.22
   8  -2  -1    5.82    0.51
   8  -2  -1    5.02    0.55
   8  -2  -1    6.20    0.80
  -8   2   1    5.13    0.57
  -8   2   1    5.00    0.47
   7  -2  -1  231.07    9.27
   7  -2  -1  222.26    9.51
   7  -2  -1  224.26    9.31
  -7   2   1  222.96    9.32
  -7   2   1  208.79    9.24
   6  -2  -1  280.71   11.88
   6  -2  -1  298.27   12.09
   6  -2  -1  284.26   11.91
  -6   2   1  281.16   11.92
   5  -2  -1   18.12    1.09
   5  -2  -1   18.96    0.96
   5  -2  -1   18.71    0.93
  -5   2   1   17.36    0.95
   4  -2  -1  655.51   27.08
   4  -2  -1  654.71   26.98
   4  -2  -1  658.91   26.96
  -4   2   1  651.53   26.98
   2  -2  -1    0.49    0.13
   2  -2  -1    0.21    0.12
  -2   2   1    0.38    0.10
  -2   2   1    0.29    0.13
   1  -2  -1  181.69    7.33
   1  -2  -1  172.32    7.32
  -1   2   1  178.69    7.33
  -1   2   1  173.15    7.31
   0  -2  -1   96.78    3.95
   0  -2  -1   94.98    3.94
   0   2   1   92.87    3.94
  -1  -2  -1  171.41    7.47
   1   2   1  191.06    7.46
  -2  -2  -1   52.87    2.09
  -2  -2  -1   45.92    2.12
   2   2   1   47.05    2.12
   2   2   1   51.97    2.09
   2   2   1   52.86    2.09
  -3  -2  -1  311.42   12.87
   3   2   1  311.30   12.87
  -4  -2  -1   82.72    3.56
  -4  -2  -1   85.85    3.55
  -4  -2  -1   86.48    3.68
   4   2   1   84.22    3.67
   4   2   1   80.19    3.56
   4   2   1   92.95    3.54
  -5  -2  -1    3.99    0.25
  -5  -2  -1    4.11    0.42
  -5  -2  -1    3.56    0.27
   5   2   1    4.19    0.24
   5   2   1    3.21    0.41
  -6  -2  -1   70.13    3.13
  -6  -2  -1   68.51    2.93
  -6  -2  -1   67.64    2.94
   6   2   1   72.80    2.92
   6   2   1   68.54    3.12
  -7  -2  -1   48.40    2.26
  -7  -2  -1   47.71    2.03
  -7  -2  -1   47.68    2.02
   7   2   1   45.22    2.24
   7   2   1   42.11    2.04
   7   2   1   48.41    2.00
  -8  -2  -1   29.82    1.35
  -8  -2  -1   30.07    1.35
   8   2   1   28.90    1.33
   8   2   1   30.08    1.32
   8   2   1   28.64    1.61
  -9  -2  -1  483.91   20.56
  -9  -2  -1  514.60   20.57
   9   2   1  495.83   20.86
   9   2   1  502.18   20.54
   9   2   1  497.36   20.54
 -10  -2  -1    8.43    0.57
 -10  -2  -1    8.81    0.60
  10   2   1    8.89    0.54
  10   2   1    8.01    0.95
  10   2   1    8.63    0.53
 -11  -2  -1    7.94    0.59
  11   2   1    6.98    0.99
  11   2   1    8.10    0.59
  11   2   1    7.59    0.50
  11   2   1    7.27    0.51
 -12  -2  -1    6.37    0.59
  12   2   1    7.88    0.61
  12   2   1    7.44    0.51
  12   2   1    6.11    0.92
  12   2   1    6.91    0.53
 -13  -2  -1   12.26    0.81
 -13  -2  -1   12.40    0.76
  13   2   1   10.81    1.49
  13   2   1   13.22    0.83
  13   2   1   13.03    0.69
  13   2   1   13.74    0.72
 -14  -2  -1   12.18    0.80
 -14  -2  -1   10.18    0.77
  14   2   1   12.15    0.81
  14   2   1   11.62    0.64
  14   2   1   11.10    1.46
  14   2   1   11.02    0.62
  14   2   1   10.74    0.79
 -15  -2  -1   19.75    1.07
 -15  -2  -1   17.36    0.99
  15   2   1   19.59    0.86
  15   2   1   16.97    0.84
  15   2   1   17.36    1.03
  15   2   1   17.33    1.83
  15   2   1   19.18    1.02
 -16  -2  -1    1.02    0.40
 -16  -2  -1   -0.04    0.37
  16   2   1    0.55    0.33
  16   2   1    0.12    0.29
  16   2   1   -0.05    1.01
  17   2   1    9.33    0.69
  17   2   1   11.68    1.60
  18   2   1    2.39    1.48
  17  -3  -1   10.19    1.30
  17  -3  -1    4.88    2.28
 -17   3   1    8.16    0.89
  16  -3  -1    5.43    0.84
  16  -3  -1    3.74    0.58
  16  -3  -1    3.48    1.31
 -16   3   1    5.14    0.70
  15  -3  -1    1.45    0.46
  15  -3  -1    2.09    0.70
  15  -3  -1    1.27    1.01
 -15   3   1    0.44    0.69
 -15   3   1    1.48    0.52
  14  -3  -1   18.45    1.15
  14  -3  -1   19.90    1.96
  14  -3  -1   20.09    1.43
 -14   3   1   18.56    1.43
 -14   3   1   20.69    1.24
  13  -3  -1    1.51    0.85
  13  -3  -1    2.24    0.72
  13  -3  -1    1.73    0.42
 -13   3   1    2.93    0.51
 -13   3   1    2.28    0.64
  12  -3  -1    1.99    0.81
  12  -3  -1    2.54    0.58
  12  -3  -1    3.36    0.48
 -12   3   1    3.06    0.51
 -12   3   1    4.13    0.65
  11  -3  -1    3.12    0.80
  11  -3  -1    3.43    0.58
  11  -3  -1    3.33    0.45
 -11   3   1    3.53    0.47
 -11   3   1    3.32    0.59
  10  -3  -1   40.60    2.39
  10  -3  -1   45.21    1.99
  10  -3  -1   41.01    2.09
 -10   3   1   40.60    2.11
 -10   3   1   42.77    1.99
   9  -3  -1   11.10    0.86
   9  -3  -1   12.55    1.14
   9  -3  -1   13.40    0.79
  -9   3   1   13.08    0.78
  -9   3   1   10.87    0.87
   8  -3  -1   35.36    1.98
   8  -3  -1   35.56    1.75
   8  -3  -1   36.06    1.68
  -8   3   1   34.68    1.76
  -8   3   1   35.83    1.67
   7  -3  -1    4.83    0.47
   7  -3  -1    4.17    0.61
   7  -3  -1    4.05    0.52
  -7   3   1    4.36    0.44
  -7   3   1    4.96    0.55
   6  -3  -1    7.95    0.75
   6  -3  -1    7.54    0.55
   6  -3  -1    8.02    0.57
  -6   3   1    7.23    0.60
  -6   3   1    8.00    0.54
   5  -3  -1   -0.12    0.17
   5  -3  -1    0.12    0.28
   5  -3  -1    0.24    0.19
  -5   3   1    0.30    0.20
  -5   3   1    0.16    0.17
   4  -3  -1   32.86    1.47
   4  -3  -1   32.76    1.50
  -4   3   1   32.25    1.34
  -4   3   1   32.45    1.46
  -4   3   1   30.61    1.49
   3  -3  -1   12.41    0.65
   3  -3  -1   14.36    0.69
  -3   3   1   11.51    0.68
  -3   3   1   11.76    0.63
   1  -3  -1   36.53    1.60
   1  -3  -1   37.57    1.60
  -1   3   1   36.21    1.59
  -1   3   1   36.87    1.61
   0  -3  -1   54.88    2.33
   0  -3  -1   54.19    2.33
   0   3   1   54.90    2.33
   0   3   1   54.57    2.34
  -1  -3  -1   55.31    2.41
  -1  -3  -1   56.69    2.42
  -1  -3  -1   59.09    2.43
   1   3   1   58.29    2.42
   1   3   1   58.51    2.43
  -2  -3  -1   29.09    1.25
  -2  -3  -1   25.46    1.26
  -2  -3  -1   28.38    1.24
   2   3   1   27.03    1.25
   2   3   1   28.94    1.24
   2   3   1   28.07    1.24
  -3  -3  -1   90.94    3.63
  -3  -3  -1   81.95    3.69
   3   3   1   87.82    3.64
   3   3   1   90.34    3.63
   3   3   1   84.22    3.68
  -4  -3  -1   99.84    4.08
  -4  -3  -1   92.97    4.17
   4   3   1   94.19    4.16
   4   3   1  103.67    4.06
   4   3   1   97.30    4.08
  -5  -3  -1   13.05    0.74
  -5  -3  -1   11.55    0.61
   5   3   1   12.46    0.72
   5   3   1   11.51    0.60
   5   3   1   12.31    0.57
  -6  -3  -1  158.78    6.71
  -6  -3  -1  152.53    6.68
  -6  -3  -1  160.98    6.87
   6   3   1  164.27    6.87
   6   3   1  173.67    6.67
   6   3   1  156.90    6.71
  -7  -3  -1    4.71    0.34
  -7  -3  -1    5.84    0.61
  -7  -3  -1    4.54    0.39
   7   3   1    5.16    0.58
   7   3   1    5.32    0.32
  -8  -3  -1   20.74    0.98
  -8  -3  -1   20.42    1.01
  -8  -3  -1   21.81    1.31
   8   3   1   20.38    1.27
   8   3   1   19.17    0.99
   8   3   1   21.91    0.95
  -9  -3  -1   15.28    1.20
   9   3   1   20.78    1.30
 -10  -3  -1   16.33    0.84
 -10  -3  -1   16.75    0.89
  10   3   1   15.07    1.20
  10   3   1   15.67    0.82
  10   3   1   16.97    0.80
 -11  -3  -1    1.04    0.25
 -11  -3  -1    0.98    0.29
  11   3   1    0.93    0.23
  11   3   1    0.89    0.56
  11   3   1    1.02    0.22
 -12  -3  -1  118.70    4.71
 -12  -3  -1  107.03    4.67
  12   3   1  106.89    4.62
  12   3   1  104.48    5.10
  12   3   1  111.92    4.61
 -13  -3  -1   30.54    1.46
  13   3   1   29.61    1.53
  13   3   1   27.76    2.00
  13   3   1   30.84    1.39
  13   3   1   32.56    1.37
 -14  -3  -1    2.02    0.37
 -14  -3  -1    2.03    0.34
  14   3   1    2.23    0.24
  14   3   1    2.22    0.43
  14   3   1    1.79    0.82
  14   3   1    2.25    0.24
 -15  -3  -1    0.46    0.47
 -15  -3  -1    0.96    0.35
  15   3   1    1.57    0.44
  15   3   1    1.47    0.44
  15   3   1    1.40    0.95
 -16  -3  -1    8.78    0.67
 -16  -3  -1    8.66    0.69
  16   3   1    7.58    0.83
  16   3   1    7.60    1.36
  16   3   1    7.72    0.78
 -17  -3  -1    3.28    0.63
  17   3   1    1.92    1.19
  17   3   1    3.00    0.47
  17   3   1    3.32    0.50
  18   3   1    9.93    1.76
 -17   4   1   -0.41    0.65
  16  -4  -1   13.17    1.77
  16  -4  -1   15.58    1.50
 -16   4   1   16.48    1.27
  15  -4  -1    9.59    1.21
  15  -4  -1    8.73    1.46
  15  -4  -1    7.76    0.89
 -15   4   1    9.72    1.01
 -15   4   1    6.57    0.99
  14  -4  -1   11.79    1.23
  14  -4  -1   12.43    0.94
  14  -4  -1   10.04    1.43
 -14   4   1    8.94    1.05
 -14   4   1   11.09    0.99
  13  -4  -1    2.39    0.67
  13  -4  -1    2.32    0.48
  13  -4  -1    2.35    0.93
 -13   4   1    2.27    0.68
 -13   4   1    2.15    0.50
  12  -4  -1    6.68    1.08
  12  -4  -1    8.14    0.76
  12  -4  -1    8.68    1.10
 -12   4   1    6.85    0.84
 -12   4   1    9.30    0.82
  11  -4  -1    7.66    0.92
  11  -4  -1    8.40    0.71
  11  -4  -1    7.70    1.05
 -11   4   1    6.35    0.78
 -11   4   1    8.17    0.75
  10  -4  -1    0.25    0.41
  10  -4  -1    0.04    0.56
  10  -4  -1   -0.03    0.31
 -10   4   1    0.40    0.47
   9  -4  -1    5.12    0.79
   9  -4  -1    6.14    0.70
   9  -4  -1    6.04    0.58
  -9   4   1    6.51    0.59
  -9   4   1    5.76    0.72
   8  -4  -1    4.94    0.62
   8  -4  -1    5.34    0.52
   8  -4  -1    4.49    0.69
  -8   4   1    5.85    0.60
  -8   4   1    4.77    0.52
   7  -4  -1   15.09    0.95
   7  -4  -1   15.68    0.86
   7  -4  -1   14.70    1.14
  -7   4   1   15.07    0.97
  -7   4   1   14.74    0.86
   6  -4  -1   11.61    0.79
   6  -4  -1   13.41    0.75
  -6   4   1   11.18    0.77
  -6   4   1   12.32    0.73
   5  -4  -1  207.92    8.32
   5  -4  -1  208.73    8.28
  -5   4   1  183.19    8.11
  -5   4   1  196.25    8.25
  -5   4   1  192.04    8.30
   4  -4  -1  402.26   15.60
   4  -4  -1  375.55   15.55
  -4   4   1  368.34   15.54
  -4   4   1  357.55   15.58
   3  -4  -1   10.30    0.59
   3  -4  -1   11.43    0.61
  -3   4   1   10.27    0.63
  -3   4   1   11.37    0.60
   2  -4  -1  579.71   23.27
   2  -4  -1  542.61   23.27
  -2   4   1  565.76   23.26
  -2   4   1  572.15   23.29
   1  -4  -1  236.93    9.61
   1  -4  -1  224.74    9.61
  -1   4   1  235.68    9.63
  -1   4   1  229.42    9.60
   0  -4  -1   54.72    2.32
   0  -4  -1   53.44    2.32
   0   4   1   52.58    2.33
   0   4   1   53.16    2.31
  -1  -4  -1   41.27    1.76
  -1  -4  -1   40.40    1.74
  -1  -4  -1   40.52    1.76
   1   4   1   40.95    1.76
   1   4   1   39.61    1.76
  -2  -4  -1    0.01    0.10
  -2  -4  -1    0.32    0.12
  -2  -4  -1    0.18    0.11
   2   4   1    0.06    0.10
   2   4   1    0.29    0.11
   2   4   1    0.32    0.11
  -3  -4  -1   17.37    0.79
  -3  -4  -1   15.08    0.83
  -3  -4  -1   18.05    0.79
   3   4   1   16.51    0.78
   3   4   1   17.93    0.80
   3   4   1   16.42    0.81
  -4  -4  -1    0.55    0.14
  -4  -4  -1    0.46    0.12
  -4  -4  -1    0.43    0.18
   4   4   1    0.49    0.14
   4   4   1    0.60    0.13
   4   4   1    0.71    0.18
  -5  -4  -1   88.49    3.64
  -5  -4  -1   81.07    3.50
   5   4   1   87.82    3.48
   5   4   1   80.17    3.50
   5   4   1   77.03    3.58
  -6  -4  -1  109.13    4.85
  -6  -4  -1  107.72    4.70
   6   4   1  109.61    4.83
   6   4   1  111.25    4.70
   6   4   1  120.86    4.66
  -7  -4  -1   59.14    2.67
  -7  -4  -1   61.74    2.86
   7   4   1   61.66    2.67
   7   4   1   66.09    2.62
   7   4   1   59.65    2.83
  -8  -4  -1    0.30    0.16
  -8  -4  -1    0.49    0.22
   8   4   1    0.56    0.34
   8   4   1    0.24    0.14
  -9  -4  -1   39.04    1.84
  -9  -4  -1   42.90    2.14
  -9  -4  -1   39.44    1.78
   9   4   1   37.30    1.84
   9   4   1   41.97    1.76
   9   4   1   41.97    2.12
 -10  -4  -1    0.87    0.49
 -10  -4  -1    0.16    0.19
 -10  -4  -1    0.65    0.26
  10   4   1    0.51    0.17
  10   4   1    0.45    0.23
  10   4   1    0.34    0.44
 -11  -4  -1   55.03    2.38
 -11  -4  -1   54.28    2.43
  11   4   1   57.97    2.33
  11   4   1   50.66    2.75
  11   4   1   52.38    2.37
 -12  -4  -1   64.47    2.84
 -12  -4  -1   65.50    2.79
  12   4   1   62.09    2.76
  12   4   1   63.52    3.28
  12   4   1   64.46    2.73
 -13  -4  -1   29.38    1.40
 -13  -4  -1   30.73    1.48
  13   4   1   29.85    2.04
  13   4   1   29.43    1.31
  13   4   1   28.38    1.35
 -14  -4  -1    8.46    0.65
  14   4   1    8.24    1.11
  14   4   1    8.57    0.51
  14   4   1   10.23    0.85
  14   4   1    8.95    0.49
 -15  -4  -1    2.02    0.54
 -15  -4  -1    3.08    0.39
  15   4   1    3.06    0.96
  15   4   1    3.26    0.54
  15   4   1    3.24    0.58
 -16  -4  -1    4.35    0.56
 -16  -4  -1    3.70    0.41
  16   4   1    2.80    1.03
  16   4   1    3.26    0.59
  16   4   1    4.19    0.59
 -17  -4  -1    9.59    0.82
 -17  -4  -1   11.33    0.93
  17   4   1    9.93    0.99
  17   4   1    6.09    1.88
  17   4   1   10.66    1.02
  18   4   1    0.48    1.25
  16  -5  -1    8.83    1.07
  16  -5  -1    8.26    1.57
 -16   5   1    8.24    1.06
  15  -5  -1    3.68    1.24
  15  -5  -1    4.70    0.65
  15  -5  -1    4.75    0.90
 -15   5   1    5.55    0.73
 -15   5   1    4.73    0.98
  14  -5  -1    2.88    0.57
  14  -5  -1    2.80    1.19
  14  -5  -1    3.71    0.82
 -14   5   1    3.78    0.61
 -14   5   1    2.25    0.84
  13  -5  -1    4.09    0.74
  13  -5  -1    3.34    0.54
  13  -5  -1    3.06    0.95
 -13   5   1    3.49    0.57
 -13   5   1    3.16    0.78
  12  -5  -1   -0.05    0.51
  12  -5  -1    0.07    0.73
  12  -5  -1   -0.29    0.37
 -12   5   1    1.20    0.42
 -12   5   1    0.33    0.55
  11  -5  -1   25.94    1.96
  11  -5  -1   29.19    1.44
  11  -5  -1   25.32    1.58
 -11   5   1   26.02    1.63
  10  -5  -1    0.16    0.43
  10  -5  -1   -0.54    0.31
 -10   5   1   -0.39    0.42
 -10   5   1    0.03    0.33
   9  -5  -1   70.71    3.39
   9  -5  -1   74.48    3.69
   9  -5  -1   77.47    3.33
  -9   5   1   78.04    3.33
  -9   5   1   71.95    3.43
   8  -5  -1   77.64    3.38
   8  -5  -1   75.39    3.47
   8  -5  -1   78.65    3.72
  -8   5   1   78.05    3.38
  -8   5   1   73.21    3.48
   7  -5  -1  132.24    5.93
   7  -5  -1  140.95    5.67
   7  -5  -1  129.80    5.73
  -7   5   1  123.37    5.72
  -7   5   1  136.97    5.66
   6  -5  -1   15.21    0.84
   6  -5  -1   15.60    0.91
  -6   5   1   15.21    0.83
  -6   5   1   12.89    0.93
  -6   5   1   14.47    0.63
   5  -5  -1   31.72    1.51
   5  -5  -1   30.99    1.46
  -5   5   1   28.72    1.50
  -5   5   1   30.53    1.31
  -5   5   1   29.69    1.45
   4  -5  -1   25.94    1.18
   4  -5  -1   21.80    1.16
  -4   5   1   24.28    1.16
  -4   5   1   22.96    1.20
   3  -5  -1   99.09    4.07
   3  -5  -1   89.00    4.06
  -3   5   1   95.93    4.10
  -3   5   1   96.81    4.06
   2  -5  -1   18.52    0.89
   2  -5  -1   17.40    0.89
  -2   5   1   17.78    0.88
  -2   5   1   17.16    0.91
   1  -5  -1   55.66    2.35
   1  -5  -1   52.58    2.34
  -1   5   1   52.86    2.33
  -1   5   1   53.82    2.36
   0  -5  -1  102.83    4.40
   0  -5  -1  105.12    4.40
   0   5   1  102.95    4.39
   0   5   1  105.71    4.42
  -1  -5  -1   34.86    1.54
  -1  -5  -1   35.19    1.56
  -1  -5  -1   35.74    1.57
   1   5   1   35.27    1.56
   1   5   1   35.01    1.57
  -2  -5  -1  325.39   13.10
  -2  -5  -1  318.75   13.10
  -2  -5  -1  311.28   13.09
   2   5   1  325.61   13.10
   2   5   1  314.74   13.10
   2   5   1  306.83   13.08
  -3  -5  -1   47.02    2.22
  -3  -5  -1   52.51    2.20
  -3  -5  -1   49.33    2.19
   3   5   1   52.21    2.21
   3   5   1   53.60    2.20
   3   5   1   50.98    2.20
  -4  -5  -1   12.48    0.63
  -4  -5  -1   12.74    0.63
  -4  -5  -1   11.91    0.71
   4   5   1   12.35    0.64
   4   5   1   11.75    0.67
   4   5   1   12.92    0.63
  -5  -5  -1  138.72    6.21
  -5  -5  -1  150.59    6.10
  -5  -5  -1  149.02    6.12
   5   5   1  149.05    6.09
   5   5   1  144.22    6.19
   5   5   1  146.18    6.12
  -6  -5  -1    7.00    0.41
  -6  -5  -1    6.63    0.46
  -6  -5  -1    6.36    0.59
   6   5   1    7.04    0.41
   6   5   1    6.41    0.46
   6   5   1    6.95    0.58
  -7  -5  -1   18.37    0.95
  -7  -5  -1   18.62    1.13
   7   5   1   19.99    0.88
   7   5   1   17.61    0.93
   7   5   1   17.86    1.07
  -8  -5  -1   42.27    2.00
  -8  -5  -1   44.38    2.22
   8   5   1   46.53    1.93
   8   5   1   44.42    2.00
   8   5   1   44.01    2.17
  -9  -5  -1   31.71    1.71
  -9  -5  -1   24.26    1.31
  -9  -5  -1   28.42    1.41
   9   5   1   31.38    1.31
   9   5   1   32.32    1.67
   9   5   1   27.60    1.43
 -10  -5  -1    1.89    0.55
 -10  -5  -1    1.66    0.25
 -10  -5  -1    1.53    0.33
  10   5   1    2.39    0.30
  10   5   1    1.47    0.32
 -11  -5  -1    0.57    0.32
 -11  -5  -1    0.21    0.21
  11   5   1    0.59    0.27
  11   5   1    0.13    0.19
  11   5   1    1.03    0.53
 -12  -5  -1    4.51    0.46
 -12  -5  -1    4.10    0.80
 -12  -5  -1    4.27    0.48
  12   5   1    3.91    0.49
  12   5   1    4.42    0.38
  12   5   1    3.54    0.74
 -13  -5  -1    2.77    0.43
 -13  -5  -1    2.11    0.33
  13   5   1    2.33    0.26
  13   5   1    3.08    0.94
  13   5   1    2.45    0.32
 -14  -5  -1    1.55    0.45
 -14  -5  -1    2.10    0.34
  14   5   1    1.32    0.76
  14   5   1    1.96    0.23
  14   5   1    2.05    0.26
 -15  -5  -1    0.01    0.30
  15   5   1    0.17    0.85
  15   5   1   -0.33    0.46
 -16  -5  -1    0.57    0.33
 -16  -5  -1    0.30    0.31
  16   5   1    1.43    0.95
  16   5   1    0.63    0.54
  16   5   1    1.43    0.58
 -17  -5  -1    1.02    0.48
  17   5   1    1.36    0.62
  17   5   1    1.30    0.63
  17   5   1    1.09    1.09
  18   5   1   -0.49    1.21
  16  -6  -1    0.37    1.49
  16  -6  -1    1.52    0.94
 -16   6   1    0.89    0.69
  15  -6  -1    2.98    1.31
  15  -6  -1    2.86    0.66
  15  -6  -1    3.33    0.91
 -15   6   1    4.79    0.71
 -15   6   1    0.71    0.87
  14  -6  -1   12.84    1.01
  14  -6  -1   14.81    1.88
  14  -6  -1   12.37    1.41
 -14   6   1   10.67    1.07
 -14   6   1   12.35    1.53
  13  -6  -1    6.14    0.91
  13  -6  -1    6.42    0.71
  13  -6  -1    6.92    1.24
 -13   6   1    7.20    0.87
 -13   6   1    6.03    0.92
  12  -6  -1    2.80    0.93
  12  -6  -1    2.23    0.49
  12  -6  -1    2.94    0.69
 -12   6   1    2.49    0.52
 -12   6   1    1.99    0.69
  11  -6  -1   29.17    2.07
  11  -6  -1   29.31    1.54
  11  -6  -1   28.79    1.71
 -11   6   1   29.59    1.56
 -11   6   1   26.32    1.73
  10  -6  -1    1.35    0.41
  10  -6  -1    1.41    0.71
  10  -6  -1    1.12    0.53
 -10   6   1    1.57    0.44
 -10   6   1    0.27    0.51
   9  -6  -1  156.39    7.21
   9  -6  -1  169.67    6.87
   9  -6  -1  157.08    6.95
  -9   6   1  149.94    6.96
  -9   6   1  170.49    6.87
   8  -6  -1   34.16    2.08
   8  -6  -1   37.83    1.78
   8  -6  -1   35.58    1.87
  -8   6   1   34.53    1.86
  -8   6   1   38.07    1.76
   7  -6  -1    0.09    0.28
   7  -6  -1   -0.18    0.30
  -7   6   1    0.15    0.25
  -7   6   1   -0.21    0.34
   6  -6  -1   81.93    3.58
   6  -6  -1   82.78    3.50
  -6   6   1   76.23    3.33
  -6   6   1   75.39    3.56
  -6   6   1   82.70    3.50
   5  -6  -1    1.28    0.28
  -5   6   1    0.94    0.17
  -5   6   1    0.62    0.26
  -5   6   1    1.32    0.34
   4  -6  -1  129.72    5.23
   4  -6  -1  115.17    5.22
  -4   6   1  123.12    5.21
  -4   6   1  122.18    5.27
   3  -6  -1   37.29    1.81
   3  -6  -1   39.55    1.81
  -3   6   1   39.96    1.85
  -3   6   1   41.13    1.81
   2  -6  -1    0.42    0.20
   2  -6  -1    0.24    0.18
  -2   6   1    0.26    0.18
  -2   6   1    0.10    0.20
   1  -6  -1    8.90    0.55
   1  -6  -1    7.84    0.54
  -1   6   1    9.99    0.57
  -1   6   1    8.45    0.54
   0  -6  -1  215.31    9.04
   0  -6  -1  221.81    9.05
   0   6   1  213.58    9.03
   0   6   1  217.06    9.06
  -1  -6  -1  212.68    8.90
  -1  -6  -1  210.40    8.88
  -1  -6  -1  212.48    8.90
   1   6   1  211.28    8.91
   1   6   1  222.20    8.90
  -2  -6  -1  476.30   19.79
  -2  -6  -1  481.80   19.80
  -2  -6  -1  474.95   19.80
   2   6   1  498.70   19.81
   2   6   1  468.89   19.81
  -3  -6  -1  108.00    4.83
  -3  -6  -1  119.91    4.82
  -3  -6  -1  115.05    4.81
   3   6   1  113.99    4.81
   3   6   1  118.75    4.82
   3   6   1  109.60    4.80
  -4  -6  -1    8.59    0.49
  -4  -6  -1    6.80    0.55
   4   6   1    9.14    0.53
  -5  -6  -1   98.30    4.15
  -5  -6  -1   87.54    4.22
  -5  -6  -1  100.90    4.14
   5   6   1   99.27    4.16
   5   6   1  101.92    4.13
   5   6   1   98.61    4.20
  -6  -6  -1   57.94    2.85
  -6  -6  -1   63.81    2.74
  -6  -6  -1   65.16    2.71
   6   6   1   65.25    2.70
   6   6   1   61.38    2.74
   6   6   1   63.32    2.82
  -7  -6  -1    1.27    0.39
  -7  -6  -1    1.24    0.21
  -7  -6  -1    1.17    0.27
   7   6   1    1.14    0.26
   7   6   1    1.26    0.34
   7   6   1    1.71    0.22
  -8  -6  -1   63.85    2.72
  -8  -6  -1   60.68    2.78
  -8  -6  -1   60.01    2.98
   8   6   1   65.45    2.94
   8   6   1   64.66    2.71
   8   6   1   63.00    2.78
  -9  -6  -1    5.17    0.68
  -9  -6  -1    5.88    0.58
   9   6   1    4.85    0.50
   9   6   1    6.27    0.41
   9   6   1    6.20    0.72
 -10  -6  -1    2.16    0.59
 -10  -6  -1    2.77    0.40
  10   6   1    3.65    0.35
  10   6   1    3.00    0.43
 -11  -6  -1    4.09    0.50
 -11  -6  -1    5.64    0.46
 -11  -6  -1    4.08    0.78
  11   6   1    4.34    0.55
  11   6   1    5.69    0.41
  11   6   1    4.56    0.72
 -12  -6  -1   52.26    2.48
 -12  -6  -1   56.20    2.39
 -12  -6  -1   54.88    2.90
  12   6   1   52.77    2.42
  12   6   1   51.39    2.79
  12   6   1   55.75    2.34
 -13  -6  -1   10.02    0.65
 -13  -6  -1   10.11    0.82
 -13  -6  -1    8.12    1.13
  13   6   1    8.88    0.67
  13   6   1    9.42    0.56
 -14  -6  -1   23.91    1.14
  14   6   1   21.92    1.11
  14   6   1   21.50    1.74
  14   6   1   22.28    1.05
 -15  -6  -1    0.05    0.43
 -15  -6  -1    0.14    0.30
  15   6   1   -0.30    0.80
  15   6   1   -0.29    0.17
  15   6   1   -0.12    0.16
 -16  -6  -1    5.58    0.57
  16   6   1    5.96    0.84
  16   6   1    4.65    0.73
  16   6   1    4.16    1.14
  17   6   1    3.07    0.77
  17   6   1    2.96    1.20
  17   6   1    2.91    0.72
  16  -7  -1   11.28    1.34
  15  -7  -1    0.18    1.27
  15  -7  -1    0.96    0.92
 -15   7   1   -0.41    0.98
 -15   7   1    0.88    0.66
  14  -7  -1   28.69    2.05
  14  -7  -1   25.62    2.48
  14  -7  -1   31.08    1.69
 -14   7   1   24.89    2.04
 -14   7   1   32.97    1.78
  13  -7  -1   15.22    1.82
  13  -7  -1   12.95    1.38
  13  -7  -1   13.25    1.08
 -13   7   1   13.55    1.47
 -13   7   1   13.84    1.12
  12  -7  -1   41.23    2.60
  12  -7  -1   36.60    2.15
  12  -7  -1   38.45    1.96
 -12   7   1   35.77    2.21
 -12   7   1   38.09    1.97
  11  -7  -1    4.45    0.96
  11  -7  -1    4.48    0.77
  11  -7  -1    6.01    0.67
 -11   7   1    4.62    0.63
 -11   7   1    4.05    0.77
  10  -7  -1    0.40    0.67
  10  -7  -1    0.82    0.61
  10  -7  -1    0.46    0.39
 -10   7   1    0.02    0.56
 -10   7   1    0.62    0.44
   9  -7  -1    2.48    0.86
   9  -7  -1    1.35    0.41
   9  -7  -1    1.40    0.52
  -9   7   1    1.95    0.53
  -9   7   1    1.91    0.42
   8  -7  -1    0.50    0.33
   8  -7  -1    0.16    0.42
  -8   7   1    0.19    0.36
  -8   7   1    0.75    0.43
   7  -7  -1    8.25    0.78
   7  -7  -1    8.27    0.66
  -7   7   1    8.04    0.42
  -7   7   1    7.35    0.69
  -7   7   1    8.01    0.78
   6  -7  -1  197.66    8.13
  -6   7   1  196.11    8.12
  -6   7   1  187.04    8.20
  -6   7   1  188.56    7.97
   5  -7  -1   37.47    1.75
   5  -7  -1   31.65    1.73
  -5   7   1   35.85    1.81
  -5   7   1   37.44    1.74
  -5   7   1   39.18    1.64
   4  -7  -1  247.04   10.07
   4  -7  -1  225.20   10.06
  -4   7   1  242.26   10.05
  -4   7   1  246.79   10.13
   3  -7  -1   40.39    1.96
   3  -7  -1   43.36    1.96
  -3   7   1   42.72    1.95
  -3   7   1   42.94    2.01
   2  -7  -1   24.82    1.28
   2  -7  -1   27.19    1.29
  -2   7   1   26.23    1.32
  -2   7   1   25.72    1.26
   1  -7  -1  102.26    4.37
   1  -7  -1  100.78    4.38
  -1   7   1  102.43    4.40
  -1   7   1  103.05    4.36
   0  -7  -1   31.39    1.44
   0  -7  -1   30.16    1.43
   0   7   1   29.65    1.42
   0   7   1   29.47    1.45
  -1  -7  -1   35.58    1.71
  -1  -7  -1   38.95    1.69
  -1  -7  -1   37.46    1.71
   1   7   1   37.84    1.71
   1   7   1   36.51    1.72
  -2  -7  -1   22.58    1.10
  -2  -7  -1   22.42    1.10
  -2  -7  -1   22.94    1.09
   2   7   1   23.07    1.10
   2   7   1   21.58    1.10
  -3  -7  -1  110.97    4.58
  -3  -7  -1  109.10    4.57
  -3  -7  -1  105.89    4.59
   3   7   1  104.74    4.55
   3   7   1  110.47    4.58
   3   7   1  105.43    4.57
  -4  -7  -1  352.67   15.60
  -4  -7  -1  389.35   15.57
  -4  -7  -1  384.32   15.56
   4   7   1  377.19   15.56
   4   7   1  375.13   15.56
   4   7   1  377.85   15.57
  -5  -7  -1   72.21    3.12
  -5  -7  -1   76.39    3.10
  -5  -7  -1   65.16    3.17
   5   7   1   71.09    3.12
   5   7   1   72.52    3.09
   5   7   1   72.70    3.13
  -6  -7  -1  188.79    7.59
  -6  -7  -1  170.01    7.71
  -6  -7  -1  183.51    7.62
   6   7   1  179.57    7.62
   6   7   1  184.92    7.67
   6   7   1  182.06    7.58
  -7  -7  -1   98.58    4.01
  -7  -7  -1   92.78    4.05
  -7  -7  -1   89.90    4.19
   7   7   1   93.31    4.13
   7   7   1   97.76    4.00
   7   7   1   91.39    4.05
  -8  -7  -1   10.60    0.76
  -8  -7  -1   11.10    0.96
  -8  -7  -1   11.71    0.66
   8   7   1   11.42    0.84
   8   7   1   12.69    0.67
   8   7   1   11.20    0.75
  -9  -7  -1   32.95    1.60
  -9  -7  -1   30.13    1.78
  -9  -7  -1   33.47    1.50
   9   7   1   33.08    1.48
   9   7   1   31.15    1.57
   9   7   1   31.52    1.72
 -10  -7  -1    0.07    0.52
 -10  -7  -1    0.60    0.35
 -10  -7  -1    0.67    0.23
  10   7   1    0.22    0.41
  10   7   1    1.00    0.24
  10   7   1    0.74    0.31
 -11  -7  -1    1.94    0.45
 -11  -7  -1    2.90    0.74
  11   7   1    2.82    0.32
  11   7   1    2.47    0.61
  11   7   1    2.62    0.62
 -12  -7  -1   -0.40    0.38
 -12  -7  -1   -0.46    0.23
 -12  -7  -1   -0.09    0.62
  12   7   1   -0.28    0.54
  12   7   1    0.04    0.22
  12   7   1   -0.60    0.32
 -13  -7  -1    2.78    0.89
 -13  -7  -1    2.79    0.35
  13   7   1    2.11    1.19
  13   7   1    2.59    0.41
  13   7   1    2.77    0.31
 -14  -7  -1    0.20    0.30
 -14  -7  -1   -0.06    0.43
  14   7   1    0.35    0.23
  14   7   1    0.17    0.31
  14   7   1   -1.14    0.60
 -15  -7  -1    0.19    0.52
 -15  -7  -1   -0.29    0.31
  15   7   1    0.20    0.27
  15   7   1   -0.66    0.75
  15   7   1   -0.37    0.20
 -16  -7  -1    2.07    0.38
  16   7   1    2.82    0.83
  16   7   1    2.25    1.03
  17   7   1   14.11    1.58
  17   7   1   17.86    1.48
  17   7   1   17.43    2.00
  15  -8  -1    3.54    1.04
  15  -8  -1    2.59    1.36
  14  -8  -1   -0.09    1.16
  14  -8  -1   -0.55    0.57
  14  -8  -1    0.38    0.84
 -14   8   1    0.68    0.90
 -14   8   1   -0.06    0.60
  13  -8  -1   -0.35    0.73
  13  -8  -1   -0.77    0.51
  13  -8  -1    0.21    0.93
 -13   8   1    0.66    0.82
 -13   8   1    0.54    0.53
  12  -8  -1   29.78    1.88
  12  -8  -1   28.52    2.25
  12  -8  -1   30.39    1.65
 -12   8   1   27.69    1.95
 -12   8   1   27.72    1.65
  11  -8  -1   -0.54    0.73
  11  -8  -1    0.94    0.49
  11  -8  -1   -0.61    0.56
 -11   8   1    0.46    0.48
 -11   8   1   -0.55    0.61
  10  -8  -1   12.33    0.99
  10  -8  -1   11.50    1.17
  10  -8  -1   12.12    1.46
 -10   8   1   11.89    1.01
 -10   8   1   11.77    1.15
   9  -8  -1   84.90    3.66
  -9   8   1   83.52    3.65
  -9   8   1   73.77    3.76
   8  -8  -1    1.04    0.46
   8  -8  -1    1.03    0.39
  -8   8   1    1.00    0.49
  -8   8   1    1.29    0.14
  -8   8   1    1.36    0.15
  -8   8   1    0.89    0.39
   7  -8  -1   29.15    1.59
   7  -8  -1   29.38    1.44
  -7   8   1   25.53    1.54
  -7   8   1   25.99    1.54
  -7   8   1   26.07    1.22
   6  -8  -1   26.24    1.38
  -6   8   1   26.58    1.38
  -6   8   1   25.93    1.23
  -6   8   1   27.11    1.50
   5  -8  -1    1.98    0.39
   5  -8  -1    3.16    0.43
  -5   8   1    2.35    0.41
  -5   8   1    2.39    0.48
  -5   8   1    3.51    0.35
   4  -8  -1    1.46    0.34
   4  -8  -1    0.98    0.33
  -4   8   1    0.91    0.37
  -4   8   1    0.85    0.29
   3  -8  -1  165.69    6.85
   3  -8  -1  158.26    6.86
  -3   8   1  162.10    6.90
  -3   8   1  159.28    6.83
   2  -8  -1   20.96    1.15
   2  -8  -1   20.65    1.13
  -2   8   1   23.38    1.14
  -2   8   1   21.98    1.18
   1  -8  -1   72.77    3.30
   1  -8  -1   76.51    3.30
  -1   8   1   74.08    3.33
  -1   8   1   77.14    3.29
   0  -8  -1  314.71   13.22
   0  -8  -1  323.58   13.21
   0   8   1  318.52   13.20
   0   8   1  313.21   13.23
  -1  -8  -1   42.08    1.90
  -1  -8  -1   40.76    1.93
  -1  -8  -1   40.79    1.92
   1   8   1   41.82    1.95
   1   8   1   45.23    1.94
  -2  -8  -1   91.12    3.86
  -2  -8  -1   88.05    3.87
  -2  -8  -1   90.21    3.87
   2   8   1   91.47    3.87
   2   8   1   88.57    3.88
  -3  -8  -1  228.23    9.61
  -3  -8  -1  227.59    9.60
  -3  -8  -1  236.91    9.61
   3   8   1  227.19    9.61
   3   8   1  230.00    9.61
  -4  -8  -1   10.42    0.65
  -4  -8  -1   11.19    0.67
  -4  -8  -1   10.24    0.72
   4   8   1   11.08    0.67
   4   8   1   10.64    0.65
   4   8   1   10.79    0.66
  -5  -8  -1  167.39    6.87
  -5  -8  -1  169.53    6.89
  -5  -8  -1  151.78    6.94
   5   8   1  163.44    6.89
   5   8   1  162.93    6.87
   5   8   1  165.21    6.89
  -6  -8  -1    5.84    0.54
  -6  -8  -1    5.48    0.64
  -6  -8  -1    6.18    0.46
   6   8   1    5.33    0.52
   6   8   1    6.23    0.55
   6   8   1    5.84    0.48
  -7  -8  -1   74.27    3.06
  -7  -8  -1   69.43    3.10
  -7  -8  -1   64.39    3.21
   7   8   1   67.78    3.10
   7   8   1   73.32    3.05
   7   8   1   71.65    3.16
  -8  -8  -1   83.02    3.50
  -8  -8  -1   78.97    3.57
  -8  -8  -1   79.13    3.74
   8   8   1   82.22    3.49
   8   8   1   80.72    3.57
   8   8   1   82.31    3.65
  -9  -8  -1   18.43    0.94
  -9  -8  -1   16.98    1.27
  -9  -8  -1   16.33    1.05
   9   8   1   18.85    0.94
   9   8   1   17.40    1.16
   9   8   1   17.41    1.04
 -10  -8  -1   29.84    1.40
 -10  -8  -1   28.01    1.53
 -10  -8  -1   28.17    1.77
  10   8   1   28.39    1.50
  10   8   1   29.88    1.39
  10   8   1   30.13    1.70
 -11  -8  -1   13.68    0.78
 -11  -8  -1   11.79    0.97
 -11  -8  -1   12.54    1.34
  11   8   1   13.18    0.93
  11   8   1   13.25    0.77
  11   8   1   13.90    1.13
 -12  -8  -1   24.55    1.86
  12   8   1   25.45    1.72
  12   8   1   25.45    1.24
 -13  -8  -1   13.06    1.05
 -13  -8  -1   13.20    1.49
 -13  -8  -1   13.40    0.80
  13   8   1   11.34    1.56
  13   8   1   13.53    0.95
  13   8   1   13.03    0.77
 -14  -8  -1    0.03    0.84
 -14  -8  -1    1.11    0.56
 -14  -8  -1    0.38    0.31
  14   8   1    1.02    0.38
  14   8   1    0.65    0.27
  14   8   1   -0.10    0.66
 -15  -8  -1   15.23    0.90
 -15  -8  -1   15.54    1.18
  15   8   1   14.13    0.90
  15   8   1   15.57    1.02
  15   8   1   13.66    1.58
 -16  -8  -1    0.20    0.54
 -16  -8  -1   -0.69    0.34
  16   8   1    1.54    0.83
  16   8   1    0.14    0.87
 -17  -8  -1   -0.18    0.54
  17   8   1   -0.68    0.91
  17   8   1    1.52    1.12
  15  -9  -1    3.63    1.11
  14  -9  -1    2.01    1.20
  14  -9  -1   -0.96    1.48
  14  -9  -1    0.24    0.67
 -14   9   1    0.40    1.05
 -14   9   1    0.60    0.74
  13  -9  -1    2.30    0.87
  13  -9  -1    3.18    0.67
  13  -9  -1    3.43    1.19
 -13   9   1    2.78    0.69
 -13   9   1    0.76    0.96
  12  -9  -1    6.08    1.24
  12  -9  -1    6.31    0.95
  12  -9  -1    4.70    0.72
 -12   9   1    5.57    0.75
 -12   9   1    4.90    1.00
  11  -9  -1    5.44    1.14
  11  -9  -1    8.14    0.97
  11  -9  -1    7.25    0.83
 -11   9   1    6.13    0.98
 -11   9   1    7.14    0.82
  10  -9  -1    6.30    0.85
  10  -9  -1    5.68    1.04
  10  -9  -1    6.73    0.78
 -10   9   1    7.12    0.91
 -10   9   1    8.21    0.91
   9  -9  -1   38.53    1.91
   9  -9  -1   35.73    2.03
  -9   9   1   38.79    1.92
  -9   9   1   34.77    2.06
   8  -9  -1   25.34    1.41
  -8   9   1   23.15    1.09
  -8   9   1   24.72    1.37
  -8   9   1   22.59    1.52
   7  -9  -1   22.56    1.30
   7  -9  -1   23.65    1.42
  -7   9   1   23.46    1.48
  -7   9   1   22.25    1.27
  -7   9   1   20.60    1.06
   6  -9  -1   81.89    4.03
   6  -9  -1   98.48    4.06
  -6   9   1   82.90    4.38
  -6   9   1   97.73    3.90
  -6   9   1   92.18    4.14
   5  -9  -1    2.89    0.47
   5  -9  -1    3.51    0.49
  -5   9   1    4.26    0.48
  -5   9   1    3.74    0.58
  -5   9   1    4.05    0.49
   4  -9  -1   79.72    3.85
   4  -9  -1   89.53    3.86
  -4   9   1   89.28    3.85
  -4   9   1   90.63    3.95
   3  -9  -1    1.50    0.36
   3  -9  -1    2.03    0.38
  -3   9   1    2.05    0.44
  -3   9   1    2.24    0.38
   2  -9  -1   49.44    2.27
   2  -9  -1   47.49    2.28
  -2   9   1   49.69    2.26
  -2   9   1   49.15    2.33
   1  -9  -1    0.52    0.29
   1  -9  -1    0.49    0.28
  -1   9   1    0.18    0.31
  -1   9   1    0.32    0.26
   0  -9  -1   98.91    4.41
   0  -9  -1  101.13    4.40
   0   9   1  102.35    4.39
   0   9   1  104.37    4.44
  -1  -9  -1   26.38    1.32
  -1  -9  -1   24.76    1.33
  -1  -9  -1   27.35    1.34
   1   9   1   27.11    1.37
   1   9   1   27.84    1.34
  -2  -9  -1  659.22   26.71
  -2  -9  -1  644.19   26.69
  -2  -9  -1  641.51   26.71
   2   9   1  645.47   26.70
   2   9   1  643.15   26.72
  -3  -9  -1  109.81    4.67
  -3  -9  -1  110.58    4.67
  -3  -9  -1  106.52    4.66
   3   9   1  108.90    4.67
   3   9   1  107.04    4.67
  -4  -9  -1   59.10    2.62
  -4  -9  -1   56.24    2.63
  -4  -9  -1   57.74    2.59
   4   9   1   57.74    2.60
   4   9   1   59.75    2.59
   4   9   1   57.86    2.61
  -5  -9  -1   54.73    2.71
  -5  -9  -1   61.35    2.66
  -5  -9  -1   60.54    2.65
   5   9   1   60.03    2.65
   5   9   1   59.32    2.64
   5   9   1   59.47    2.67
  -6  -9  -1    6.08    0.68
  -6  -9  -1    6.89    0.60
  -6  -9  -1    6.61    0.51
   6   9   1    6.77    0.56
   6   9   1    6.88    0.55
   6   9   1    5.54    0.58
  -7  -9  -1   47.71    2.09
  -7  -9  -1   42.08    2.24
  -7  -9  -1   44.21    2.13
   7   9   1   46.59    2.15
   7   9   1   47.76    2.09
   7   9   1   46.24    2.16
  -8  -9  -1   55.04    2.84
  -8  -9  -1   57.41    2.68
  -8  -9  -1   60.71    2.62
   8   9   1   59.19    2.69
   8   9   1   60.96    2.74
   8   9   1   58.86    2.61
  -9  -9  -1   23.56    1.36
  -9  -9  -1   22.78    1.57
  -9  -9  -1   26.78    1.26
   9   9   1   24.77    1.35
   9   9   1   26.13    1.45
   9   9   1   24.48    1.25
 -10  -9  -1  216.23    9.65
 -10  -9  -1  226.25    9.33
 -10  -9  -1  216.48    9.43
  10   9   1  219.23    9.42
  10   9   1  233.82    9.55
  10   9   1  224.98    9.32
 -11  -9  -1    9.17    0.68
 -11  -9  -1    7.25    0.88
 -11  -9  -1   10.17    1.26
  11   9   1    9.50    0.85
  11   9   1    9.96    0.98
  11   9   1   10.44    0.68
 -12  -9  -1    5.67    0.94
 -12  -9  -1    4.28    0.64
 -12  -9  -1    4.78    0.55
  12   9   1    4.83    0.59
  12   9   1    5.04    0.78
  12   9   1    4.34    0.51
 -13  -9  -1    6.46    1.06
 -13  -9  -1    5.40    1.05
  13   9   1    4.16    0.82
  13   9   1    4.12    0.93
  13   9   1    6.58    0.59
 -14  -9  -1    4.16    0.48
 -14  -9  -1    4.77    1.09
 -14  -9  -1    3.83    0.68
  14   9   1    3.71    0.91
  14   9   1    4.17    0.54
  14   9   1    4.91    0.58
 -15  -9  -1    0.87    0.60
 -15  -9  -1    1.48    0.39
 -15  -9  -1   -0.82    0.92
  15   9   1    1.10    0.44
  15   9   1    0.69    0.76
  15   9   1    1.76    0.33
 -16  -9  -1   -0.53    0.59
 -16  -9  -1    0.83    0.63
  16   9   1   -0.06    0.27
  16   9   1    0.29    0.87
  16   9   1    1.73    0.97
  16   9   1    0.15    0.32
 -17  -9  -1   -0.73    0.60
  17   9   1   -0.22    1.00
  17   9   1    0.80    1.03
  14 -10  -1    3.56    1.31
  14 -10  -1    0.86    1.06
 -14  10   1    1.06    1.12
  13 -10  -1    0.66    0.60
  13 -10  -1   -0.14    1.13
  13 -10  -1    1.17    0.91
 -13  10   1    0.26    0.65
 -13  10   1   -1.87    0.96
  12 -10  -1    1.37    0.67
  12 -10  -1    2.24    0.88
  12 -10  -1    1.81    1.04
 -12  10   1    1.83    0.92
 -12  10   1    1.34    0.64
  11 -10  -1    2.39    0.60
  11 -10  -1    1.05    0.73
  11 -10  -1    0.41    0.88
 -11  10   1    1.53    0.58
 -11  10   1    0.78    0.75
  10 -10  -1    0.61    0.81
  10 -10  -1   -0.32    0.65
  10 -10  -1   -0.12    0.50
 -10  10   1    0.45    0.47
 -10  10   1    0.51    0.74
   9 -10  -1    9.67    1.18
   9 -10  -1    9.91    0.98
  -9  10   1   11.89    1.02
  -9  10   1    9.44    0.50
  -9  10   1    9.74    0.52
  -9  10   1   10.16    1.26
   8 -10  -1    2.96    0.53
   8 -10  -1    3.14    0.70
  -8  10   1    2.52    0.57
  -8  10   1    2.81    0.30
  -8  10   1    3.30    0.69
   7 -10  -1    0.08    0.40
  -7  10   1   -0.12    0.38
  -7  10   1    0.24    0.23
  -7  10   1   -0.33    0.47
   6 -10  -1   31.42    1.63
   6 -10  -1   28.87    1.64
  -6  10   1   30.85    1.62
  -6  10   1   31.01    1.77
  -6  10   1   32.42    1.51
   5 -10  -1   13.24    0.91
   5 -10  -1   11.50    0.90
  -5  10   1   13.75    0.84
  -5  10   1   12.14    1.01
  -5  10   1   11.66    1.00
   4 -10  -1   23.13    1.28
   4 -10  -1   21.89    1.30
  -4  10   1   23.36    1.39
  -4  10   1   23.08    1.25
  -4  10   1   23.53    1.28
   3 -10  -1   15.91    0.95
   3 -10  -1   15.70    1.02
  -3  10   1   17.76    1.00
  -3  10   1   13.62    1.05
   2 -10  -1   50.34    2.46
   2 -10  -1   52.76    2.45
  -2  10   1   52.67    2.51
  -2  10   1   54.90    2.44
   1 -10  -1    0.35    0.31
   1 -10  -1    1.26    0.34
  -1  10   1    1.17    0.33
  -1  10   1    1.01    0.37
   0 -10  -1   12.42    0.77
   0 -10  -1   11.04    0.80
   0  10   1   11.96    0.79
   0  10   1   11.51    0.83
  -1 -10  -1   14.11    0.86
  -1 -10  -1   14.95    0.86
  -1 -10  -1   13.48    0.88
   1  10   1   14.11    0.87
   1  10   1   14.01    0.91
  -2 -10  -1   15.89    0.92
  -2 -10  -1   14.22    0.90
  -2 -10  -1   15.51    0.88
   2  10   1   16.40    0.92
   2  10   1   12.90    0.90
  -3 -10  -1   69.34    3.04
  -3 -10  -1   68.28    3.04
  -3 -10  -1   67.31    3.04
   3  10   1   67.81    3.04
   3  10   1   67.44    3.05
  -4 -10  -1    3.58    0.46
  -4 -10  -1    2.87    0.42
  -4 -10  -1    2.45    0.38
   4  10   1    3.07    0.42
   4  10   1    3.34    0.43
  -5 -10  -1  118.13    4.80
  -5 -10  -1  110.81    4.76
  -5 -10  -1  102.69    4.81
   5  10   1  111.10    4.79
   5  10   1  111.03    4.74
   5  10   1  108.85    4.76
  -6 -10  -1   32.54    1.59
  -6 -10  -1   30.55    1.67
  -6 -10  -1   32.53    1.56
   6  10   1   31.68    1.54
   6  10   1   31.14    1.56
   6  10   1   31.11    1.60
  -7 -10  -1  193.38    8.31
  -7 -10  -1  204.41    8.27
  -7 -10  -1  187.21    8.42
   7  10   1  196.16    8.32
   7  10   1  195.83    8.26
   7  10   1  201.18    8.32
  -8 -10  -1    4.98    0.57
  -8 -10  -1    5.83    0.57
  -8 -10  -1    4.38    0.67
   8  10   1    4.24    0.53
   8  10   1    6.78    0.69
   8  10   1    5.15    0.55
  -9 -10  -1    9.08    1.06
  -9 -10  -1    9.06    0.70
   9  10   1    9.12    0.69
   9  10   1   11.11    0.89
   9  10   1    8.54    0.81
 -10 -10  -1   50.24    2.75
 -10 -10  -1   55.10    2.40
 -10 -10  -1   49.88    2.53
  10  10   1   54.05    2.40
  10  10   1   55.02    2.59
  10  10   1   50.18    2.51
 -11 -10  -1   17.99    1.04
 -11 -10  -1   17.25    1.27
  11  10   1   17.22    1.22
  11  10   1   18.90    1.05
  11  10   1   23.52    1.42
 -12 -10  -1    0.94    0.72
 -12 -10  -1    0.35    0.33
 -12 -10  -1    0.72    0.64
  12  10   1    0.71    0.55
  12  10   1    0.83    0.33
  12  10   1    0.40    0.47
 -13 -10  -1    7.86    0.69
 -13 -10  -1    7.22    0.83
 -13 -10  -1    6.56    1.09
  13  10   1    7.01    0.88
  13  10   1    7.16    0.73
  13  10   1    9.71    1.12
 -14 -10  -1    0.59    0.37
 -14 -10  -1    0.54    0.62
 -14 -10  -1   -0.48    0.90
  14  10   1    0.54    0.51
  14  10   1    0.65    0.71
 -15 -10  -1   -0.15    0.97
 -15 -10  -1   -0.57    0.62
 -15 -10  -1    0.18    0.39
  15  10   1   -0.74    0.75
  15  10   1    0.02    0.40
  15  10   1   -0.71    0.49
 -16 -10  -1    0.93    0.71
  16  10   1    2.17    1.05
  16  10   1    0.59    0.44
  16  10   1    0.59    0.91
 -17 -10  -1   -0.80    0.71
  17  10   1    0.64    1.13
  17  10   1    1.10    1.07
  14 -11  -1    2.83    1.17
  13 -11  -1    2.18    0.73
  13 -11  -1    4.26    1.37
  13 -11  -1    2.23    0.94
 -13  11   1    2.12    1.05
  12 -11  -1    3.86    0.81
  12 -11  -1    4.69    1.28
  12 -11  -1    4.78    0.97
 -12  11   1    4.24    0.72
 -12  11   1    3.01    1.09
  11 -11  -1    0.65    0.98
  11 -11  -1    1.02    0.71
  11 -11  -1    0.73    0.64
 -11  11   1   -0.50    0.51
 -11  11   1    1.18    0.88
  10 -11  -1    0.62    0.56
  10 -11  -1   -0.90    0.61
 -10  11   1    0.73    0.59
 -10  11   1   -0.19    0.68
   9 -11  -1   72.35    3.51
   9 -11  -1   72.00    3.33
  -9  11   1   68.02    3.57
  -9  11   1   75.44    3.35
  -9  11   1   67.45    3.02
   8 -11  -1    0.15    0.64
   8 -11  -1    0.02    0.48
  -8  11   1   -0.13    0.44
  -8  11   1    0.47    0.62
  -8  11   1   -0.08    0.25
   7 -11  -1    2.79    0.54
  -7  11   1    1.84    0.64
  -7  11   1    2.45    0.38
  -7  11   1    2.03    0.52
   6 -11  -1   -0.19    0.37
   6 -11  -1   -0.17    0.47
  -6  11   1    0.31    0.52
  -6  11   1   -0.06    0.38
  -6  11   1   -0.27    0.30
   5 -11  -1   33.13    1.69
   5 -11  -1   31.34    1.72
  -5  11   1   29.36    1.79
  -5  11   1   30.44    1.61
  -5  11   1   33.18    1.68
   4 -11  -1    6.64    0.74
   4 -11  -1    5.95    0.70
  -4  11   1    7.04    0.86
  -4  11   1    6.67    0.70
  -4  11   1    6.80    0.70
   3 -11  -1    5.10    0.58
   3 -11  -1    4.53    0.56
  -3  11   1    4.61    0.62
  -3  11   1    5.05    0.63
   2 -11  -1   -0.57    0.30
   2 -11  -1   -0.32    0.35
  -2  11   1   -0.39    0.30
  -2  11   1    0.42    0.41
   1 -11  -1   36.70    1.84
   1 -11  -1   36.24    1.87
  -1  11   1   38.28    1.92
  -1  11   1   38.14    1.85
   0 -11  -1    0.51    0.33
   0 -11  -1    0.48    0.32
   0  11   1    0.69    0.32
   0  11   1   -0.18    0.33
  -1 -11  -1    0.43    0.33
  -1 -11  -1    0.15    0.29
  -1 -11  -1   -0.03    0.30
   1  11   1    0.24    0.32
   1  11   1    0.47    0.32
  -2 -11  -1   64.16    2.88
  -2 -11  -1   62.41    2.88
  -2 -11  -1   64.20    2.85
   2  11   1   63.83    2.87
   2  11   1   60.87    2.89
  -3 -11  -1   10.51    0.78
  -3 -11  -1   11.54    0.80
  -3 -11  -1   11.22    0.78
   3  11   1   11.02    0.80
   3  11   1   11.12    0.81
  -4 -11  -1    0.30    0.32
  -4 -11  -1    0.50    0.32
  -4 -11  -1   -0.04    0.29
   4  11   1   -0.07    0.31
   4  11   1    0.78    0.33
  -5 -11  -1   94.18    4.42
  -5 -11  -1  100.20    4.37
  -5 -11  -1  104.80    4.40
   5  11   1  101.13    4.38
   5  11   1  102.52    4.40
   5  11   1   98.24    4.34
  -6 -11  -1   13.65    0.89
  -6 -11  -1   14.36    0.94
  -6 -11  -1   13.66    1.00
   6  11   1   15.68    0.94
   6  11   1   14.58    0.90
   6  11   1   13.91    0.94
  -7 -11  -1   12.44    1.07
  -7 -11  -1   14.45    0.92
   7  11   1   14.67    0.94
   7  11   1   14.05    0.88
   7  11   1   14.26    0.95
  -8 -11  -1   77.27    3.36
  -8 -11  -1   72.45    3.57
  -8 -11  -1   71.28    3.40
   8  11   1   73.22    3.43
   8  11   1   80.78    3.43
   8  11   1   76.93    3.36
  -9 -11  -1    0.96    0.38
  -9 -11  -1    1.32    0.60
  -9 -11  -1    1.01    0.49
   9  11   1    1.60    0.37
   9  11   1    1.16    0.45
   9  11   1    0.83    0.47
 -10 -11  -1   29.15    1.94
 -10 -11  -1   30.67    1.58
 -10 -11  -1   32.58    1.90
  10  11   1   30.30    1.71
  10  11   1   30.32    1.56
  10  11   1   34.72    1.78
 -11 -11  -1    0.06    0.49
 -11 -11  -1    0.01    0.34
 -11 -11  -1    0.39    0.64
  11  11   1    0.61    0.52
  11  11   1   -0.12    0.49
  11  11   1    0.49    0.39
 -12 -11  -1   31.56    1.58
 -12 -11  -1   29.67    1.77
 -12 -11  -1   30.71    2.49
  12  11   1   30.60    1.56
  12  11   1   30.17    1.74
  12  11   1   32.20    1.88
 -13 -11  -1    0.02    0.61
 -13 -11  -1    0.66    0.40
 -13 -11  -1    1.49    0.91
  13  11   1    0.79    0.54
  13  11   1    0.79    0.39
  13  11   1    1.15    0.67
 -14 -11  -1    0.70    0.40
 -14 -11  -1    1.04    0.70
 -14 -11  -1    0.93    1.04
  14  11   1    0.54    0.73
  14  11   1    0.92    0.41
 -15 -11  -1    1.00    0.79
 -15 -11  -1    2.57    1.18
 -15 -11  -1    0.09    0.41
  15  11   1    1.50    0.44
  15  11   1    0.98    0.83
  15  11   1    1.07    0.58
 -16 -11  -1   11.42    1.46
 -16 -11  -1    9.32    1.74
  16  11   1   12.25    0.89
  16  11   1   10.31    1.31
  16  11   1   11.57    1.45
  13 -12  -1    9.32    1.66
  13 -12  -1   11.97    1.54
 -13  12   1   12.69    1.58
  12 -12  -1    0.53    1.21
  12 -12  -1    0.16    0.76
  12 -12  -1    0.56    0.98
 -12  12   1   -1.02    1.02
  11 -12  -1   -0.47    0.79
  11 -12  -1    0.23    1.07
  11 -12  -1   -0.57    0.69
 -11  12   1   -0.27    0.61
 -11  12   1   -0.34    0.95
  10 -12  -1    0.00    0.60
  10 -12  -1    0.75    0.71
 -10  12   1   -0.14    0.76
 -10  12   1   -0.15    0.54
   9 -12  -1    2.57    0.62
   9 -12  -1    3.48    0.80
  -9  12   1    1.84    0.34
  -9  12   1    2.55    0.66
  -9  12   1    1.39    0.77
   8 -12  -1    1.65    0.64
   8 -12  -1    2.24    0.61
  -8  12   1    1.19    0.34
  -8  12   1    1.70    0.78
  -8  12   1    2.11    0.57
   7 -12  -1    3.89    0.66
  -7  12   1    3.53    0.47
  -7  12   1    3.85    0.67
  -7  12   1    3.25    0.79
   6 -12  -1   12.49    1.03
   6 -12  -1   12.75    1.05
  -6  12   1   12.99    1.04
  -6  12   1   12.11    1.22
  -6  12   1   13.81    0.93
   5 -12  -1    0.73    0.46
   5 -12  -1    0.22    0.45
  -5  12   1    0.30    0.42
  -5  12   1    0.93    0.40
  -5  12   1    0.31    0.54
   4 -12  -1  109.56    4.83
   4 -12  -1  103.79    4.87
  -4  12   1  113.26    4.85
  -4  12   1  105.12    4.94
  -4  12   1  113.66    4.83
   3 -12  -1   15.09    1.11
   3 -12  -1   16.07    1.08
  -3  12   1   16.29    1.08
  -3  12   1   16.64    1.22
   2 -12  -1    0.90    0.43
   2 -12  -1    1.40    0.39
  -2  12   1    1.23    0.42
  -2  12   1    0.51    0.47
   1 -12  -1    0.46    0.32
   1 -12  -1   -0.43    0.35
  -1  12   1    0.04    0.36
  -1  12   1    0.10    0.34
   0 -12  -1   10.83    0.85
   0 -12  -1   10.61    0.87
   0  12   1   10.73    0.92
   0  12   1   10.55    0.84
  -1 -12  -1    2.21    0.47
  -1 -12  -1    2.00    0.40
  -1 -12  -1    2.43    0.46
   1  12   1    2.04    0.47
   1  12   1    1.90    0.44
  -2 -12  -1   56.04    2.59
  -2 -12  -1   56.66    2.58
  -2 -12  -1   53.07    2.59
   2  12   1   54.58    2.62
   2  12   1   55.35    2.58
  -3 -12  -1    7.19    0.69
  -3 -12  -1    7.08    0.73
  -3 -12  -1    8.26    0.72
   3  12   1    6.76    0.71
   3  12   1    6.86    0.76
  -4 -12  -1    4.94    0.68
  -4 -12  -1    6.07    0.64
   4  12   1    4.44    0.55
   4  12   1    5.58    0.65
  -5 -12  -1    4.54    0.59
  -5 -12  -1    4.94    0.63
  -5 -12  -1    5.41    0.67
   5  12   1    4.05    0.52
   5  12   1    4.83    0.60
  -6 -12  -1    4.71    0.60
  -6 -12  -1    4.95    0.61
  -6 -12  -1    4.36    0.60
   6  12   1    4.00    0.60
   6  12   1    4.77    0.59
   6  12   1    4.62    0.62
  -7 -12  -1   -0.05    0.36
  -7 -12  -1   -0.60    0.39
  -7 -12  -1    0.28    0.43
   7  12   1   -0.60    0.34
   7  12   1    0.53    0.33
   7  12   1    0.55    0.35
  -8 -12  -1   44.18    2.16
  -8 -12  -1   45.02    2.42
  -8 -12  -1   43.20    2.35
   8  12   1   47.30    2.21
   8  12   1   42.21    2.23
   8  12   1   46.57    2.17
  -9 -12  -1   56.36    2.79
  -9 -12  -1   59.87    2.69
  -9 -12  -1   55.67    2.94
   9  12   1   56.28    2.78
   9  12   1   53.93    3.08
   9  12   1   64.32    2.78
 -10 -12  -1    7.11    0.92
 -10 -12  -1    7.96    0.75
 -10 -12  -1    6.15    1.10
  10  12   1    8.06    0.75
  10  12   1    8.08    0.93
  10  12   1    7.32    0.89
 -11 -12  -1   83.30    3.56
 -11 -12  -1   79.94    3.71
 -11 -12  -1   70.89    3.92
  11  12   1   74.55    3.68
  11  12   1   83.89    3.74
  11  12   1   82.63    3.56
 -12 -12  -1    1.78    0.88
 -12 -12  -1    2.83    0.50
 -12 -12  -1    3.55    0.71
  12  12   1    2.62    0.67
  12  12   1    2.72    0.49
 -13 -12  -1   24.90    2.13
 -13 -12  -1   23.85    1.37
 -13 -12  -1   25.76    1.71
  13  12   1   23.64    1.38
  13  12   1   24.66    1.71
  13  12   1   23.70    1.59
 -14 -12  -1   -0.81    0.40
 -14 -12  -1   -0.22    0.71
 -14 -12  -1    1.54    1.07
  14  12   1   -1.09    0.64
  14  12   1    0.31    0.63
  14  12   1   -0.41    0.41
 -15 -12  -1    0.43    1.24
 -15 -12  -1   -0.10    0.83
  15  12   1   -0.11    0.46
  15  12   1   -0.33    0.64
 -16 -12  -1    0.49    0.92
 -16 -12  -1    2.40    1.41
  16  12   1    0.74    0.94
  16  12   1    0.05    0.47
  16  12   1    1.57    1.24
  12 -13  -1    0.73    0.92
  12 -13  -1    1.44    1.32
  12 -13  -1    2.84    1.15
 -12  13   1   -0.04    1.26
  11 -13  -1    1.18    0.82
  11 -13  -1    3.45    1.28
  11 -13  -1    1.62    0.87
 -11  13   1    2.17    1.04
  10 -13  -1    0.96    0.88
  10 -13  -1   -0.04    0.76
 -10  13   1    0.37    0.99
 -10  13   1    0.68    0.27
 -10  13   1    0.50    0.60
 -10  13   1    1.40    0.24
   9 -13  -1    0.67    0.73
   9 -13  -1    2.14    0.86
  -9  13   1    0.63    0.36
  -9  13   1    0.62    0.62
  -9  13   1   -0.24    0.78
   8 -13  -1   13.12    1.35
  -8  13   1   13.85    1.23
  -8  13   1   10.35    0.85
  -8  13   1   12.02    1.40
  -7  13   1   27.15    1.60
  -7  13   1   26.26    1.44
  -7  13   1   25.49    1.82
   6 -13  -1   22.64    1.58
  -6  13   1   27.77    1.59
  -6  13   1   27.89    1.49
  -6  13   1   27.78    1.80
   5 -13  -1    3.32    0.64
  -5  13   1    2.57    0.59
  -5  13   1    2.89    0.75
  -5  13   1    3.58    0.55
   4 -13  -1    1.47    0.55
  -4  13   1    1.78    0.68
  -4  13   1    2.29    0.55
  -4  13   1    1.52    0.52
   3 -13  -1   25.22    1.61
  -3  13   1   27.68    1.69
   2 -13  -1    4.63    0.67
  -2  13   1    5.85    0.74
  -2  13   1    4.44    0.72
   1 -13  -1   73.87    3.47
  -1  13   1   75.63    3.53
   0 -13  -1    8.68    0.87
   0 -13  -1    9.06    0.84
   0 -13  -1    8.35    0.86
   0  13   1    9.68    0.94
   0  13   1    9.58    0.84
  -1 -13  -1    0.61    0.41
  -1 -13  -1    0.31    0.33
  -1 -13  -1   -0.02    0.42
   1  13   1   -0.12    0.41
   1  13   1    0.12    0.40
  -2 -13  -1   33.83    1.81
  -2 -13  -1   35.44    1.77
  -2 -13  -1   36.22    1.81
   2  13   1   34.28    1.83
   2  13   1   33.30    1.79
  -3 -13  -1    5.32    0.64
  -3 -13  -1    5.94    0.71
  -3 -13  -1    6.87    0.74
   3  13   1    4.37    0.60
   3  13   1    4.76    0.62
  -4 -13  -1    1.15    0.39
  -4 -13  -1    1.23    0.41
  -4 -13  -1    1.68    0.48
   4  13   1    1.85    0.50
   4  13   1    1.63    0.44
  -5 -13  -1   48.61    2.36
  -5 -13  -1   47.51    2.40
  -5 -13  -1   49.57    2.33
   5  13   1   47.49    2.33
   5  13   1   48.52    2.38
  -6 -13  -1    9.19    0.78
  -6 -13  -1    8.59    0.93
   6  13   1    8.77    0.79
   6  13   1    8.77    0.83
  -7 -13  -1    8.15    1.00
  -7 -13  -1    9.24    0.79
  -7 -13  -1    9.07    0.88
   7  13   1   10.57    0.86
   7  13   1    9.75    0.88
   7  13   1    8.73    0.95
  -8 -13  -1   25.90    1.74
  -8 -13  -1   29.64    1.68
  -8 -13  -1   28.58    1.52
   8  13   1   30.84    1.59
   8  13   1   26.56    1.64
   8  13   1   28.48    1.55
  -9 -13  -1    5.86    0.68
  -9 -13  -1    6.07    0.84
  -9 -13  -1    6.37    0.78
   9  13   1    5.75    0.80
   9  13   1    6.37    0.76
   9  13   1    5.23    0.70
 -10 -13  -1   -0.01    0.43
 -10 -13  -1    0.14    0.68
 -10 -13  -1    0.80    0.55
  10  13   1    0.83    0.44
  10  13   1    0.53    0.48
  10  13   1   -0.19    0.54
 -11 -13  -1   26.98    2.08
 -11 -13  -1   32.34    1.65
 -11 -13  -1   29.56    1.86
  11  13   1   33.15    1.82
  11  13   1   29.78    1.65
  11  13   1   30.80    1.81
 -12 -13  -1   -0.19    0.44
 -12 -13  -1    0.62    0.82
 -12 -13  -1   -0.08    0.65
  12  13   1    0.43    0.67
  12  13   1   -0.27    0.42
  12  13   1    0.08    0.56
 -13 -13  -1   40.67    2.31
 -13 -13  -1   39.17    2.71
 -13 -13  -1   42.63    2.06
  13  13   1   40.23    2.04
  13  13   1   40.66    2.29
  13  13   1   41.15    2.33
 -14 -13  -1   -0.41    0.44
 -14 -13  -1   -1.09    1.06
 -14 -13  -1    0.38    0.82
  14  13   1   -0.59    0.46
  14  13   1    0.69    0.72
  14  13   1   -0.27    0.68
 -15 -13  -1    0.69    0.95
 -15 -13  -1    0.83    1.32
  15  13   1    0.44    0.53
  15  13   1    0.39    0.81
  12 -14  -1    2.59    2.11
 -12  14   1    3.18    1.47
  11 -14  -1    5.91    1.18
  11 -14  -1   10.54    1.93
  11 -14  -1    7.64    1.56
 -11  14   1    8.99    1.53
  10 -14  -1   14.79    1.70
  10 -14  -1   10.65    1.39
 -10  14   1   11.13    0.75
 -10  14   1    7.97    1.61
 -10  14   1    8.15    0.67
   9 -14  -1    6.63    0.95
   9 -14  -1    8.20    1.15
  -9  14   1    8.51    1.05
  -9  14   1    6.98    0.77
   8 -14  -1   11.73    1.14
   8 -14  -1    9.48    1.22
  -8  14   1   10.48    1.48
  -8  14   1    9.30    0.89
  -8  14   1   11.87    1.12
   7 -14  -1   16.68    1.38
  -7  14   1   15.64    1.12
  -7  14   1   15.04    1.54
  -7  14   1   15.78    1.24
   6 -14  -1   -0.61    0.51
   6 -14  -1   -1.02    0.48
  -6  14   1    0.63    0.72
  -6  14   1   -0.54    0.50
  -6  14   1    0.03    0.46
   5 -14  -1    8.04    0.97
   5 -14  -1    8.35    1.01
  -5  14   1    9.35    0.99
  -5  14   1    8.48    0.97
  -5  14   1    6.93    0.98
   4 -14  -1   -0.44    0.45
   4 -14  -1    0.08    0.52
  -4  14   1    0.13    0.51
  -4  14   1   -0.72    0.45
  -4  14   1    0.29    0.59
   3 -14  -1    0.19    0.49
   3 -14  -1    0.07    0.48
  -3  14   1   -0.13    0.49
  -3  14   1   -0.03    0.47
  -3  14   1   -0.32    0.58
   2 -14  -1    3.34    0.63
  -2  14   1    2.34    0.67
  -2  14   1    3.10    0.72
   1 -14  -1   14.53    1.17
   1 -14  -1   13.98    1.11
  -1  14   1   14.19    1.24
  -1  14   1   15.79    1.13
   0 -14  -1    2.68    0.60
   0 -14  -1    1.57    0.53
   0 -14  -1    1.70    0.47
   0  14   1    1.49    0.53
   0  14   1    1.27    0.59
  -1 -14  -1    0.00    0.50
  -1 -14  -1    0.52    0.40
  -1 -14  -1    0.02    0.47
   1  14   1   -0.18    0.46
   1  14   1    0.62    0.52
  -2 -14  -1   34.45    1.79
  -2 -14  -1   33.56    1.82
   2  14   1   32.92    1.80
   2  14   1   30.66    1.98
  -3 -14  -1    0.51    0.43
  -3 -14  -1    0.02    0.45
  -3 -14  -1    0.34    0.54
   3  14   1    0.59    0.44
  -4 -14  -1    8.65    0.85
  -4 -14  -1    8.25    0.89
  -4 -14  -1    7.57    0.81
   4  14   1    7.96    0.85
   4  14   1    7.68    0.84
  -5 -14  -1    0.89    0.47
  -5 -14  -1    1.71    0.51
  -5 -14  -1    0.43    0.45
   5  14   1    0.25    0.47
   5  14   1    1.51    0.45
  -6 -14  -1   14.54    1.19
  -6 -14  -1   13.24    1.08
  -6 -14  -1   14.59    1.03
   6  14   1   15.47    1.10
   6  14   1   14.66    1.10
  -7 -14  -1    8.27    0.82
  -7 -14  -1    6.40    0.85
  -7 -14  -1    8.18    0.98
   7  14   1    8.04    0.99
   7  14   1    9.55    0.84
  -8 -14  -1   25.22    1.54
  -8 -14  -1   26.11    1.46
  -8 -14  -1   25.37    1.71
   8  14   1   25.94    1.50
   8  14   1   25.34    1.60
   8  14   1   26.51    1.51
  -9 -14  -1    0.85    0.62
  -9 -14  -1    1.43    0.61
  -9 -14  -1    0.84    0.48
   9  14   1    1.05    0.47
   9  14   1    0.16    0.47
   9  14   1    1.58    0.62
 -10 -14  -1   33.72    2.25
 -10 -14  -1   36.63    1.86
 -10 -14  -1   35.48    2.04
  10  14   1   39.08    1.97
  10  14   1   33.34    2.01
  10  14   1   35.63    1.89
 -11 -14  -1    2.93    0.56
 -11 -14  -1    1.65    0.67
 -11 -14  -1    2.47    0.98
  11  14   1    1.18    0.65
  11  14   1    1.64    0.52
 -12 -14  -1    0.37    0.91
 -12 -14  -1    1.32    0.54
 -12 -14  -1    0.49    0.73
  12  14   1    1.00    0.52
  12  14   1    0.61    0.62
  12  14   1    2.40    0.73
 -13 -14  -1   -1.68    0.95
 -13 -14  -1    0.24    0.54
 -13 -14  -1   -0.35    0.79
  13  14   1   -0.42    0.65
  13  14   1   -0.21    0.76
  13  14   1   -0.22    0.52
 -14 -14  -1    4.27    1.02
 -14 -14  -1    3.45    1.33
  14  14   1    3.34    0.65
  14  14   1    3.60    0.90
 -15 -14  -1    0.24    1.00
 -15 -14  -1    2.29    1.42
  15  14   1   -0.77    0.79
  15  14   1    0.20    0.61
  11 -15  -1   -0.14    0.91
  11 -15  -1    0.02    1.50
 -11  15   1   -3.26    1.19
  10 -15  -1   47.20    2.86
  10 -15  -1   49.85    2.73
 -10  15   1   40.21    2.92
   9 -15  -1    4.23    0.89
   9 -15  -1    3.82    1.05
  -9  15   1    3.72    0.57
  -9  15   1    3.39    1.07
   8 -15  -1   38.21    2.16
   8 -15  -1   36.90    2.40
  -8  15   1   36.63    2.09
  -8  15   1   33.62    2.42
  -8  15   1   35.07    1.88
   7 -15  -1    2.63    0.81
  -7  15   1    1.23    0.90
  -7  15   1    3.22    0.69
  -7  15   1    3.12    0.61
   6 -15  -1    2.35    0.67
   6 -15  -1    1.54    0.67
  -6  15   1    0.71    0.80
  -6  15   1    2.18    0.66
  -6  15   1    1.69    0.58
   5 -15  -1    0.01    0.60
   5 -15  -1   -0.96    0.57
  -5  15   1   -0.97    0.53
  -5  15   1    0.85    0.56
  -5  15   1   -0.19    0.70
   4 -15  -1   16.82    1.36
   4 -15  -1   18.38    1.31
  -4  15   1   14.81    1.24
  -4  15   1   16.68    1.49
   3 -15  -1    4.05    0.77
   3 -15  -1    5.18    0.74
  -3  15   1    5.37    0.72
  -3  15   1    3.93    0.74
  -3  15   1    4.96    0.81
   2 -15  -1    8.08    0.98
   2 -15  -1    7.63    1.00
  -2  15   1    7.09    0.97
  -2  15   1    8.73    0.98
   1 -15  -1    3.59    0.72
   1 -15  -1    3.16    0.66
  -1  15   1    3.81    0.67
  -1  15   1    2.85    0.75
   0 -15  -1    5.21    0.66
   0 -15  -1    4.61    0.70
   0 -15  -1    4.69    0.76
   0  15   1    4.66    0.88
   0  15   1    4.87    0.82
  -1 -15  -1   98.60    4.40
  -1 -15  -1   96.09    4.43
   1  15   1   96.88    4.40
   1  15   1   94.66    4.46
  -2 -15  -1    3.58    0.66
  -2 -15  -1    4.13    0.68
  -2 -15  -1    4.48    0.65
   2  15   1    4.06    0.70
   2  15   1    3.64    0.78
  -3 -15  -1   69.39    3.22
  -3 -15  -1   66.48    3.21
  -3 -15  -1   67.14    3.22
   3  15   1   66.05    3.24
   3  15   1   70.00    3.25
  -4 -15  -1    2.15    0.58
  -4 -15  -1    2.09    0.58
  -4 -15  -1    1.87    0.56
   4  15   1    1.68    0.58
   4  15   1    2.33    0.58
  -5 -15  -1    0.06    0.47
  -5 -15  -1    0.21    0.51
  -5 -15  -1   -0.47    0.48
   5  15   1   -0.53    0.47
   5  15   1   -0.30    0.45
  -6 -15  -1    0.31    0.51
  -6 -15  -1    0.34    0.48
  -6 -15  -1   -0.41    0.54
   6  15   1    0.94    0.52
   6  15   1    0.14    0.46
  -7 -15  -1   18.64    1.23
  -7 -15  -1   18.28    1.36
  -7 -15  -1   15.32    1.63
   7  15   1   20.31    1.31
   7  15   1   16.69    1.28
  -8 -15  -1   13.38    1.36
  -8 -15  -1   13.53    1.24
  -8 -15  -1   13.33    1.05
   8  15   1   13.69    1.05
   8  15   1   12.67    1.22
  -9 -15  -1    5.02    0.89
  -9 -15  -1    6.18    0.74
  -9 -15  -1    5.27    0.76
   9  15   1    4.94    0.67
   9  15   1    4.31    0.66
   9  15   1    4.61    0.82
 -10 -15  -1    0.28    0.48
 -10 -15  -1   -0.48    0.64
  10  15   1   -0.26    0.45
  10  15   1    0.92    0.66
  10  15   1    0.47    0.65
 -11 -15  -1   36.18    1.95
 -11 -15  -1   33.99    2.18
 -11 -15  -1   37.72    2.50
  11  15   1   38.45    2.01
  11  15   1   40.70    2.11
  11  15   1   34.18    2.17
 -12 -15  -1    1.14    0.98
 -12 -15  -1    0.28    0.57
 -12 -15  -1    1.35    0.82
  12  15   1    0.49    0.64
  12  15   1    0.58    0.56
  12  15   1    1.16    0.78
 -13 -15  -1    0.68    0.85
 -13 -15  -1    0.34    0.56
 -13 -15  -1    0.06    1.12
  13  15   1   -0.25    0.70
  13  15   1    1.16    0.60
  13  15   1    0.30    0.81
 -14 -15  -1    1.77    0.98
 -14 -15  -1    2.84    1.32
  14  15   1    2.50    0.70
  14  15   1    1.22    0.84
  10 -16  -1    1.14    1.08
 -10  16   1    1.34    1.28
   9 -16  -1   -0.15    0.99
   9 -16  -1    2.44    0.92
  -9  16   1    2.49    1.18
  -9  16   1    2.68    0.91
   8 -16  -1   -0.83    0.87
   8 -16  -1   -0.63    0.88
  -8  16   1    0.57    0.58
  -8  16   1   -0.87    1.02
   7 -16  -1   19.53    1.53
  -7  16   1   17.36    1.35
  -7  16   1   16.33    1.41
  -7  16   1   17.34    1.85
   6 -16  -1    5.34    0.88
   6 -16  -1    5.34    0.91
  -6  16   1    5.60    0.88
  -6  16   1    5.66    1.11
   5 -16  -1   43.45    2.34
   5 -16  -1   39.89    2.38
  -5  16   1   41.95    2.57
  -5  16   1   44.50    2.34
  -5  16   1   41.20    2.29
   4 -16  -1   30.36    1.85
   4 -16  -1   28.01    1.91
  -4  16   1   29.95    2.08
  -4  16   1   32.37    1.93
  -4  16   1   31.37    1.86
   3 -16  -1    3.49    0.73
   3 -16  -1    2.07    0.73
  -3  16   1    2.77    0.83
  -3  16   1    2.59    0.68
  -3  16   1    2.74    0.85
   2 -16  -1    3.75    0.80
   2 -16  -1    3.67    0.74
  -2  16   1    3.33    0.71
  -2  16   1    4.16    0.87
  -2  16   1    3.34    0.83
   1 -16  -1    0.72    0.53
   1 -16  -1   -0.06    0.62
   1 -16  -1   -0.62    0.52
  -1  16   1    0.62    0.59
  -1  16   1   -1.28    0.61
   0 -16  -1    4.81    0.79
   0 -16  -1    5.74    0.79
   0 -16  -1    4.90    0.73
   0  16   1    4.21    0.84
   0  16   1    4.64    0.76
  -1 -16  -1    2.22    0.61
  -1 -16  -1    1.92    0.57
  -1 -16  -1    2.73    0.72
   1  16   1    2.99    0.73
   1  16   1    2.27    0.69
  -2 -16  -1   14.16    1.20
  -2 -16  -1   12.93    1.18
  -2 -16  -1   14.26    1.19
   2  16   1   13.73    1.19
   2  16   1   14.40    1.25
  -3 -16  -1    7.07    0.98
  -3 -16  -1    5.58    0.81
  -3 -16  -1    7.93    0.96
   3  16   1    7.61    0.86
   3  16   1    8.03    0.99
  -4 -16  -1   33.44    1.82
  -4 -16  -1   31.82    1.89
  -4 -16  -1   29.26    1.79
   4  16   1   29.71    1.81
  -5 -16  -1    3.46    0.70
  -5 -16  -1    3.90    0.70
  -5 -16  -1    3.58    0.68
   5  16   1    3.59    0.67
   5  16   1    2.93    0.69
  -6 -16  -1   15.76    1.21
  -6 -16  -1   16.67    1.39
  -6 -16  -1   16.15    1.26
   6  16   1   15.81    1.26
   6  16   1   14.69    1.19
  -7 -16  -1   24.80    1.60
  -7 -16  -1   24.59    1.75
  -7 -16  -1   27.66    1.71
   7  16   1   23.29    1.60
   7  16   1   23.79    1.53
  -8 -16  -1    0.61    0.72
  -8 -16  -1    0.56    0.54
  -8 -16  -1    0.70    0.58
   8  16   1    0.58    0.66
   8  16   1    0.81    0.52
  -9 -16  -1    0.62    0.59
  -9 -16  -1   -0.09    0.68
   9  16   1   -0.99    0.52
   9  16   1    0.25    0.62
 -10 -16  -1    0.44    0.56
 -10 -16  -1    2.20    0.90
 -10 -16  -1    1.02    0.72
  10  16   1   -0.01    0.56
  10  16   1   -0.17    0.74
  10  16   1    1.87    0.62
 -11 -16  -1    6.70    1.20
 -11 -16  -1    7.69    1.06
 -11 -16  -1    8.54    0.98
  11  16   1    6.64    0.85
  11  16   1    8.25    1.12
  11  16   1    6.32    1.00
 -12 -16  -1    0.23    1.07
 -12 -16  -1   -0.40    0.64
 -12 -16  -1    0.14    0.86
  12  16   1    0.34    0.85
  12  16   1   -0.31    0.60
  12  16   1   -0.12    0.64
 -13 -16  -1   18.79    2.46
  13  16   1   22.02    1.75
  13  16   1   26.32    1.62
 -14 -16  -1    3.85    1.52
  14  16   1    5.28    0.98
  14  16   1    6.46    0.90
   9 -17  -1   -1.26    0.94
  -9  17   1   -2.65    1.19
   8 -17  -1    5.31    1.05
   8 -17  -1    4.26    1.17
  -8  17   1    3.82    0.79
  -8  17   1    3.46    1.27
   7 -17  -1    0.79    0.81
  -7  17   1    0.38    0.72
  -7  17   1    1.62    1.09
   6 -17  -1    2.07    0.83
   6 -17  -1    0.93    0.77
  -6  17   1   -1.62    0.94
  -6  17   1    0.83    1.28
  -6  17   1    2.64    0.77
   5 -17  -1    0.24    0.70
   5 -17  -1   -0.48    0.79
  -5  17   1    0.05    0.89
  -5  17   1    0.70    0.92
  -5  17   1   -0.90    0.64
   4 -17  -1   21.41    1.62
   4 -17  -1   20.69    1.70
  -4  17   1   25.70    1.93
  -4  17   1   20.79    1.69
  -4  17   1   22.00    1.61
   3 -17  -1    7.94    1.04
   3 -17  -1    7.63    0.98
  -3  17   1    9.97    1.14
  -3  17   1    7.67    0.98
  -3  17   1    8.89    1.18
   2 -17  -1    7.88    0.97
   2 -17  -1    7.74    1.03
  -2  17   1    7.76    1.06
  -2  17   1    6.99    1.10
  -2  17   1    8.97    0.97
   1 -17  -1   11.65    1.22
   1 -17  -1   11.48    1.27
   1 -17  -1   10.19    1.18
  -1  17   1   12.87    1.49
  -1  17   1   10.63    1.23
  -1  17   1   10.54    1.37
   0 -17  -1   25.72    1.60
   0 -17  -1   23.94    1.71
   0 -17  -1   23.49    1.62
   0  17   1   25.18    1.67
   0  17   1   24.27    1.78
  -1 -17  -1    1.41    0.68
  -1 -17  -1    1.06    0.57
  -1 -17  -1    1.96    0.65
   1  17   1    2.32    0.73
   1  17   1    1.54    0.65
  -2 -17  -1   30.17    1.89
  -2 -17  -1   29.83    1.85
   2  17   1   30.94    1.93
   2  17   1   30.60    1.87
  -3 -17  -1   -0.43    0.55
  -3 -17  -1   -0.05    0.52
  -3 -17  -1    0.42    0.72
   3  17   1    0.02    0.56
   3  17   1    0.90    0.76
  -4 -17  -1   31.17    1.88
  -4 -17  -1   29.98    1.84
  -4 -17  -1   28.20    1.80
   4  17   1   32.11    1.88
   4  17   1   30.07    1.84
  -5 -17  -1   -1.03    0.59
  -5 -17  -1   -0.47    0.56
  -5 -17  -1    0.14    0.60
   5  17   1    0.23    0.58
   5  17   1    0.46    0.64
  -6 -17  -1   -0.60    0.55
  -6 -17  -1   -0.10    0.63
  -6 -17  -1   -1.14    0.64
   6  17   1    0.18    0.62
  -7 -17  -1   17.26    1.40
  -7 -17  -1   18.86    1.45
   7  17   1   15.41    1.30
   7  17   1   15.31    1.37
  -8 -17  -1    1.56    0.80
  -8 -17  -1    1.32    0.68
  -8 -17  -1    2.57    0.66
   8  17   1    3.03    0.72
   8  17   1    2.39    0.81
  -9 -17  -1   29.64    1.92
  -9 -17  -1   32.08    1.85
  -9 -17  -1   29.77    2.24
   9  17   1   32.41    1.92
   9  17   1   31.53    2.09
 -10 -17  -1    7.55    0.90
 -10 -17  -1    8.42    1.07
 -10 -17  -1    5.77    1.20
  10  17   1   10.24    1.18
  10  17   1    7.95    1.04
 -11 -17  -1    0.49    1.00
 -11 -17  -1    1.99    1.05
 -11 -17  -1    1.09    0.66
  11  17   1   -1.10    0.75
  11  17   1   -0.20    0.63
 -12 -17  -1    4.31    1.34
  12  17   1    5.65    0.91
  12  17   1    7.14    0.97
 -13 -17  -1   -1.37    1.27
  13  17   1   -0.42    0.76
  13  17   1    0.26    0.77
   8 -18  -1   11.91    1.39
  -8  18   1   11.60    1.85
   7 -18  -1    1.47    0.99
  -7  18   1    3.93    1.38
   6 -18  -1    2.71    0.92
   6 -18  -1    2.21    0.94
  -6  18   1    3.95    1.25
  -6  18   1    3.36    0.91
   5 -18  -1   20.32    1.68
   5 -18  -1   22.65    1.78
  -5  18   1   19.20    1.75
  -5  18   1   16.91    2.02
   4 -18  -1    4.97    0.98
   4 -18  -1    5.74    0.97
  -4  18   1    5.48    1.67
  -4  18   1    4.96    0.91
  -4  18   1    6.39    1.00
   3 -18  -1   -1.49    0.75
   3 -18  -1    1.33    0.74
  -3  18   1    1.21    0.78
  -3  18   1    0.40    0.78
  -3  18   1    0.61    0.93
   2 -18  -1   23.16    1.77
   2 -18  -1   23.54    1.85
   2 -18  -1   26.94    1.78
  -2  18   1   26.32    1.79
  -2  18   1   26.25    2.02
  -2  18   1   26.21    1.99
   1 -18  -1   -0.14    0.64
   1 -18  -1   -0.28    0.74
   1 -18  -1    0.40    0.53
  -1  18   1   -0.27    0.65
  -1  18   1    1.32    0.89
  -1  18   1   -0.61    0.75
   0 -18  -1    0.32    0.73
   0 -18  -1   -0.27    0.58
   0 -18  -1   -1.20    0.65
   0  18   1    0.41    0.79
   0  18   1   -0.15    0.68
   0  18   1    0.74    0.78
  -1 -18  -1   65.97    3.46
  -1 -18  -1   69.35    3.41
  -1 -18  -1   70.00    3.42
   1  18   1   71.36    3.46
   1  18   1   68.12    3.53
  -2 -18  -1   -0.28    0.63
  -2 -18  -1   -0.21    0.62
  -2 -18  -1   -0.53    0.61
   2  18   1   -0.37    0.64
   2  18   1    0.41    0.73
  -3 -18  -1   12.40    1.31
  -3 -18  -1   12.22    1.28
  -3 -18  -1   12.16    1.26
   3  18   1   12.01    1.42
   3  18   1   11.86    1.32
  -4 -18  -1    3.93    0.80
  -4 -18  -1    3.44    0.78
  -4 -18  -1    2.73    0.76
   4  18   1    3.14    0.82
   4  18   1    2.64    0.73
  -5 -18  -1   -0.78    0.60
  -5 -18  -1    0.17    0.69
  -5 -18  -1   -0.13    0.64
   5  18   1    0.26    0.64
  -6 -18  -1    2.93    0.78
  -6 -18  -1    3.66    0.82
  -6 -18  -1    2.65    0.82
   6  18   1    3.55    0.78
   6  18   1    3.73    0.86
  -7 -18  -1    2.03    0.72
  -7 -18  -1    2.03    0.86
  -7 -18  -1    1.81    0.74
   7  18   1    3.11    0.81
   7  18   1    0.50    0.86
  -8 -18  -1   34.09    2.01
  -8 -18  -1   27.64    2.19
  -8 -18  -1   28.75    2.06
   8  18   1   31.26    1.90
  -9 -18  -1    3.27    0.76
  -9 -18  -1    1.77    1.01
   9  18   1    1.80    0.73
   9  18   1    3.11    0.96
 -10 -18  -1   -0.52    0.66
 -10 -18  -1   -0.36    0.99
  10  18   1    0.82    0.98
  10  18   1   -0.94    0.72
 -11 -18  -1    3.18    0.91
 -11 -18  -1    5.60    1.31
  11  18   1    7.15    0.97
  11  18   1    4.95    1.77
 -12 -18  -1    0.99    1.31
  12  18   1   -0.19    0.82
   6 -19  -1    0.20    0.97
   6 -19  -1    2.07    1.19
  -6  19   1    2.16    0.96
  -6  19   1    3.73    1.36
   5 -19  -1   22.09    1.85
   5 -19  -1   20.05    1.89
  -5  19   1   17.43    2.21
  -5  19   1   24.44    1.98
   4 -19  -1    1.58    0.86
   4 -19  -1   -0.40    0.85
  -4  19   1   -1.69    1.04
  -4  19   1   -0.29    0.95
   3 -19  -1   10.11    1.20
   3 -19  -1    8.43    1.22
  -3  19   1    8.72    1.32
  -3  19   1   10.96    1.30
  -3  19   1   10.58    1.44
   2 -19  -1   34.85    2.17
   2 -19  -1   35.79    2.14
   2 -19  -1   31.79    2.27
  -2  19   1   35.80    2.42
  -2  19   1   32.70    2.17
  -2  19   1   32.38    2.25
   1 -19  -1    0.65    0.78
   1 -19  -1   -0.14    0.71
   1 -19  -1    0.18    0.85
  -1  19   1    0.14    0.95
  -1  19   1   -0.43    0.79
  -1  19   1   -1.54    0.83
   0 -19  -1    2.85    0.93
   0 -19  -1    2.50    0.83
   0 -19  -1    1.65    0.76
   0  19   1    3.53    0.88
   0  19   1    0.41    0.91
   0  19   1    1.57    0.92
  -1 -19  -1    3.75    0.79
  -1 -19  -1    3.84    0.90
  -1 -19  -1    1.94    0.82
   1  19   1    2.39    0.97
   1  19   1    2.30    0.85
   1  19   1    3.46    1.02
  -2 -19  -1    7.31    1.07
  -2 -19  -1    8.25    1.02
  -2 -19  -1    7.99    1.06
   2  19   1   11.48    1.33
   2  19   1    8.44    1.14
  -3 -19  -1    1.32    0.81
  -3 -19  -1    1.12    0.75
  -3 -19  -1    1.36    0.73
   3  19   1    2.06    0.83
   3  19   1    3.15    0.87
  -4 -19  -1    3.41    0.86
  -4 -19  -1    4.24    0.85
  -4 -19  -1    4.99    0.93
   4  19   1    3.49    0.96
   4  19   1    4.06    0.88
  -5 -19  -1    0.52    0.75
  -5 -19  -1   -1.30    0.65
  -5 -19  -1   -0.42    0.78
   5  19   1    0.39    0.71
   5  19   1    0.95    0.84
  -6 -19  -1    7.60    1.00
  -6 -19  -1    5.43    1.03
   6  19   1    6.32    1.05
   6  19   1    8.33    1.13
  -7 -19  -1    4.16    1.06
  -7 -19  -1    5.42    0.92
   7  19   1    5.59    1.27
   7  19   1    5.91    0.93
  -8 -19  -1    5.66    1.11
   8  19   1    5.21    1.14
   8  19   1    5.29    0.91
  -9 -19  -1    2.20    1.11
  -9 -19  -1    3.17    0.84
   9  19   1    2.61    0.87
   9  19   1    1.42    1.11
 -10 -19  -1    2.79    0.95
 -10 -19  -1    2.27    1.20
  10  19   1    0.65    1.42
  10  19   1    0.60    0.81
 -11 -19  -1   -2.04    1.22
  11  19   1   -1.78    0.84
   4 -20  -1   19.28    1.89
  -4  20   1   14.40    1.86
  -4  20   1   15.80    1.95
   3 -20  -1    5.97    1.17
   3 -20  -1    3.28    0.98
  -3  20   1    2.70    1.26
  -3  20   1    3.78    1.10
   2 -20  -1    7.62    1.28
   2 -20  -1    5.68    1.03
  -2  20   1    9.10    1.34
  -2  20   1    8.32    1.39
   1 -20  -1    0.01    0.81
   1 -20  -1    0.00    0.97
  -1  20   1    1.16    1.05
  -1  20   1    1.44    0.89
  -1  20   1    2.21    1.13
   0 -20  -1   -0.31    0.78
   0 -20  -1    0.59    0.91
   0  20   1    1.20    0.99
   0  20   1    1.08    0.93
   0  20   1   -1.44    1.02
  -1 -20  -1   18.93    1.80
  -1 -20  -1   23.28    2.01
   1  20   1   23.68    1.82
   1  20   1   18.31    1.93
   1  20   1   16.33    1.86
  -2 -20  -1    4.06    1.06
  -2 -20  -1    4.92    0.92
   2  20   1    4.80    1.08
   2  20   1    3.13    0.97
   2  20   1    3.34    1.11
  -3 -20  -1   11.38    1.48
  -3 -20  -1   10.20    1.23
   3  20   1   15.04    1.58
   3  20   1    9.82    1.56
   3  20   1   12.09    1.52
  -4 -20  -1    0.83    0.84
  -4 -20  -1    0.77    0.88
   4  20   1    1.73    0.94
   4  20   1    2.38    0.90
  -5 -20  -1    3.92    0.96
  -5 -20  -1    3.10    0.99
   5  20   1    5.49    1.08
   5  20   1    3.57    0.92
  -6 -20  -1    0.39    0.98
  -6 -20  -1    0.08    0.79
   6  20   1   -0.75    1.07
   6  20   1    1.50    0.85
  -7 -20  -1    0.52    0.97
  -7 -20  -1    1.67    1.04
   7  20   1    1.57    1.11
   7  20   1    1.67    0.85
  -8 -20  -1    0.50    1.08
  -8 -20  -1    0.16    0.86
   8  20   1   -0.58    0.90
   8  20   1   -1.53    1.03
  -9 -20  -1    8.48    1.47
  -9 -20  -1   15.30    1.74
   9  20   1    6.90    2.08
   9  20   1   10.10    1.44
   2 -21  -1    1.69    1.13
  -2  21   1    2.84    1.33
  -2  21   1    2.07    1.17
   1 -21  -1   -0.43    0.89
   1 -21  -1   -0.20    1.06
  -1  21   1    0.57    1.13
  -1  21   1   -2.08    1.10
   0 -21  -1    6.77    1.18
   0 -21  -1    4.07    1.00
   0  21   1    4.16    1.22
  -1 -21  -1   26.68    2.07
  -1 -21  -1   27.19    2.19
   1  21   1   26.51    2.14
   1  21   1   28.95    2.29
  -2 -21  -1   -0.38    0.94
  -2 -21  -1    0.57    0.96
   2  21   1    0.14    1.03
   2  21   1    0.00    1.03
  -3 -21  -1    6.91    1.20
  -3 -21  -1   10.05    1.33
   3  21   1    7.47    1.28
   3  21   1    7.29    1.27
  -4 -21  -1   -0.48    0.96
  -4 -21  -1    0.17    0.96
   4  21   1    0.04    1.05
   4  21   1   -1.39    0.94
  -5 -21  -1    1.56    1.00
  -5 -21  -1    1.20    1.07
   5  21   1    1.72    0.95
   5  21   1    0.97    1.25
  -6 -21  -1    0.46    0.95
  -6 -21  -1   -1.57    1.08
   6  21   1    2.35    1.12
  -7 -21  -1   -0.24    1.14
  -7 -21  -1    0.44    0.98
   7  21   1    1.59    1.20
   4  21  -2    0.59    1.38
  -4 -21   2    2.66    1.07
  -4 -21   2    1.51    1.21
   3  21  -2   -0.67    1.16
  -3 -21   2   -0.80    1.14
  -3 -21   2   -0.35    1.04
   2  21  -2    7.38    2.03
  -2 -21   2    9.36    1.35
   1  21  -2    0.09    1.23
  -1 -21   2   -0.44    1.06
   0  21  -2    8.26    1.40
   0 -21   2    4.42    1.22
   7  20  -2    0.41    1.24
  -7 -20   2   -0.05    0.92
  -7 -20   2    1.94    1.25
   6  20  -2    0.49    1.18
   6  20  -2    0.65    1.07
  -6 -20   2   -0.59    1.14
  -6 -20   2    0.80    0.91
   5  20  -2    2.34    0.94
   5  20  -2    2.89    1.17
  -5 -20   2    2.38    1.10
  -5 -20   2    0.16    0.94
   4  20  -2    3.71    1.17
   4  20  -2    4.41    1.08
  -4 -20   2    2.13    1.14
  -4 -20   2    7.42    1.14
   3  20  -2    0.74    0.93
   3  20  -2   -0.76    1.12
  -3 -20   2   -0.09    0.96
  -3 -20   2    0.76    0.93
   2  20  -2   -0.24    0.95
   2  20  -2   -0.08    0.95
  -2 -20   2    0.54    0.90
  -2 -20   2   -0.49    0.88
   1  20  -2    4.45    1.08
   1  20  -2    4.16    1.05
  -1 -20   2    3.79    1.00
  -1 -20   2    4.83    1.09
   0  20  -2    8.63    1.36
   0 -20   2    8.33    1.27
   0 -20   2    8.41    1.18
  -1  20  -2   34.14    2.53
  -1  20  -2   34.27    2.49
   1 -20   2   33.39    2.34
   1 -20   2   31.56    2.44
  -2  20  -2   -0.82    1.06
  -2  20  -2    0.49    1.09
   2 -20   2    0.74    0.98
  -3  20  -2    3.14    1.10
  -3  20  -2    0.90    1.16
   3 -20   2    1.57    1.07
   9  19  -2    4.97    1.41
   9  19  -2    4.65    1.61
  -9 -19   2    3.12    1.41
  -9 -19   2    4.39    0.99
   8  19  -2   -0.82    0.86
   8  19  -2    0.31    1.11
  -8 -19   2    1.00    1.18
  -8 -19   2    1.24    0.84
   7  19  -2   13.87    1.71
   7  19  -2   16.91    1.56
  -7 -19   2   16.70    1.60
  -7 -19   2   17.11    2.00
   6  19  -2    2.39    1.19
   6  19  -2    1.87    0.90
  -6 -19   2    0.24    1.05
  -6 -19   2    0.93    0.85
   5  19  -2   -0.22    0.91
   5  19  -2    0.80    0.76
  -5 -19   2    0.64    0.95
  -5 -19   2   -0.10    0.80
   4  19  -2    0.21    0.95
   4  19  -2   -0.23    0.77
  -4 -19   2   -0.02    0.77
  -4 -19   2   -0.41    0.78
   3  19  -2    0.64    0.84
   3  19  -2    1.10    0.93
   3  19  -2    0.78    0.93
  -3 -19   2    1.50    0.84
  -3 -19   2   -0.30    0.87
   2  19  -2   -0.71    0.86
   2  19  -2    0.28    0.86
   2  19  -2    0.26    0.81
  -2 -19   2    1.69    0.87
  -2 -19   2   -0.61    0.83
  -2 -19   2   -0.26    0.76
   1  19  -2    1.40    0.89
   1  19  -2   -0.33    0.92
   1  19  -2    1.23    0.91
  -1 -19   2    0.72    0.82
  -1 -19   2   -0.93    0.73
  -1 -19   2    0.89    0.85
   0  19  -2    8.37    1.22
   0  19  -2    7.77    1.17
   0  19  -2   11.75    1.34
   0 -19   2    6.97    1.05
   0 -19   2    8.67    1.20
   0 -19   2    8.85    1.16
  -1  19  -2   73.62    3.76
  -1  19  -2   73.92    3.85
  -1  19  -2   71.41    3.77
   1 -19   2   73.27    3.74
   1 -19   2   73.03    3.77
   1 -19   2   72.02    3.69
  -2  19  -2    0.88    0.99
  -2  19  -2    1.23    1.01
   2 -19   2   -0.36    0.86
   2 -19   2   -0.20    0.72
   2 -19   2    0.67    0.85
  -3  19  -2    0.69    1.09
  -3  19  -2    1.49    1.00
   3 -19   2    1.32    0.94
   3 -19   2   -0.78    0.82
   3 -19   2   -0.28    0.88
  -4  19  -2    1.30    1.02
  -4  19  -2   -0.62    1.05
   4 -19   2    0.51    0.98
   4 -19   2   -1.37    0.89
  -5  19  -2    0.73    1.13
  -5  19  -2    0.28    1.00
   5 -19   2   -1.52    1.01
   5 -19   2    0.11    0.96
  11  18  -2    6.44    1.16
 -11 -18   2    2.83    1.01
 -11 -18   2    3.75    1.34
  10  18  -2    2.50    1.30
  10  18  -2    0.96    0.85
 -10 -18   2    1.13    1.31
   9  18  -2    1.74    1.43
   9  18  -2    0.90    0.80
  -9 -18   2    1.10    0.79
  -9 -18   2   -0.05    1.19
   8  18  -2    0.68    0.79
   8  18  -2    1.61    1.01
  -8 -18   2    0.91    0.96
  -8 -18   2    0.01    0.74
   7  18  -2   -0.47    1.02
   7  18  -2   -0.95    0.67
  -7 -18   2   -0.31    0.72
  -7 -18   2    0.63    0.90
   6  18  -2    0.57    0.88
   6  18  -2   -1.45    0.89
   6  18  -2    0.96    0.81
  -6 -18   2    0.28    0.72
  -6 -18   2   -0.90    0.81
  -6 -18   2   -0.73    0.79
   5  18  -2   22.87    1.82
   5  18  -2   22.51    1.86
   5  18  -2   21.28    1.59
  -5 -18   2   17.83    1.66
  -5 -18   2   21.53    1.63
  -5 -18   2   19.73    1.89
   4  18  -2    2.56    0.99
   4  18  -2    4.65    1.01
   4  18  -2    2.36    0.80
  -4 -18   2    2.56    0.84
  -4 -18   2    4.33    0.93
  -4 -18   2    2.45    0.89
   3  18  -2    7.13    1.04
   3  18  -2    5.78    0.98
   3  18  -2    5.93    1.06
  -3 -18   2    5.05    0.99
  -3 -18   2    6.52    0.96
  -3 -18   2    6.66    1.02
   2  18  -2   68.30    3.57
   2  18  -2   71.63    3.61
   2  18  -2   70.75    3.67
  -2 -18   2   71.66    3.56
  -2 -18   2   70.51    3.57
  -2 -18   2   71.45    3.58
   1  18  -2   30.00    2.10
   1  18  -2   28.29    2.00
   1  18  -2   29.99    2.02
  -1 -18   2   28.57    2.03
  -1 -18   2   28.98    1.98
  -1 -18   2   29.14    1.97
   0  18  -2    2.86    0.91
   0  18  -2    3.00    0.90
   0  18  -2    3.06    0.88
   0 -18   2    3.05    0.87
   0 -18   2    2.65    0.82
   0 -18   2    2.96    0.86
  -1  18  -2    4.05    0.97
  -1  18  -2    3.76    0.96
  -1  18  -2    1.52    0.89
   1 -18   2    3.36    0.88
   1 -18   2    4.33    0.86
   1 -18   2    4.13    0.90
  -2  18  -2    1.14    0.83
  -2  18  -2    0.82    0.84
  -2  18  -2    0.05    0.86
   2 -18   2   -0.20    0.69
   2 -18   2    0.70    0.80
   2 -18   2    1.59    0.85
  -3  18  -2   -0.97    0.74
  -3  18  -2    2.22    0.86
  -3  18  -2   -0.41    0.91
   3 -18   2    0.39    0.71
   3 -18   2    0.50    0.85
   3 -18   2   -0.42    0.78
  -4  18  -2    1.56    0.90
  -4  18  -2    0.78    0.99
   4 -18   2    0.61    0.85
   4 -18   2    1.00    0.76
   4 -18   2    2.12    0.90
  -5  18  -2    0.95    1.05
  -5  18  -2   -0.27    0.86
   5 -18   2    1.31    0.88
   5 -18   2   -1.16    0.79
  -6  18  -2   12.63    1.56
  -6  18  -2   11.47    1.26
   6 -18   2   12.21    1.44
   6 -18   2   14.41    1.62
  -7  18  -2    2.38    1.23
  -7  18  -2    3.50    0.99
   7 -18   2    2.73    1.11
  12  17  -2    1.45    0.82
  12  17  -2    0.74    0.90
 -12 -17   2    0.57    1.31
  11  17  -2    8.29    1.06
  11  17  -2    8.02    1.41
  11  17  -2    7.52    1.10
 -11 -17   2    7.39    1.54
 -11 -17   2    7.11    1.00
  10  17  -2    5.84    0.91
  10  17  -2    5.39    1.15
 -10 -17   2    4.74    0.88
 -10 -17   2    3.72    1.19
   9  17  -2   17.43    1.39
   9  17  -2   18.62    1.77
  -9 -17   2   18.24    1.57
  -9 -17   2   14.89    2.03
   8  17  -2   16.77    1.62
   8  17  -2   15.19    1.69
   8  17  -2   16.06    1.41
  -8 -17   2   15.99    1.87
  -8 -17   2   12.69    1.64
  -8 -17   2   15.62    1.36
   7  17  -2    0.17    0.61
   7  17  -2    0.10    0.89
   7  17  -2    1.47    0.91
  -7 -17   2   -0.69    1.02
  -7 -17   2   -0.25    0.73
  -7 -17   2   -0.72    0.80
   6  17  -2    1.51    0.74
   6  17  -2   -0.88    1.32
   6  17  -2   -0.59    0.81
  -6 -17   2   -0.51    0.61
  -6 -17   2   -0.21    0.71
  -6 -17   2   -0.16    0.76
   5  17  -2   42.32    2.56
   5  17  -2   40.40    2.33
   5  17  -2   46.33    2.52
  -5 -17   2   45.96    2.39
  -5 -17   2   42.02    2.44
  -5 -17   2   41.27    2.51
   4  17  -2    1.58    0.82
   4  17  -2    0.11    0.75
   4  17  -2   -1.02    0.57
  -4 -17   2    0.22    0.66
  -4 -17   2    0.37    0.63
  -4 -17   2    0.24    0.71
   3  17  -2   21.82    1.75
   3  17  -2   21.22    1.63
   3  17  -2   19.45    1.51
  -3 -17   2   19.86    1.51
  -3 -17   2   19.81    1.60
  -3 -17   2   21.00    1.61
   2  17  -2   30.00    1.90
   2  17  -2   26.95    1.94
   2  17  -2   24.98    1.79
  -2 -17   2   26.04    1.81
  -2 -17   2   27.54    1.84
  -2 -17   2   28.52    1.80
   1  17  -2   13.05    1.34
   1  17  -2   12.57    1.37
   1  17  -2   13.28    1.43
  -1 -17   2   11.94    1.38
  -1 -17   2   11.86    1.28
  -1 -17   2   13.22    1.31
   0  17  -2   13.33    1.44
   0  17  -2   14.61    1.42
   0  17  -2   12.61    1.39
   0 -17   2   14.64    1.41
   0 -17   2   15.96    1.36
   0 -17   2   15.68    1.39
  -1  17  -2   12.48    1.38
  -1  17  -2   13.44    1.42
  -1  17  -2   14.93    1.47
   1 -17   2   15.27    1.41
   1 -17   2   15.65    1.41
   1 -17   2   14.61    1.35
  -2  17  -2    2.00    0.77
  -2  17  -2    0.45    0.59
  -2  17  -2   -0.46    0.73
   2 -17   2   -0.18    0.68
   2 -17   2   -0.20    0.60
   2 -17   2   -0.42    0.67
  -3  17  -2   33.28    2.09
  -3  17  -2   32.21    2.05
  -3  17  -2   35.82    2.12
   3 -17   2   29.20    2.00
   3 -17   2   33.37    2.06
   3 -17   2   32.35    2.09
  -4  17  -2    6.47    0.97
  -4  17  -2    4.39    1.05
  -4  17  -2    6.86    1.00
   4 -17   2    4.92    0.91
   4 -17   2    5.96    0.96
  -5  17  -2    2.26    0.80
  -5  17  -2    1.59    0.81
  -5  17  -2    1.92    0.96
   5 -17   2    1.81    0.80
   5 -17   2    1.27    0.90
  -6  17  -2    0.61    0.95
  -6  17  -2    0.51    0.77
   6 -17   2    0.01    0.84
   6 -17   2    0.30    0.79
  -7  17  -2   13.15    1.69
  -7  17  -2   17.25    1.60
   7 -17   2   13.94    1.60
   7 -17   2   18.62    1.62
  -8  17  -2   -0.99    1.13
   8 -17   2    0.98    0.90
   8 -17   2   -1.51    0.93
  13  16  -2    1.56    0.89
 -13 -16   2    1.80    1.36
  12  16  -2   -0.19    0.66
  12  16  -2   -0.22    0.81
 -12 -16   2   -0.54    1.22
 -12 -16   2   -1.10    0.73
  11  16  -2    1.37    1.06
  11  16  -2    0.41    0.67
  11  16  -2   -0.88    0.67
 -11 -16   2   -1.17    1.10
 -11 -16   2    0.21    0.72
  10  16  -2   34.43    2.35
  10  16  -2   33.68    1.94
  10  16  -2   32.28    2.19
  10  16  -2   34.04    2.11
 -10 -16   2   38.16    2.05
 -10 -16   2   30.14    2.21
 -10 -16   2   30.97    2.55
   9  16  -2    3.52    0.70
   9  16  -2    3.29    0.71
   9  16  -2    4.27    1.02
   9  16  -2    1.94    0.96
  -9 -16   2    3.09    0.94
  -9 -16   2    3.81    0.99
  -9 -16   2    3.84    0.75
   8  16  -2   21.33    1.74
   8  16  -2   20.61    1.77
   8  16  -2   20.74    1.42
  -8 -16   2   19.72    1.50
  -8 -16   2   18.83    1.76
  -8 -16   2   18.36    1.59
   7  16  -2    2.52    0.64
   7  16  -2    2.65    0.87
  -7 -16   2    1.69    0.71
  -7 -16   2    0.96    0.68
  -7 -16   2    2.13    0.87
   6  16  -2    2.25    0.74
   6  16  -2    2.68    0.86
   6  16  -2    3.04    0.66
  -6 -16   2    2.98    0.79
  -6 -16   2    2.88    0.73
  -6 -16   2    2.39    0.85
   5  16  -2   15.61    1.38
   5  16  -2   14.54    1.49
   5  16  -2   14.22    1.21
  -5 -16   2   15.36    1.25
  -5 -16   2   13.86    1.41
  -5 -16   2   15.66    1.34
   4  16  -2    0.37    0.57
   4  16  -2    0.55    0.80
   4  16  -2    1.30    0.71
  -4 -16   2    0.75    0.63
  -4 -16   2    0.38    0.63
   3  16  -2    3.86    0.87
   3  16  -2    2.76    0.79
   3  16  -2    2.69    0.70
  -3 -16   2    4.04    0.72
  -3 -16   2    3.59    0.79
  -3 -16   2    4.83    0.82
   2  16  -2    0.66    0.64
   2  16  -2    0.75    0.64
   2  16  -2   -0.04    0.69
  -2 -16   2    0.10    0.56
  -2 -16   2    0.27    0.46
  -2 -16   2   -0.29    0.55
   1  16  -2   32.49    2.15
   1  16  -2   34.43    2.04
   1  16  -2   34.58    2.03
  -1 -16   2   37.64    2.03
  -1 -16   2   33.47    2.00
  -1 -16   2   30.86    2.02
   0  16  -2    0.95    0.69
   0  16  -2    0.63    0.65
   0  16  -2    1.12    0.68
   0 -16   2    0.35    0.61
   0 -16   2    0.05    0.61
   0 -16   2    0.84    0.57
  -1  16  -2   22.71    1.61
  -1  16  -2   22.15    1.63
  -1  16  -2   21.80    1.64
   1 -16   2   23.74    1.62
   1 -16   2   22.22    1.63
   1 -16   2   23.27    1.62
  -2  16  -2   13.68    1.31
  -2  16  -2   13.76    1.39
  -2  16  -2   10.85    1.25
   2 -16   2   14.49    1.30
   2 -16   2   12.78    1.33
   2 -16   2   13.09    1.27
  -3  16  -2    7.47    1.06
  -3  16  -2    8.82    1.14
  -3  16  -2    7.57    0.97
   3 -16   2    7.99    0.97
   3 -16   2    9.24    1.16
  -4  16  -2   18.57    1.65
  -4  16  -2   22.18    1.52
  -4  16  -2   19.22    1.53
   4 -16   2   20.12    1.53
   4 -16   2   19.00    1.55
  -5  16  -2    2.03    0.74
  -5  16  -2    3.22    0.92
  -5  16  -2    3.62    0.78
   5 -16   2    1.36    0.72
   5 -16   2    2.64    0.78
  -6  16  -2   10.10    1.23
  -6  16  -2    9.73    1.24
   6 -16   2   10.46    1.24
   6 -16   2    9.32    1.11
  -7  16  -2   -0.46    0.91
  -7  16  -2    0.21    0.68
   7 -16   2    0.67    0.70
   7 -16   2    0.90    0.86
  -8  16  -2    3.19    1.08
  -8  16  -2    5.62    0.84
   8 -16   2    4.29    1.01
   8 -16   2    4.50    1.04
  -9  16  -2    7.53    0.98
  -9  16  -2    8.03    1.35
   9 -16   2    6.38    1.05
   9 -16   2    6.13    1.08
 -10  16  -2    0.48    1.19
  10 -16   2    1.11    1.00
  13  15  -2   -0.32    0.68
  13  15  -2   -0.41    0.79
 -13 -15   2   -0.08    1.24
 -13 -15   2   -1.40    0.86
  12  15  -2    2.92    1.08
  12  15  -2    3.89    1.05
  12  15  -2    5.64    0.82
  12  15  -2    4.22    0.87
 -12 -15   2    3.95    1.25
 -12 -15   2    3.65    0.82
  11  15  -2   -0.18    0.87
  11  15  -2    0.65    0.66
  11  15  -2    0.13    0.53
  11  15  -2    0.42    0.93
 -11 -15   2    0.22    0.61
 -11 -15   2   -0.31    1.05
 -11 -15   2   -0.23    0.84
  10  15  -2    0.51    0.74
  10  15  -2    0.79    0.67
  10  15  -2    0.96    0.84
  10  15  -2   -0.02    0.60
 -10 -15   2    0.79    0.81
 -10 -15   2    0.90    0.94
 -10 -15   2    1.09    0.64
   9  15  -2   -0.91    0.74
   9  15  -2   -0.21    0.60
   9  15  -2    0.68    0.57
   9  15  -2    1.01    0.82
  -9 -15   2   -1.40    0.79
  -9 -15   2    0.35    0.68
  -9 -15   2    0.39    0.58
   8  15  -2    2.30    0.76
   8  15  -2    3.16    0.72
   8  15  -2    3.38    0.87
   8  15  -2    3.18    0.63
  -8 -15   2    3.01    0.87
  -8 -15   2    2.68    0.90
  -8 -15   2    3.58    0.68
   7  15  -2   -0.44    0.51
   7  15  -2   -0.56    0.64
   7  15  -2    0.70    0.77
  -7 -15   2   -1.04    0.48
  -7 -15   2   -0.72    0.57
  -7 -15   2   -0.57    0.65
   6  15  -2   25.32    1.52
   6  15  -2   24.49    1.65
   6  15  -2   23.75    1.76
  -6 -15   2   23.04    1.63
  -6 -15   2   24.16    1.52
  -6 -15   2   24.47    1.74
   5  15  -2    4.63    0.69
   5  15  -2    3.26    0.81
  -5 -15   2    3.76    0.89
  -5 -15   2    4.60    0.75
  -5 -15   2    4.65    0.78
   4  15  -2    0.56    0.50
   4  15  -2   -0.29    0.60
   4  15  -2    0.18    0.57
  -4 -15   2    0.53    0.60
  -4 -15   2   -0.36    0.51
   3  15  -2    5.02    0.86
   3  15  -2    4.21    0.70
   3  15  -2    3.16    0.73
  -3 -15   2    4.94    0.73
  -3 -15   2    4.70    0.77
   2  15  -2   28.58    1.75
   2  15  -2   27.56    1.83
   2  15  -2   26.52    1.67
  -2 -15   2   27.58    1.72
  -2 -15   2   26.43    1.68
   1  15  -2   22.18    1.51
   1  15  -2   19.22    1.60
   1  15  -2   22.52    1.49
  -1 -15   2   20.52    1.47
  -1 -15   2   21.04    1.48
  -1 -15   2   20.73    1.52
   0  15  -2   17.69    1.38
   0  15  -2   17.64    1.38
   0  15  -2   16.54    1.42
   0 -15   2   16.21    1.35
   0 -15   2   17.87    1.35
   0 -15   2   18.71    1.35
  -1  15  -2   42.21    2.34
  -1  15  -2   42.36    2.31
  -1  15  -2   41.52    2.33
   1 -15   2   43.55    2.27
   1 -15   2   42.35    2.29
   1 -15   2   43.57    2.31
  -2  15  -2   12.87    1.28
  -2  15  -2   11.77    1.16
  -2  15  -2   12.89    1.13
   2 -15   2   13.76    1.20
   2 -15   2   12.76    1.16
   2 -15   2   11.06    1.15
  -3  15  -2    0.03    0.63
  -3  15  -2    0.40    0.59
   3 -15   2   -0.04    0.57
   3 -15   2    0.49    0.49
  -4  15  -2   -0.49    0.64
  -4  15  -2    0.04    0.59
  -4  15  -2   -0.29    0.55
   4 -15   2    0.54    0.64
   4 -15   2   -0.27    0.56
  -5  15  -2   -0.28    0.68
  -5  15  -2   -0.52    0.51
   5 -15   2   -1.05    0.54
   5 -15   2   -0.09    0.59
  -6  15  -2   41.13    2.46
  -6  15  -2   41.14    2.27
  -6  15  -2   43.64    2.20
   6 -15   2   41.16    2.26
   6 -15   2   37.30    2.26
  -7  15  -2    1.13    0.63
  -7  15  -2    1.03    0.84
   7 -15   2   -1.04    0.64
   7 -15   2   -0.45    0.61
  -8  15  -2    5.31    0.77
  -8  15  -2    5.19    1.08
  -8  15  -2    5.98    1.04
   8 -15   2    5.78    0.92
   8 -15   2    5.85    0.93
  -9  15  -2   11.27    1.41
  -9  15  -2   11.18    1.18
   9 -15   2   13.59    1.51
   9 -15   2   10.82    1.24
 -10  15  -2    3.10    1.27
  10 -15   2    3.48    0.94
 -11  15  -2    2.82    1.26
  14  14  -2    0.07    0.65
  14  14  -2   -0.68    0.89
 -14 -14   2    0.11    1.43
  13  14  -2    3.28    0.90
  13  14  -2    1.73    1.05
  13  14  -2    5.38    1.13
  13  14  -2    2.61    0.72
 -13 -14   2    3.04    1.31
 -13 -14   2    1.61    0.70
 -13 -14   2    2.89    0.99
  12  14  -2    3.79    0.72
  12  14  -2    4.46    1.03
  12  14  -2    3.90    1.04
  12  14  -2    4.26    0.82
 -12 -14   2    2.45    1.07
 -12 -14   2    4.60    0.99
 -12 -14   2    4.26    0.76
  11  14  -2    7.54    1.14
  11  14  -2    6.90    1.07
  11  14  -2    6.72    0.82
  11  14  -2    8.09    1.09
 -11 -14   2    7.45    1.28
 -11 -14   2    6.85    1.06
 -11 -14   2    6.93    0.85
  10  14  -2   17.80    1.57
  10  14  -2   14.23    1.10
  10  14  -2   15.52    1.49
  10  14  -2   13.05    1.32
 -10 -14   2   15.03    1.49
 -10 -14   2   12.73    1.63
 -10 -14   2   13.20    1.18
   9  14  -2   27.60    1.71
   9  14  -2   26.97    1.54
   9  14  -2   24.24    1.81
   9  14  -2   25.97    1.88
  -9 -14   2   25.86    1.95
  -9 -14   2   23.50    1.71
  -9 -14   2   28.33    1.57
   8  14  -2    9.53    1.11
   8  14  -2    8.17    0.95
   8  14  -2    8.34    0.98
   8  14  -2    9.02    1.11
  -8 -14   2    9.85    1.02
  -8 -14   2    8.32    1.12
  -8 -14   2    8.33    0.98
   7  14  -2   19.42    1.38
   7  14  -2   16.58    1.18
   7  14  -2   14.66    1.51
   7  14  -2   16.84    1.49
  -7 -14   2   17.87    1.28
  -7 -14   2   18.03    1.36
   6  14  -2   40.55    2.09
   6  14  -2   37.46    2.18
   6  14  -2   37.57    2.31
  -6 -14   2   43.94    2.12
  -6 -14   2   41.33    2.27
  -6 -14   2   40.42    2.36
   5  14  -2    6.54    0.98
   5  14  -2    7.95    0.86
   5  14  -2    6.78    0.86
  -5 -14   2    7.96    0.99
  -5 -14   2    8.01    1.11
  -5 -14   2    9.08    0.89
   4  14  -2   18.06    1.43
   4  14  -2   17.65    1.21
   4  14  -2   17.02    1.31
  -4 -14   2   17.21    1.21
  -4 -14   2   18.99    1.38
  -4 -14   2   16.07    1.30
   3  14  -2    2.32    0.75
   3  14  -2    1.85    0.54
   3  14  -2    2.64    0.72
  -3 -14   2    2.62    0.59
  -3 -14   2    3.12    0.60
  -3 -14   2    3.12    0.67
   2  14  -2    0.21    0.48
   2  14  -2   -0.28    0.51
   2  14  -2    0.43    0.61
  -2 -14   2   -0.29    0.46
  -2 -14   2    0.71    0.54
  -2 -14   2    0.60    0.48
   1  14  -2    1.39    0.77
   1  14  -2    2.72    0.56
   1  14  -2    2.62    0.64
  -1 -14   2    2.49    0.57
  -1 -14   2    2.42    0.59
  -1 -14   2    1.79    0.58
   0  14  -2    6.16    0.81
   0  14  -2    5.47    0.95
   0 -14   2    6.97    0.86
   0 -14   2    5.72    0.94
   0 -14   2    6.13    0.76
  -1  14  -2   -0.32    0.53
  -1  14  -2   -0.26    0.52
  -1  14  -2    0.00    0.82
   1 -14   2    0.03    0.50
   1 -14   2   -0.81    0.86
  -2  14  -2   -0.70    0.51
  -2  14  -2   -0.61    0.54
  -2  14  -2   -0.31    0.53
   2 -14   2   -0.69    0.46
   2 -14   2   -0.28    0.51
  -3  14  -2    7.23    0.84
  -3  14  -2    7.78    1.01
  -3  14  -2    7.99    0.90
   3 -14   2    8.58    0.97
   3 -14   2    7.98    0.93
  -4  14  -2    2.49    0.72
  -4  14  -2    2.67    0.65
  -4  14  -2    3.19    0.67
   4 -14   2    2.95    0.65
   4 -14   2    4.71    0.70
  -5  14  -2   55.49    2.78
  -5  14  -2   54.58    2.89
  -5  14  -2   53.68    2.87
   5 -14   2   54.42    2.80
   5 -14   2   59.04    2.78
  -6  14  -2   -0.53    0.64
  -6  14  -2    0.45    0.52
  -6  14  -2   -0.11    0.48
   6 -14   2    1.40    0.60
   6 -14   2    0.91    0.59
  -7  14  -2   12.22    1.09
  -7  14  -2   12.69    1.19
  -7  14  -2   15.30    1.42
   7 -14   2   10.53    1.17
   7 -14   2   12.87    1.19
  -8  14  -2    8.13    1.15
  -8  14  -2    8.15    0.98
  -8  14  -2    5.41    0.71
   8 -14   2    6.59    0.87
   8 -14   2    5.65    0.87
  -9  14  -2   13.28    1.55
  -9  14  -2   11.09    1.09
  -9  14  -2   14.11    1.24
   9 -14   2   13.43    1.28
   9 -14   2    9.55    1.16
 -10  14  -2    1.27    0.55
 -10  14  -2   -0.08    1.06
  10 -14   2   -0.28    0.80
  11 -14   2    2.27    1.12
  11 -14   2    5.61    0.98
  15  13  -2    2.02    1.16
  15  13  -2   -0.18    0.92
  15  13  -2    1.03    0.62
 -15 -13   2    2.28    1.78
  14  13  -2   -0.22    1.07
  14  13  -2   -0.63    0.58
  14  13  -2   -1.22    0.78
 -14 -13   2   -1.33    0.94
 -14 -13   2   -0.06    0.92
 -14 -13   2   -2.19    1.15
  13  13  -2    1.80    0.58
  13  13  -2    1.81    0.90
  13  13  -2    0.83    0.78
  13  13  -2    2.38    0.98
 -13 -13   2    1.80    1.09
 -13 -13   2    0.31    0.57
 -13 -13   2    1.13    0.89
  12  13  -2    6.43    0.76
  12  13  -2    5.06    0.96
  12  13  -2    8.27    1.15
  12  13  -2    9.50    1.18
 -12 -13   2    7.14    0.84
 -12 -13   2    5.00    0.98
 -12 -13   2    5.87    1.22
  11  13  -2   12.02    1.19
  11  13  -2   13.04    1.43
  11  13  -2   11.35    1.35
  11  13  -2   11.06    1.02
 -11 -13   2    9.69    1.24
 -11 -13   2    8.51    1.28
 -11 -13   2   10.79    1.07
  10  13  -2   17.67    1.39
  10  13  -2   18.46    1.54
  10  13  -2   17.48    1.20
  10  13  -2   16.42    1.36
 -10 -13   2   15.35    1.44
 -10 -13   2   17.15    1.22
 -10 -13   2   12.78    1.70
   9  13  -2    0.08    0.68
   9  13  -2   -0.10    0.58
   9  13  -2   -0.52    0.51
   9  13  -2    0.40    0.47
  -9 -13   2    0.32    0.67
  -9 -13   2   -0.22    0.42
  -9 -13   2   -0.48    0.68
   8  13  -2    0.94    0.44
   8  13  -2    1.19    0.59
   8  13  -2    1.17    0.69
   8  13  -2    1.57    0.52
  -8 -13   2    0.50    0.44
  -8 -13   2    0.02    0.73
  -8 -13   2    1.03    0.59
   7  13  -2    3.20    0.58
   7  13  -2    2.53    0.58
   7  13  -2    3.09    0.70
  -7 -13   2    4.04    0.71
  -7 -13   2    2.96    0.71
  -7 -13   2    3.60    0.57
   6  13  -2    7.28    0.91
   6  13  -2    7.40    0.89
   6  13  -2    7.92    0.78
  -6 -13   2    6.84    0.78
  -6 -13   2    7.99    1.11
  -6 -13   2    7.32    0.94
   5  13  -2    9.55    1.00
   5  13  -2   12.05    0.99
  -5 -13   2   11.79    0.93
  -5 -13   2   11.91    1.04
   4  13  -2   11.87    1.13
   4  13  -2   10.79    1.19
  -4 -13   2   11.72    1.06
  -4 -13   2   12.03    1.05
  -4 -13   2   12.83    0.97
   3  13  -2   10.09    1.23
   3  13  -2    9.99    0.89
   3  13  -2    8.19    0.94
  -3 -13   2   10.43    0.95
  -3 -13   2   10.01    0.88
  -3 -13   2    9.96    1.37
   2  13  -2    2.66    0.65
   2  13  -2    2.27    0.59
   2  13  -2    2.61    0.53
  -2 -13   2    1.35    0.49
  -2 -13   2    1.77    0.55
  -2 -13   2    2.83    0.56
   1  13  -2    3.55    0.65
   1  13  -2    4.06    0.61
   1  13  -2    3.42    0.74
  -1 -13   2    3.61    0.60
  -1 -13   2    2.72    0.85
  -1 -13   2    3.19    0.55
   0  13  -2   79.91    3.60
   0  13  -2   77.68    3.59
   0  13  -2   74.16    3.61
   0 -13   2   70.52    3.71
   0 -13   2   79.73    3.58
   0 -13   2   79.24    3.58
  -1  13  -2   47.21    2.38
  -1  13  -2   47.14    2.40
  -1  13  -2   42.22    2.59
   1 -13   2   48.26    2.38
   1 -13   2   46.42    2.36
   1 -13   2   49.89    2.37
  -2  13  -2   29.98    1.79
  -2  13  -2   31.75    1.91
   2 -13   2   32.54    1.76
   2 -13   2   32.01    1.93
  -3  13  -2   20.41    1.33
  -3  13  -2   20.54    1.32
  -3  13  -2   19.83    1.30
   3 -13   2   19.86    1.31
   3 -13   2   15.79    1.42
  -4  13  -2    6.35    0.78
  -4  13  -2    7.50    0.96
  -4  13  -2    8.18    0.92
   4 -13   2    7.59    0.89
  -5  13  -2   20.50    1.29
  -5  13  -2   18.97    1.42
  -5  13  -2   20.57    1.34
   5 -13   2   17.71    1.32
  -6  13  -2    0.53    0.53
  -6  13  -2    1.08    0.49
  -6  13  -2    1.21    0.64
   6 -13   2    1.13    0.61
   6 -13   2    0.69    0.51
  -7  13  -2    0.53    0.45
  -7  13  -2    1.10    0.55
  -7  13  -2    0.89    0.67
   7 -13   2    0.03    0.49
   7 -13   2    0.74    0.56
  -8  13  -2    1.28    0.48
  -8  13  -2    2.99    0.66
  -8  13  -2    1.81    0.75
   8 -13   2    1.94    0.61
   8 -13   2    2.02    0.69
  -9  13  -2    1.97    0.82
  -9  13  -2    1.88    0.50
  -9  13  -2    2.28    0.65
   9 -13   2    2.09    0.67
   9 -13   2    3.00    0.74
 -10  13  -2    1.58    0.63
 -10  13  -2    2.39    0.50
 -10  13  -2    0.90    0.85
  10 -13   2    0.95    0.65
 -11  13  -2    3.47    1.04
 -11  13  -2    2.17    0.44
  11 -13   2    3.46    0.93
  11 -13   2    0.76    0.80
 -12  13  -2   12.76    1.63
  12 -13   2   13.86    1.58
  12 -13   2   15.96    1.71
  15  12  -2    1.84    0.95
  15  12  -2   -0.15    0.57
  15  12  -2    2.64    1.08
 -15 -12   2    1.23    1.00
 -15 -12   2    0.51    1.28
  14  12  -2   51.08    3.00
  14  12  -2   53.37    2.53
  14  12  -2   49.20    2.88
  14  12  -2   51.50    2.88
 -14 -12   2   52.26    2.91
 -14 -12   2   47.08    3.39
  13  12  -2    1.24    0.81
  13  12  -2    1.07    0.53
  13  12  -2    2.26    0.96
  13  12  -2    1.54    0.82
 -13 -12   2   -1.22    0.83
 -13 -12   2    2.09    0.62
 -13 -12   2    2.07    1.09
  12  12  -2   22.92    1.73
  12  12  -2   21.38    1.66
  12  12  -2   23.25    1.62
  12  12  -2   21.05    1.33
 -12 -12   2   18.42    1.67
 -12 -12   2   17.93    1.90
 -12 -12   2   21.09    1.36
  11  12  -2    2.01    0.72
  11  12  -2    2.89    0.85
  11  12  -2    1.60    0.50
  11  12  -2    2.32    0.67
 -11 -12   2    0.67    0.52
 -11 -12   2    1.83    0.72
 -11 -12   2    1.45    0.89
  10  12  -2    6.71    1.00
  10  12  -2    6.26    0.79
  10  12  -2    5.13    0.78
  10  12  -2    5.69    0.83
 -10 -12   2    5.92    0.82
 -10 -12   2    4.46    0.91
 -10 -12   2    7.61    0.85
   9  12  -2    1.46    0.46
   9  12  -2    0.99    0.68
   9  12  -2    0.95    0.54
   9  12  -2    0.44    0.53
  -9 -12   2    1.38    0.80
  -9 -12   2    1.64    0.65
  -9 -12   2    0.96    0.44
   8  12  -2   24.06    1.60
   8  12  -2   29.44    1.50
   8  12  -2   27.71    1.63
  -8 -12   2   26.35    1.87
  -8 -12   2   26.55    1.72
  -8 -12   2   28.28    1.51
   7  12  -2   68.55    3.10
   7  12  -2   66.78    3.14
   7  12  -2   66.69    3.01
  -7 -12   2   56.42    3.47
  -7 -12   2   67.17    3.02
  -7 -12   2   63.49    3.13
   6  12  -2   43.26    2.19
   6  12  -2   44.34    2.14
   6  12  -2   37.29    2.39
  -6 -12   2   42.68    2.08
  -6 -12   2   40.79    2.37
  -6 -12   2   41.91    2.31
   5  12  -2    1.80    0.45
   5  12  -2    1.91    0.53
  -5 -12   2    2.54    0.55
  -5 -12   2    1.73    0.43
  -5 -12   2    1.60    0.52
   4  12  -2    0.27    0.36
   4  12  -2   -0.22    0.41
  -4 -12   2   -0.31    0.35
  -4 -12   2    0.03    0.41
  -4 -12   2   -0.40    0.39
   3  12  -2   12.49    0.99
   3  12  -2   11.81    0.92
  -3 -12   2   13.69    0.95
  -3 -12   2   13.18    1.00
  -3 -12   2   11.69    0.97
   2  12  -2    0.18    0.39
   2  12  -2   -0.20    0.40
  -2 -12   2    0.04    0.48
  -2 -12   2    0.73    0.41
  -2 -12   2   -0.09    0.36
   1  12  -2   44.46    2.44
   1  12  -2   49.98    2.37
   1  12  -2   47.56    2.36
  -1 -12   2   50.11    2.36
  -1 -12   2   48.83    2.35
  -1 -12   2   48.54    2.53
   0  12  -2   34.75    1.86
   0  12  -2   35.83    1.95
   0  12  -2   32.40    1.83
   0 -12   2   38.43    1.87
   0 -12   2   34.30    1.82
   0 -12   2   36.62    1.85
  -1  12  -2   19.23    1.18
  -1  12  -2   17.34    1.22
  -1  12  -2   14.79    1.69
   1 -12   2   18.04    1.19
   1 -12   2   17.54    1.19
   1 -12   2   19.98    1.23
  -2  12  -2    1.39    0.48
  -2  12  -2    1.09    0.47
  -2  12  -2    1.24    0.49
   2 -12   2    0.46    0.45
   2 -12   2    1.19    0.45
  -3  12  -2    3.15    0.59
  -3  12  -2    2.75    0.59
  -3  12  -2    2.93    0.57
   3 -12   2    3.38    0.58
   3 -12   2    3.20    0.58
  -4  12  -2    2.38    0.59
  -4  12  -2    2.08    0.53
  -4  12  -2    3.17    0.53
   4 -12   2    2.47    0.54
  -5  12  -2    2.15    0.50
  -5  12  -2    2.13    0.59
  -5  12  -2    1.52    0.51
   5 -12   2    2.33    0.54
   5 -12   2    1.60    0.52
  -6  12  -2    1.34    0.49
  -6  12  -2    1.00    0.57
  -6  12  -2   -0.22    0.38
   6 -12   2    0.33    0.47
   6 -12   2    0.58    0.51
  -7  12  -2    4.91    0.58
  -7  12  -2    5.27    0.71
  -7  12  -2    6.81    0.90
   7 -12   2    5.64    0.71
   7 -12   2    5.32    0.76
  -8  12  -2    1.37    0.44
  -8  12  -2    1.07    0.67
  -8  12  -2    0.43    0.50
   8 -12   2    1.15    0.53
   8 -12   2    1.24    0.61
  -9  12  -2    0.56    0.40
  -9  12  -2   -0.68    0.52
  -9  12  -2   -0.04    0.73
   9 -12   2    0.86    0.55
   9 -12   2    0.73    0.60
 -10  12  -2   -0.10    0.58
 -10  12  -2   -0.53    0.79
 -10  12  -2   -0.10    0.39
  10 -12   2   -0.82    0.60
 -11  12  -2   -0.14    0.79
 -11  12  -2   -0.10    0.29
 -11  12  -2   -0.40    0.62
  11 -12   2    0.16    0.85
  11 -12   2   -0.73    0.64
 -12  12  -2    0.65    0.91
  12 -12   2   -0.16    0.72
  12 -12   2    0.22    0.91
 -13  12  -2    1.55    1.15
  13 -12   2   -0.43    0.97
  16  11  -2   -0.23    1.08
  16  11  -2   -2.10    0.94
  16  11  -2   -1.35    0.55
 -16 -11   2    0.41    1.05
  15  11  -2   -0.89    0.50
  15  11  -2    1.81    1.05
  15  11  -2   -0.24    0.94
 -15 -11   2   -0.04    1.29
 -15 -11   2    0.37    0.96
  14  11  -2    8.58    1.09
  14  11  -2   10.28    1.25
  14  11  -2    9.65    0.96
  14  11  -2   11.87    1.55
 -14 -11   2    6.28    0.78
 -14 -11   2    9.50    1.20
 -14 -11   2   10.91    1.53
  13  11  -2    7.76    0.80
  13  11  -2    7.38    0.98
  13  11  -2    4.85    0.96
  13  11  -2    4.36    0.97
 -13 -11   2    8.17    0.89
 -13 -11   2    3.90    1.13
 -13 -11   2    6.02    0.98
  12  11  -2   94.08    4.35
  12  11  -2   93.66    4.32
  12  11  -2   86.01    4.25
  12  11  -2   95.03    4.04
 -12 -11   2   80.56    4.51
 -12 -11   2   94.44    4.08
 -12 -11   2   88.40    4.28
  11  11  -2    2.89    0.84
  11  11  -2    2.77    0.72
  11  11  -2    2.62    0.51
  11  11  -2    3.05    0.69
 -11 -11   2    3.13    0.73
 -11 -11   2    3.55    0.56
 -11 -11   2    2.74    0.94
  10  11  -2   -0.55    0.39
  10  11  -2    0.39    0.58
  10  11  -2   -1.23    0.61
 -10 -11   2   -0.98    0.74
 -10 -11   2    0.61    0.62
 -10 -11   2   -0.29    0.42
   9  11  -2   97.09    4.29
   9  11  -2   87.24    4.29
   9  11  -2  100.19    4.17
  -9 -11   2   92.32    4.50
  -9 -11   2   86.87    4.30
  -9 -11   2   97.75    4.18
   8  11  -2    4.90    0.64
   8  11  -2    5.30    0.72
   8  11  -2    4.81    0.89
  -8 -11   2    4.54    0.92
  -8 -11   2    5.88    0.73
  -8 -11   2    5.10    0.75
   7  11  -2    8.02    0.92
   7  11  -2    8.17    0.81
   7  11  -2    8.26    0.70
  -7 -11   2    6.41    0.87
  -7 -11   2    8.08    0.94
  -7 -11   2    8.60    0.73
   6  11  -2   12.88    0.99
   6  11  -2   13.61    1.08
   6  11  -2   13.30    0.90
  -6 -11   2   13.18    1.02
  -6 -11   2   14.43    0.93
  -6 -11   2   13.71    1.12
   5  11  -2    0.05    0.35
   5  11  -2    0.16    0.33
   5  11  -2    0.10    0.39
  -5 -11   2   -0.43    0.32
  -5 -11   2   -0.18    0.43
  -5 -11   2   -0.18    0.37
   4  11  -2   -0.58    0.35
   4  11  -2   -0.37    0.29
  -4 -11   2    0.16    0.39
  -4 -11   2   -0.52    0.42
  -4 -11   2    0.21    0.33
   3  11  -2   95.45    4.26
   3  11  -2   93.28    4.20
  -3 -11   2   95.49    4.28
  -3 -11   2   97.59    4.21
  -3 -11   2   94.64    4.25
   2  11  -2    2.61    0.54
   2  11  -2    2.90    0.50
   2  11  -2    3.01    0.47
  -2 -11   2    3.01    0.49
  -2 -11   2    2.54    0.49
  -2 -11   2    3.13    0.47
   1  11  -2   17.67    1.09
   1  11  -2   17.83    1.19
   1  11  -2   17.62    1.12
  -1 -11   2   17.73    1.11
  -1 -11   2   16.99    1.12
  -1 -11   2   18.15    1.09
   0  11  -2   28.71    1.57
   0  11  -2   29.44    1.58
   0  11  -2   27.19    1.61
   0 -11   2   31.11    1.58
   0 -11   2   29.35    1.55
   0 -11   2   30.41    1.56
  -1  11  -2   39.52    2.01
  -1  11  -2   38.17    1.99
  -1  11  -2   40.28    1.99
   1 -11   2   39.57    1.97
   1 -11   2   40.00    1.97
  -2  11  -2  143.18    6.42
  -2  11  -2  142.86    6.41
  -2  11  -2  151.12    6.41
   2 -11   2  150.56    6.42
   2 -11   2  152.75    6.40
  -3  11  -2    7.25    0.79
  -3  11  -2    7.48    0.80
  -3  11  -2    6.86    0.89
   3 -11   2    7.69    0.75
   3 -11   2    7.36    0.76
  -4  11  -2    0.15    0.39
  -4  11  -2   -0.02    0.35
  -4  11  -2    0.39    0.43
   4 -11   2    0.13    0.38
   4 -11   2    0.31    0.38
  -5  11  -2   17.72    1.20
  -5  11  -2   17.33    1.06
   5 -11   2   15.66    1.12
   5 -11   2   16.70    1.10
  -6  11  -2   -0.24    0.53
  -6  11  -2    0.15    0.35
  -6  11  -2    0.10    0.42
   6 -11   2   -0.38    0.43
   6 -11   2   -0.33    0.39
  -7  11  -2    0.15    0.41
  -7  11  -2    0.36    0.35
  -7  11  -2    0.82    0.55
   7 -11   2   -0.03    0.46
   7 -11   2   -0.58    0.45
  -8  11  -2   82.80    3.78
  -8  11  -2   84.90    4.06
  -8  11  -2   92.69    3.96
   8 -11   2   82.25    3.98
   8 -11   2   90.02    3.95
  -9  11  -2    8.17    0.72
  -9  11  -2    7.31    0.94
  -9  11  -2    7.41    0.97
   9 -11   2    6.63    0.80
   9 -11   2    8.26    0.85
 -10  11  -2    4.63    0.47
 -10  11  -2    5.52    0.95
 -10  11  -2    4.72    0.74
  10 -11   2    5.34    0.86
  10 -11   2    4.67    0.66
 -11  11  -2   13.77    0.69
 -11  11  -2   13.16    1.14
 -11  11  -2   13.60    1.53
  11 -11   2   13.45    1.22
  11 -11   2   17.15    1.54
 -12  11  -2   -0.39    0.90
 -12  11  -2    0.34    0.63
  12 -11   2   -1.11    0.60
  12 -11   2    1.82    0.85
 -13  11  -2    1.14    0.96
  13 -11   2    1.22    1.23
  13 -11   2    0.40    0.71
  13 -11   2    0.51    0.92
  14 -11   2    1.43    1.08
  16  10  -2   -0.01    0.52
  16  10  -2    0.92    1.08
  16  10  -2   -0.30    1.01
 -16 -10   2    1.55    1.04
  15  10  -2    1.54    0.82
  15  10  -2    1.46    0.93
  15  10  -2    4.62    0.96
  15  10  -2    1.12    0.51
 -15 -10   2    1.70    0.90
 -15 -10   2   -0.31    0.50
 -15 -10   2    3.30    1.29
  14  10  -2    2.37    0.94
  14  10  -2    0.98    0.48
  14  10  -2    0.81    0.83
  14  10  -2    1.43    0.78
 -14 -10   2    2.70    1.15
 -14 -10   2    1.82    0.58
 -14 -10   2    1.93    0.83
  13  10  -2    1.06    0.76
  13  10  -2   -0.43    0.42
  13  10  -2   -1.34    0.71
  13  10  -2    1.21    0.74
 -13 -10   2   -0.45    0.88
 -13 -10   2   -0.18    0.48
 -13 -10   2    0.24    0.67
  12  10  -2   21.40    1.68
  12  10  -2   21.45    1.60
  12  10  -2   22.75    1.55
  12  10  -2   23.89    1.31
 -12 -10   2   18.93    1.62
 -12 -10   2   23.31    1.33
 -12 -10   2   20.04    1.86
  11  10  -2   42.00    2.28
  11  10  -2   47.55    2.38
  11  10  -2   42.95    2.05
  11  10  -2   44.01    2.38
 -11 -10   2   42.55    2.09
 -11 -10   2   37.44    2.27
 -11 -10   2   40.02    2.60
  10  10  -2   -0.23    0.51
  10  10  -2   -0.59    0.34
  10  10  -2   -0.57    0.43
 -10 -10   2    0.15    0.55
 -10 -10   2   -0.33    0.41
 -10 -10   2   -0.54    0.64
   9  10  -2   19.09    1.29
   9  10  -2   18.74    1.07
   9  10  -2   14.73    1.18
  -9 -10   2   14.74    1.39
  -9 -10   2   17.77    1.11
   8  10  -2   -0.90    0.38
   8  10  -2    0.13    0.35
   8  10  -2   -0.32    0.43
  -8 -10   2   -0.09    0.34
  -8 -10   2   -0.18    0.55
  -8 -10   2   -0.23    0.48
   7  10  -2    0.92    0.47
   7  10  -2    1.30    0.46
   7  10  -2    1.02    0.37
  -7 -10   2    1.03    0.38
  -7 -10   2    1.38    0.58
  -7 -10   2    0.65    0.49
   6  10  -2   35.43    1.76
   6  10  -2   37.01    1.82
   6  10  -2   35.22    1.85
  -6 -10   2   33.64    2.02
  -6 -10   2   36.72    1.77
  -6 -10   2   36.12    1.95
   5  10  -2   -0.11    0.35
   5  10  -2   -0.16    0.30
   5  10  -2   -0.07    0.29
  -5 -10   2   -0.40    0.35
  -5 -10   2   -0.46    0.28
  -5 -10   2   -0.45    0.35
   4  10  -2   88.65    4.04
   4  10  -2   90.19    3.98
   4  10  -2   91.13    3.99
  -4 -10   2   87.96    4.07
  -4 -10   2   93.02    3.99
  -4 -10   2   91.84    4.04
   3  10  -2   42.79    2.06
   3  10  -2   42.75    2.11
  -3 -10   2   43.66    2.13
  -3 -10   2   43.74    2.06
  -3 -10   2   43.24    2.10
   2  10  -2   39.78    1.99
   2  10  -2   40.78    2.03
  -2 -10   2   40.43    2.04
  -2 -10   2   43.06    2.04
  -2 -10   2   44.03    2.01
   1  10  -2   73.78    3.43
   1  10  -2   74.09    3.50
   1  10  -2   75.97    3.45
  -1 -10   2   73.41    3.43
  -1 -10   2   82.58    3.47
  -1 -10   2   80.84    3.45
   0  10  -2   31.57    1.56
   0  10  -2   30.40    1.55
   0  10  -2   29.25    1.60
   0 -10   2   28.84    1.52
   0 -10   2   28.98    1.53
   0 -10   2   30.33    1.55
  -1  10  -2   14.28    0.94
  -1  10  -2   13.80    0.97
  -1  10  -2   14.14    0.94
   1 -10   2   15.39    0.94
   1 -10   2   13.82    0.91
  -2  10  -2  151.62    6.44
  -2  10  -2  153.66    6.42
  -2  10  -2  144.33    6.42
   2 -10   2  145.28    6.41
   2 -10   2  151.17    6.41
  -3  10  -2   55.96    2.67
  -3  10  -2   58.16    2.67
  -3  10  -2   57.64    2.71
   3 -10   2   56.68    2.68
   3 -10   2   58.99    2.67
  -4  10  -2    4.21    0.52
  -4  10  -2    4.51    0.63
  -4  10  -2    4.58    0.59
   4 -10   2    3.86    0.52
   4 -10   2    4.25    0.53
  -5  10  -2   -0.80    0.36
  -5  10  -2   -0.03    0.34
  -5  10  -2    0.00    0.29
   5 -10   2    0.12    0.35
   5 -10   2   -0.08    0.34
  -6  10  -2    3.46    0.45
  -6  10  -2    3.83    0.54
  -6  10  -2    3.25    0.59
   6 -10   2    3.19    0.53
   6 -10   2    3.72    0.52
  -7  10  -2    3.53    0.64
  -7  10  -2    3.28    0.57
  -7  10  -2    4.33    0.46
   7 -10   2    3.12    0.50
   7 -10   2    3.09    0.59
  -8  10  -2   35.44    1.82
  -8  10  -2   33.56    1.67
  -8  10  -2   35.61    1.95
   8 -10   2   32.42    1.83
   8 -10   2   37.56    1.82
  -9  10  -2    6.91    0.80
  -9  10  -2    6.48    0.82
  -9  10  -2    5.31    0.60
   9 -10   2    6.48    0.76
 -10  10  -2   -0.42    0.63
 -10  10  -2    0.20    0.28
 -10  10  -2    0.21    0.43
  10 -10   2   -0.46    0.47
  10 -10   2    0.87    0.62
 -11  10  -2    3.63    0.66
 -11  10  -2    1.90    0.78
  11 -10   2    1.63    0.60
  11 -10   2    2.21    0.76
 -12  10  -2    3.43    0.93
 -12  10  -2    4.81    0.69
  12 -10   2    3.53    0.80
  12 -10   2    4.55    0.72
 -13  10  -2    2.95    1.02
 -13  10  -2    2.13    0.61
  13 -10   2    2.02    0.67
  13 -10   2    3.77    1.31
  13 -10   2    1.77    0.88
  14 -10   2    1.70    1.32
  14 -10   2    5.16    1.09
  16   9  -2    1.77    0.95
  16   9  -2    0.35    0.47
  16   9  -2   -0.22    0.96
 -16  -9   2    2.45    1.55
 -16  -9   2   -1.16    0.88
  15   9  -2    5.32    1.09
  15   9  -2    6.28    0.89
  15   9  -2    6.27    0.81
  15   9  -2    6.58    1.06
 -15  -9   2    6.99    1.00
 -15  -9   2    6.06    1.40
  14   9  -2   41.47    2.60
  14   9  -2   43.28    2.05
  14   9  -2   44.13    2.42
  14   9  -2   41.59    2.30
 -14  -9   2   38.42    2.37
 -14  -9   2   44.78    2.13
 -14  -9   2   39.17    2.91
  13   9  -2    5.58    0.59
  13   9  -2    3.78    0.81
  13   9  -2    4.60    0.77
  13   9  -2    5.40    0.95
 -13  -9   2    6.37    0.81
 -13  -9   2    5.39    1.10
 -13  -9   2    6.50    0.90
  12   9  -2   35.93    2.11
  12   9  -2   40.62    2.29
  12   9  -2   40.18    1.86
 -12  -9   2   33.45    2.09
 -12  -9   2   39.37    1.91
 -12  -9   2   35.88    2.42
  11   9  -2    0.03    0.54
  11   9  -2    0.05    0.42
  11   9  -2   -0.33    0.49
 -11  -9   2    0.74    0.40
 -11  -9   2    0.59    0.56
 -11  -9   2    0.94    0.68
  10   9  -2   20.48    1.42
  10   9  -2   20.73    1.17
  10   9  -2   21.35    1.42
  10   9  -2   20.09    1.37
 -10  -9   2   20.03    1.21
 -10  -9   2   19.12    1.64
 -10  -9   2   21.76    2.05
   9   9  -2    0.28    0.46
   9   9  -2   -0.58    0.32
   9   9  -2   -0.24    0.46
  -9  -9   2   -0.21    0.43
  -9  -9   2   -0.02    0.35
   8   9  -2    0.76    0.46
   8   9  -2    1.34    0.47
   8   9  -2    1.06    0.33
  -8  -9   2    1.35    0.35
  -8  -9   2    0.81    0.55
  -8  -9   2    1.37    0.61
   7   9  -2   72.24    3.24
   7   9  -2   67.73    3.21
   7   9  -2   72.94    3.11
  -7  -9   2   67.89    3.34
  -7  -9   2   63.88    3.20
  -7  -9   2   73.44    3.15
   6   9  -2  113.86    5.08
   6   9  -2  121.03    5.00
   6   9  -2  119.57    5.06
  -6  -9   2  112.16    5.07
  -6  -9   2  117.15    5.01
  -6  -9   2  111.32    5.17
   5   9  -2    7.79    0.74
   5   9  -2    8.56    0.66
   5   9  -2    9.83    0.75
  -5  -9   2    9.00    0.68
  -5  -9   2    8.76    0.81
  -5  -9   2    8.55    0.75
   4   9  -2   48.99    2.42
   4   9  -2   54.13    2.41
   4   9  -2   52.95    2.37
  -4  -9   2   53.26    2.38
  -4  -9   2   49.55    2.42
  -4  -9   2   50.45    2.48
   3   9  -2   76.25    3.40
   3   9  -2   76.10    3.45
   3   9  -2   73.54    3.40
  -3  -9   2   77.75    3.48
  -3  -9   2   78.00    3.45
  -3  -9   2   80.96    3.42
   2   9  -2    1.98    0.38
   2   9  -2    1.86    0.33
  -2  -9   2    1.63    0.34
  -2  -9   2    1.45    0.36
  -2  -9   2    1.37    0.35
   1   9  -2    4.74    0.56
   1   9  -2    4.64    0.54
   1   9  -2    3.72    0.43
  -1  -9   2    3.92    0.50
  -1  -9   2    3.68    0.50
  -1  -9   2    3.68    0.47
   0   9  -2   21.23    1.17
   0   9  -2   22.48    1.19
   0   9  -2   19.30    1.21
   0  -9   2   21.25    1.16
   0  -9   2   21.85    1.16
   0  -9   2   22.13    1.17
  -1   9  -2   84.68    3.77
  -1   9  -2   81.36    3.79
  -1   9  -2   87.07    3.77
   1  -9   2   89.38    3.77
   1  -9   2   83.33    3.75
  -2   9  -2   93.28    4.05
  -2   9  -2   91.85    4.07
  -2   9  -2   88.07    4.05
   2  -9   2   93.41    4.05
   2  -9   2   94.16    4.04
  -3   9  -2   62.01    2.76
  -3   9  -2   60.50    2.75
  -3   9  -2   60.42    2.79
   3  -9   2   60.20    2.75
   3  -9   2   58.44    2.75
  -4   9  -2    0.86    0.38
  -4   9  -2    0.86    0.33
  -4   9  -2    0.03    0.31
   4  -9   2    0.68    0.32
   4  -9   2    0.43    0.32
  -5   9  -2  109.29    4.80
  -5   9  -2  110.68    4.68
  -5   9  -2  109.62    4.73
   5  -9   2  102.65    4.74
   5  -9   2  111.17    4.74
  -6   9  -2    0.46    0.27
  -6   9  -2    0.53    0.41
  -6   9  -2    0.76    0.36
   6  -9   2    0.40    0.34
   6  -9   2    0.48    0.34
  -7   9  -2    3.91    0.52
  -7   9  -2    3.67    0.40
  -7   9  -2    3.98    0.59
   7  -9   2    4.89    0.59
   7  -9   2    3.67    0.53
  -8   9  -2   70.31    3.19
  -8   9  -2   71.99    3.45
  -8   9  -2   75.42    3.35
   8  -9   2   75.38    3.33
  -9   9  -2    0.84    0.41
  -9   9  -2    0.50    0.28
  -9   9  -2    0.67    0.53
   9  -9   2    0.48    0.42
 -10   9  -2    0.12    0.21
 -10   9  -2    0.08    0.44
 -10   9  -2    0.87    0.61
  10  -9   2    0.49    0.42
  10  -9   2   -0.90    0.45
 -11   9  -2    3.16    0.58
 -11   9  -2    1.63    0.72
  11  -9   2    2.97    0.72
  11  -9   2    2.54    0.50
 -12   9  -2    3.71    0.85
 -12   9  -2    4.26    0.69
  12  -9   2    5.10    0.84
  12  -9   2    3.86    0.62
 -13   9  -2   11.15    1.10
 -13   9  -2    9.59    1.19
  13  -9   2    9.81    1.13
  13  -9   2    9.18    1.46
  13  -9   2    9.90    1.03
 -14   9  -2   -0.75    0.61
 -14   9  -2    0.76    0.89
  14  -9   2   -0.18    0.58
  14  -9   2    0.02    0.80
  14  -9   2   -0.33    1.16
  15  -9   2    0.58    0.98
  17   8  -2    2.50    0.52
  17   8  -2    2.66    1.08
  17   8  -2    0.73    1.26
 -17  -8   2    2.28    0.95
  16   8  -2   -2.28    1.02
  16   8  -2    0.67    0.46
  16   8  -2    0.29    0.81
 -16  -8   2    0.83    1.18
 -16  -8   2    1.45    0.89
  15   8  -2   21.14    1.49
  15   8  -2   21.87    2.08
  15   8  -2   22.23    1.23
  15   8  -2   22.78    1.68
 -15  -8   2   19.69    2.21
 -15  -8   2   21.29    1.65
 -15  -8   2   17.34    1.28
  14   8  -2    1.56    1.14
  14   8  -2    1.69    0.65
  14   8  -2    1.51    0.81
  14   8  -2    0.83    0.43
 -14  -8   2    1.51    0.49
 -14  -8   2    1.61    0.69
 -14  -8   2    2.54    1.02
  13   8  -2    7.45    0.90
  13   8  -2    6.20    0.82
  13   8  -2    6.75    1.02
  13   8  -2    6.55    0.71
 -13  -8   2    7.12    1.12
 -13  -8   2    6.23    0.79
 -13  -8   2    5.97    0.84
  12   8  -2   38.83    2.08
  12   8  -2   34.18    1.99
  12   8  -2   36.03    1.91
  12   8  -2   38.92    2.23
 -12  -8   2   36.69    2.42
 -12  -8   2   38.31    1.85
 -12  -8   2   32.67    2.00
  11   8  -2   49.51    2.74
  11   8  -2   50.07    2.57
  11   8  -2   52.35    2.37
 -11  -8   2   52.16    2.42
  10   8  -2    1.31    0.54
  10   8  -2    1.47    0.51
  10   8  -2    1.86    0.58
  10   8  -2    1.29    0.36
 -10  -8   2    0.39    0.59
 -10  -8   2    0.71    0.51
 -10  -8   2    1.10    0.38
   9   8  -2  217.56    9.61
   9   8  -2  236.48    9.50
   9   8  -2  228.80    9.69
  -9  -8   2  230.91    9.53
  -9  -8   2  216.19    9.80
   8   8  -2   17.66    1.18
   8   8  -2   15.78    1.11
   8   8  -2   18.91    1.00
  -8  -8   2   15.95    1.26
  -8  -8   2   15.39    1.10
  -8  -8   2   17.82    1.04
   7   8  -2    2.18    0.35
   7   8  -2    2.27    0.42
   7   8  -2    1.68    0.41
  -7  -8   2    1.30    0.41
  -7  -8   2    1.45    0.48
  -7  -8   2    1.47    0.35
   6   8  -2   66.72    2.99
   6   8  -2   65.67    3.00
   6   8  -2   67.79    2.90
  -6  -8   2   61.57    3.07
  -6  -8   2   65.30    2.92
  -6  -8   2   64.51    3.00
   5   8  -2    2.53    0.35
   5   8  -2    1.55    0.42
  -5  -8   2    1.78    0.40
  -5  -8   2    1.16    0.40
  -5  -8   2    1.85    0.35
   4   8  -2   10.97    0.78
   4   8  -2   10.73    0.78
   4   8  -2   11.15    0.71
  -4  -8   2   11.22    0.83
  -4  -8   2   10.63    0.77
  -4  -8   2   11.22    0.73
   3   8  -2  143.82    6.17
   3   8  -2  144.77    6.14
   3   8  -2  143.73    6.12
  -3  -8   2  147.19    6.13
  -3  -8   2  143.22    6.16
  -3  -8   2  142.16    6.18
   2   8  -2    9.05    0.62
   2   8  -2    8.44    0.69
  -2  -8   2    9.39    0.69
  -2  -8   2   10.91    0.72
  -2  -8   2   10.79    0.68
   1   8  -2   26.63    1.31
   1   8  -2   24.36    1.26
   1   8  -2   23.30    1.34
  -1  -8   2   25.01    1.29
  -1  -8   2   25.71    1.29
  -1  -8   2   25.72    1.27
   0   8  -2    0.60    0.27
   0   8  -2    0.17    0.30
   0   8  -2    0.49    0.25
   0  -8   2    0.37    0.24
   0  -8   2    0.38    0.24
   0  -8   2    0.76    0.28
  -1   8  -2   11.59    0.80
  -1   8  -2   12.15    0.77
  -1   8  -2   11.11    0.75
   1  -8   2   12.12    0.76
   1  -8   2   11.26    0.74
  -2   8  -2  273.88   11.37
  -2   8  -2  271.93   11.39
  -2   8  -2  267.23   11.38
   2  -8   2  276.96   11.37
   2  -8   2  269.52   11.37
  -3   8  -2  236.93   10.15
  -3   8  -2  251.75   10.17
  -3   8  -2  241.95   10.20
   3  -8   2  234.46   10.16
   3  -8   2  246.71   10.16
  -4   8  -2   69.74    3.09
  -4   8  -2   69.54    3.13
  -4   8  -2   69.57    3.06
   4  -8   2   67.68    3.10
   4  -8   2   69.82    3.09
  -5   8  -2    0.48    0.32
  -5   8  -2    0.28    0.24
  -5   8  -2    0.26    0.32
   5  -8   2    0.15    0.28
   5  -8   2    0.39    0.29
  -6   8  -2   -0.31    0.28
  -6   8  -2   -0.24    0.33
  -6   8  -2    0.64    0.24
   6  -8   2    0.24    0.29
   6  -8   2    0.10    0.32
  -7   8  -2   18.26    0.94
  -7   8  -2   18.13    1.06
  -7   8  -2   17.01    1.16
   7  -8   2   17.25    1.02
   7  -8   2   17.01    1.09
  -8   8  -2  110.18    4.95
  -8   8  -2  120.72    4.88
  -8   8  -2  107.61    4.73
   8  -8   2  117.22    4.86
   8  -8   2  102.58    4.87
  -9   8  -2   10.49    0.65
  -9   8  -2    9.10    1.01
  -9   8  -2   11.42    0.92
   9  -8   2   13.26    0.89
 -10   8  -2   24.57    1.35
 -10   8  -2   22.30    1.01
 -10   8  -2   20.76    1.49
  10  -8   2   23.00    1.32
  10  -8   2   23.45    1.50
 -11   8  -2    5.51    0.78
 -11   8  -2    5.50    0.64
  11  -8   2    3.62    0.70
  11  -8   2    4.74    0.59
 -12   8  -2    3.95    0.60
 -12   8  -2    3.96    0.82
  12  -8   2    4.17    0.59
  12  -8   2    4.71    1.11
  12  -8   2    4.17    0.78
 -13   8  -2    6.92    0.77
 -13   8  -2    5.59    0.98
  13  -8   2    8.02    0.86
  13  -8   2    7.51    1.34
  13  -8   2    7.40    0.97
 -14   8  -2    0.17    0.61
 -14   8  -2    0.99    0.86
  14  -8   2   -0.01    0.54
  14  -8   2    2.44    0.83
  14  -8   2    1.79    1.17
 -15   8  -2   14.06    1.30
  15  -8   2    8.60    1.63
  15  -8   2   15.22    1.60
  17   7  -2    0.41    0.45
  17   7  -2    0.00    1.25
 -17  -7   2    0.94    0.85
  16   7  -2    8.48    1.05
  16   7  -2    8.55    1.00
  16   7  -2    8.96    0.83
  16   7  -2    8.17    1.35
 -16  -7   2    7.13    1.42
 -16  -7   2    8.81    1.04
  15   7  -2    0.65    0.66
  15   7  -2   -0.24    0.40
  15   7  -2    0.89    0.87
  15   7  -2   -0.43    0.56
 -15  -7   2   -0.28    0.67
 -15  -7   2    1.06    1.03
 -15  -7   2   -0.08    0.45
  14   7  -2    0.12    0.77
  14   7  -2    1.57    0.62
  14   7  -2    0.27    0.55
  14   7  -2    0.87    0.38
 -14  -7   2   -0.26    0.61
 -14  -7   2    0.79    0.44
 -14  -7   2    0.02    0.92
  13   7  -2    8.55    1.13
  13   7  -2   10.00    0.79
  13   7  -2    9.76    1.00
 -13  -7   2    9.60    0.86
 -13  -7   2    8.82    1.22
 -13  -7   2    7.92    0.92
  12   7  -2    1.73    0.55
  12   7  -2    1.94    0.56
  12   7  -2    1.83    0.40
  12   7  -2    1.12    0.66
 -12  -7   2    1.54    0.80
 -12  -7   2    1.53    0.41
 -12  -7   2    1.37    0.70
  11   7  -2   16.35    0.96
  11   7  -2   14.26    1.28
  11   7  -2   13.89    1.10
  11   7  -2   16.76    1.14
 -11  -7   2   14.62    1.45
 -11  -7   2   14.26    1.15
 -11  -7   2   14.80    1.00
  10   7  -2   20.46    1.31
  10   7  -2   24.10    1.48
  10   7  -2   22.02    1.38
  10   7  -2   23.47    1.17
 -10  -7   2   21.10    1.21
 -10  -7   2   17.60    1.56
 -10  -7   2   18.98    1.54
   9   7  -2   32.57    1.49
   9   7  -2   27.48    1.61
   9   7  -2   30.53    1.71
  -9  -7   2   31.59    1.53
  -9  -7   2   27.88    1.81
  -9  -7   2   28.28    1.62
   8   7  -2   37.88    1.98
   8   7  -2   42.96    2.10
   8   7  -2   43.35    1.88
  -8  -7   2   38.41    2.00
  -8  -7   2   39.38    1.91
  -8  -7   2   39.20    2.16
   7   7  -2    2.11    0.38
   7   7  -2    2.00    0.31
   7   7  -2    2.05    0.42
  -7  -7   2    2.11    0.40
  -7  -7   2    1.71    0.48
  -7  -7   2    1.82    0.33
   6   7  -2   77.70    3.36
   6   7  -2   78.18    3.27
   6   7  -2   72.00    3.33
  -6  -7   2   73.22    3.33
  -6  -7   2   71.34    3.45
  -6  -7   2   73.97    3.27
   5   7  -2  117.61    5.23
   5   7  -2  130.08    5.19
   5   7  -2  122.89    5.25
  -5  -7   2  114.34    5.30
  -5  -7   2  115.14    5.23
  -5  -7   2  128.60    5.20
   4   7  -2  100.13    4.33
   4   7  -2   98.75    4.34
   4   7  -2  104.62    4.29
  -4  -7   2  101.95    4.31
  -4  -7   2   97.56    4.39
  -4  -7   2   95.76    4.33
   3   7  -2   48.28    2.25
   3   7  -2   49.07    2.27
   3   7  -2   51.90    2.24
  -3  -7   2   49.45    2.31
  -3  -7   2   50.33    2.24
  -3  -7   2   49.00    2.27
   2   7  -2    2.93    0.39
   2   7  -2    3.82    0.40
   2   7  -2    3.13    0.38
  -2  -7   2    3.18    0.40
  -2  -7   2    3.00    0.39
  -2  -7   2    3.91    0.44
   1   7  -2   11.39    0.70
   1   7  -2   12.03    0.74
   1   7  -2   11.26    0.77
  -1  -7   2   11.48    0.70
  -1  -7   2   11.70    0.72
  -1  -7   2   12.29    0.73
   0   7  -2  298.72   12.44
   0   7  -2  304.51   12.45
   0   7  -2  286.51   12.47
   0  -7   2  309.63   12.45
   0  -7   2  300.91   12.43
   0  -7   2  292.33   12.43
  -1   7  -2    7.21    0.58
  -1   7  -2    7.49    0.56
  -1   7  -2    7.17    0.55
   1  -7   2    7.18    0.56
   1  -7   2    8.19    0.57
  -2   7  -2  404.12   16.67
  -2   7  -2  396.54   16.68
  -2   7  -2  395.30   16.68
   2  -7   2  420.13   16.68
   2  -7   2  394.33   16.67
  -3   7  -2    0.52    0.23
  -3   7  -2    0.23    0.25
  -3   7  -2    0.74    0.26
   3  -7   2    0.48    0.25
   3  -7   2    0.77    0.26
  -4   7  -2   10.30    0.64
  -4   7  -2    9.57    0.70
  -4   7  -2    9.47    0.66
   4  -7   2    9.44    0.66
   4  -7   2    9.78    0.67
  -5   7  -2   98.84    4.31
  -5   7  -2   98.63    4.21
  -5   7  -2  100.64    4.27
   5  -7   2   92.46    4.27
   5  -7   2  103.07    4.28
  -6   7  -2    2.72    0.44
  -6   7  -2    3.66    0.44
  -6   7  -2    3.13    0.38
   6  -7   2    3.83    0.44
   6  -7   2    2.57    0.40
  -7   7  -2    2.60    0.30
  -7   7  -2    2.84    0.46
  -7   7  -2    3.20    0.43
   7  -7   2    3.21    0.40
   7  -7   2    2.69    0.44
  -8   7  -2   36.04    1.78
  -8   7  -2   34.26    1.56
   8  -7   2   30.51    1.68
   8  -7   2   36.97    1.70
  -9   7  -2   51.44    2.29
  -9   7  -2   49.47    2.55
  -9   7  -2   56.54    2.49
   9  -7   2   53.04    2.46
   9  -7   2   56.79    2.61
 -10   7  -2    9.31    0.97
 -10   7  -2    9.72    0.84
  10  -7   2    9.28    1.09
  10  -7   2    9.94    0.78
 -11   7  -2   79.31    3.42
 -11   7  -2   71.16    3.55
  11  -7   2   76.53    3.39
  11  -7   2   75.04    3.55
 -12   7  -2   33.46    1.67
 -12   7  -2   29.33    1.89
  12  -7   2   31.20    1.62
  12  -7   2   30.69    2.29
  12  -7   2   31.08    1.83
 -13   7  -2   28.51    1.53
 -13   7  -2   25.10    1.79
  13  -7   2   23.62    1.71
  13  -7   2   26.88    1.47
  13  -7   2   24.48    2.23
 -14   7  -2   13.21    1.09
 -14   7  -2   13.28    1.51
  14  -7   2   11.62    1.04
  14  -7   2   14.21    1.39
  14  -7   2   12.96    1.65
 -15   7  -2    0.22    0.60
 -15   7  -2   -1.01    0.95
  15  -7   2    0.06    1.18
  15  -7   2    0.38    0.79
 -16   7  -2   -0.16    0.68
  16  -7   2    1.71    0.90
  17   6  -2   12.00    0.90
  17   6  -2    9.24    1.52
 -17  -6   2   12.83    1.49
  16   6  -2    9.11    0.83
  16   6  -2    8.03    1.30
  16   6  -2    8.26    0.98
  16   6  -2   10.01    1.20
 -16  -6   2    9.74    1.01
  15   6  -2    0.42    0.41
  15   6  -2    0.39    0.59
  15   6  -2    0.63    0.99
 -15  -6   2    0.18    0.45
 -15  -6   2    0.47    0.64
 -15  -6   2   -2.39    0.98
  14   6  -2    0.07    0.37
  14   6  -2    0.50    0.49
  14   6  -2   -0.22    0.50
 -14  -6   2    0.68    0.43
 -14  -6   2    0.98    0.59
 -14  -6   2    0.15    0.87
  13   6  -2   11.74    1.01
  13   6  -2    9.95    0.96
  13   6  -2    9.44    1.18
  13   6  -2   10.11    0.87
 -13  -6   2    9.22    0.83
 -13  -6   2    9.46    1.01
 -13  -6   2    7.71    1.20
  12   6  -2    3.01    0.44
  12   6  -2    2.08    0.52
  12   6  -2    2.21    0.72
  12   6  -2    2.53    0.53
 -12  -6   2    3.03    0.85
 -12  -6   2    2.81    0.46
 -12  -6   2    2.14    0.59
  11   6  -2    5.51    0.61
  11   6  -2    5.52    0.65
  11   6  -2    4.16    0.76
  11   6  -2    5.70    0.68
 -11  -6   2    4.26    0.67
 -11  -6   2    5.30    0.63
 -11  -6   2    5.59    0.92
  10   6  -2    9.42    0.83
  10   6  -2    9.40    0.71
  10   6  -2    8.25    1.00
  10   6  -2    9.53    0.84
 -10  -6   2    8.45    0.87
 -10  -6   2    8.86    0.72
   9   6  -2    0.06    0.36
   9   6  -2   -0.50    0.27
   9   6  -2    0.83    0.42
  -9  -6   2   -0.36    0.47
  -9  -6   2   -0.31    0.34
  -9  -6   2   -0.07    0.28
   8   6  -2   42.17    2.12
   8   6  -2   47.20    2.03
   8   6  -2   43.70    2.21
  -8  -6   2   44.80    2.05
  -8  -6   2   41.88    2.31
  -8  -6   2   42.90    2.13
   7   6  -2    1.45    0.29
   7   6  -2    0.48    0.33
   7   6  -2    0.58    0.31
  -7  -6   2    0.34    0.41
  -7  -6   2    1.03    0.29
  -7  -6   2    0.71    0.34
   6   6  -2    7.10    0.51
   6   6  -2    6.56    0.62
   6   6  -2    6.98    0.64
  -6  -6   2    5.76    0.54
  -6  -6   2    5.80    0.75
  -6  -6   2    5.89    0.63
   5   6  -2  113.66    4.61
   5   6  -2  105.71    4.66
   5   6  -2  109.72    4.69
  -5  -6   2  102.81    4.74
  -5  -6   2  110.57    4.62
  -5  -6   2  105.13    4.66
   4   6  -2    7.33    0.55
   4   6  -2    7.02    0.49
   4   6  -2    6.49    0.54
  -4  -6   2    6.11    0.49
  -4  -6   2    7.19    0.56
  -4  -6   2    6.52    0.60
   3   6  -2   24.57    1.24
   3   6  -2   25.60    1.23
   3   6  -2   25.54    1.20
  -3  -6   2   24.72    1.21
  -3  -6   2   24.58    1.24
  -3  -6   2   24.65    1.28
   2   6  -2   40.95    1.86
   2   6  -2   42.44    1.88
   2   6  -2   38.50    1.88
  -2  -6   2   41.38    1.89
  -2  -6   2   41.26    1.90
  -2  -6   2   42.43    1.87
   1   6  -2    0.94    0.26
   1   6  -2    0.46    0.20
   1   6  -2    0.59    0.23
  -1  -6   2    0.18    0.20
  -1  -6   2    0.42    0.19
  -1  -6   2    0.56    0.20
   0   6  -2   47.24    2.08
   0   6  -2   43.09    2.10
   0   6  -2   47.33    2.09
   0  -6   2   45.75    2.07
   0  -6   2   48.78    2.09
   0  -6   2   45.07    2.07
  -1   6  -2   42.18    1.84
  -1   6  -2   36.67    1.84
  -1   6  -2   40.42    1.83
   1  -6   2   40.08    1.83
   1  -6   2   41.47    1.83
  -2   6  -2    0.22    0.19
  -2   6  -2    0.38    0.21
  -2   6  -2    0.20    0.20
   2  -6   2    0.73    0.19
   2  -6   2    0.26    0.19
  -3   6  -2  268.80   11.17
  -3   6  -2  262.32   11.13
  -3   6  -2  274.18   11.15
   3  -6   2  258.36   11.15
   3  -6   2  275.30   11.15
  -4   6  -2    0.49    0.20
  -4   6  -2    0.99    0.25
  -4   6  -2    0.92    0.27
   4  -6   2    0.57    0.23
   4  -6   2    0.59    0.24
  -5   6  -2   62.68    2.76
  -5   6  -2   62.40    2.72
  -5   6  -2   58.67    2.66
   5  -6   2   60.12    2.72
   5  -6   2   63.34    2.72
  -6   6  -2    1.70    0.35
  -6   6  -2    2.31    0.35
  -6   6  -2    2.34    0.27
   6  -6   2    2.41    0.34
   6  -6   2    2.27    0.32
  -7   6  -2   23.28    1.28
  -7   6  -2   22.51    1.10
  -7   6  -2   24.87    1.22
   7  -6   2   21.86    1.20
   7  -6   2   24.87    1.21
  -8   6  -2   67.11    3.19
  -8   6  -2   67.34    2.99
  -8   6  -2   74.00    3.12
   8  -6   2   72.64    3.10
  -9   6  -2    5.55    0.35
  -9   6  -2    4.69    0.61
   9  -6   2    5.47    0.56
   9  -6   2    6.60    0.74
 -10   6  -2    4.34    0.64
 -10   6  -2    4.24    0.50
  10  -6   2    3.88    0.61
  10  -6   2    4.06    0.49
 -11   6  -2  108.20    5.15
 -11   6  -2  123.75    5.08
  11  -6   2  113.64    5.19
  11  -6   2  116.62    5.54
  11  -6   2  119.05    5.02
 -12   6  -2   -0.31    0.53
 -12   6  -2   -0.50    0.39
  12  -6   2   -1.15    0.46
  12  -6   2   -0.13    0.35
  12  -6   2   -0.04    0.74
 -13   6  -2   29.65    1.93
 -13   6  -2   33.83    1.72
  13  -6   2   34.72    1.67
  13  -6   2   32.36    1.86
  13  -6   2   28.97    2.35
 -14   6  -2    2.63    0.56
 -14   6  -2    2.91    0.76
  14  -6   2    2.33    1.12
  14  -6   2    2.22    0.72
  14  -6   2    2.35    0.49
 -15   6  -2   -0.62    0.53
 -15   6  -2    0.75    0.76
  15  -6   2    0.04    0.69
  15  -6   2    0.00    1.11
  15  -6   2   -0.33    0.47
 -16   6  -2   20.54    1.48
  16  -6   2   23.38    2.54
  16  -6   2   20.70    1.73
  17   5  -2    1.95    1.19
  17   5  -2    0.88    0.44
 -17  -5   2    0.03    0.79
  16   5  -2    1.01    0.56
  16   5  -2   -0.17    0.49
  16   5  -2    0.22    0.42
  16   5  -2    0.48    1.06
 -16  -5   2    0.55    0.73
 -16  -5   2    1.69    0.85
  15   5  -2    0.46    0.87
  15   5  -2    0.60    0.39
  15   5  -2   -0.04    0.53
 -15  -5   2    0.73    0.62
 -15  -5   2    0.47    0.47
  14   5  -2    1.06    0.76
  14   5  -2    0.15    0.43
  14   5  -2    0.30    0.47
  14   5  -2    0.55    0.44
 -14  -5   2    0.44    0.43
 -14  -5   2    0.27    0.91
 -14  -5   2   -0.43    0.56
  13   5  -2   28.78    1.70
  13   5  -2   33.32    1.60
  13   5  -2   33.78    1.71
  13   5  -2   31.40    2.09
 -13  -5   2   33.75    2.33
 -13  -5   2   32.52    1.65
 -13  -5   2   28.10    1.89
  12   5  -2   -0.29    0.41
  12   5  -2   -0.04    0.33
  12   5  -2   -0.10    0.39
 -12  -5   2    0.04    0.37
 -12  -5   2    1.34    0.75
 -12  -5   2    0.25    0.44
  11   5  -2    6.21    0.70
  11   5  -2    8.30    0.68
 -11  -5   2    7.61    0.73
  10   5  -2   12.73    0.96
  10   5  -2   14.95    1.19
  10   5  -2   14.66    0.99
  10   5  -2   14.86    0.89
 -10  -5   2   14.52    1.04
 -10  -5   2   13.89    0.91
 -10  -5   2   14.15    1.49
   9   5  -2   -0.38    0.34
   9   5  -2    0.36    0.33
   9   5  -2   -0.04    0.43
   9   5  -2    0.23    0.28
  -9  -5   2   -0.13    0.26
  -9  -5   2    0.42    0.46
  -9  -5   2    0.46    0.36
   8   5  -2   11.05    0.70
   8   5  -2   10.04    0.78
  -8  -5   2   12.24    0.83
  -8  -5   2    9.63    0.70
   7   5  -2    1.00    0.26
   7   5  -2    0.95    0.29
  -7  -5   2    0.98    0.33
  -7  -5   2    0.43    0.27
   6   5  -2    0.79    0.31
   6   5  -2    1.32    0.35
   6   5  -2    1.11    0.26
  -6  -5   2    1.10    0.33
  -6  -5   2    1.64    0.30
  -6  -5   2    1.34    0.38
   5   5  -2  111.03    4.79
   5   5  -2  115.91    4.70
   5   5  -2  106.78    4.74
  -5  -5   2  107.96    4.84
  -5  -5   2  112.21    4.71
  -5  -5   2  108.86    4.75
   4   5  -2    3.87    0.41
   4   5  -2    4.24    0.36
  -4  -5   2    4.04    0.45
  -4  -5   2    4.04    0.38
   3   5  -2  129.81    5.50
   3   5  -2  128.58    5.50
   3   5  -2  135.01    5.47
  -3  -5   2  130.53    5.48
  -3  -5   2  129.30    5.50
  -3  -5   2  125.49    5.53
   2   5  -2    5.59    0.37
   2   5  -2    4.88    0.40
   2   5  -2    4.83    0.42
  -2  -5   2    4.62    0.39
  -2  -5   2    4.95    0.41
  -2  -5   2    4.83    0.43
   1   5  -2    0.87    0.19
   1   5  -2    0.53    0.21
   1   5  -2    0.96    0.20
   1   5  -2    0.76    0.21
  -1  -5   2    1.05    0.20
  -1  -5   2    0.73    0.20
  -1  -5   2    0.84    0.18
   0   5  -2  103.43    4.32
   0   5  -2  103.28    4.34
   0   5  -2   94.67    4.34
   0  -5   2  107.25    4.34
   0  -5   2   97.69    4.33
   0  -5   2  105.69    4.33
  -1   5  -2    0.30    0.17
  -1   5  -2    0.35    0.17
  -1   5  -2    0.43    0.19
   1  -5   2    0.42    0.18
   1  -5   2    0.65    0.16
  -2   5  -2  161.95    6.89
  -2   5  -2  159.48    6.88
  -2   5  -2  162.87    6.89
   2  -5   2  173.99    6.90
   2  -5   2  164.05    6.89
  -3   5  -2  110.27    4.59
  -3   5  -2  108.84    4.61
  -3   5  -2  104.72    4.57
   3  -5   2  107.95    4.59
   3  -5   2  109.66    4.59
  -4   5  -2  172.84    7.07
  -4   5  -2  162.66    7.03
  -4   5  -2  171.64    7.10
   4  -5   2  172.43    7.07
   4  -5   2  163.53    7.07
  -5   5  -2   78.76    3.42
  -5   5  -2   85.12    3.48
  -5   5  -2   78.31    3.50
   5  -5   2   78.95    3.48
   5  -5   2   81.39    3.47
  -6   5  -2   36.39    1.63
  -6   5  -2   36.43    1.74
  -6   5  -2   39.04    1.71
   6  -5   2   38.38    1.70
   6  -5   2   34.08    1.70
  -7   5  -2   18.40    0.92
  -7   5  -2   17.34    0.83
  -7   5  -2   16.43    0.97
   7  -5   2   17.76    0.93
   7  -5   2   15.45    0.93
  -8   5  -2   21.35    1.17
  -8   5  -2   19.93    0.97
  -8   5  -2   22.55    1.11
   8  -5   2   21.49    1.09
  -9   5  -2    0.15    0.27
  -9   5  -2   -0.32    0.33
   9  -5   2   -0.33    0.25
   9  -5   2   -0.56    0.34
 -10   5  -2  139.65    6.10
 -10   5  -2  122.49    6.19
  10  -5   2  151.24    6.11
  10  -5   2  148.57    5.98
 -11   5  -2    5.05    0.65
 -11   5  -2    6.37    0.67
  11  -5   2    5.60    0.96
  11  -5   2    4.85    0.64
  11  -5   2    4.95    0.60
 -12   5  -2   30.65    1.72
 -12   5  -2   32.39    1.58
  12  -5   2   30.26    1.52
  12  -5   2   29.49    2.16
  12  -5   2   29.68    1.71
 -13   5  -2    1.97    0.47
 -13   5  -2    1.45    0.60
  13  -5   2    2.19    0.42
  13  -5   2    1.28    0.91
  13  -5   2    2.17    0.60
 -14   5  -2   11.90    1.21
 -14   5  -2   11.49    0.95
  14  -5   2   11.31    1.48
  14  -5   2   13.05    0.86
  14  -5   2   10.00    1.11
 -15   5  -2    0.57    0.50
 -15   5  -2    0.20    0.68
  15  -5   2    0.00    1.04
  15  -5   2   -1.54    0.56
  15  -5   2   -0.12    0.39
 -16   5  -2    1.87    0.65
  16  -5   2    4.57    1.37
  16  -5   2    3.51    0.78
  17   4  -2    0.44    1.18
  17   4  -2    0.25    0.43
  17   4  -2    0.30    0.65
  16   4  -2    8.61    1.47
  16   4  -2   10.09    0.84
  16   4  -2    8.18    0.92
  16   4  -2    9.22    0.90
 -16  -4   2   10.85    1.25
  15   4  -2    4.72    0.55
  15   4  -2    6.07    1.12
  15   4  -2    4.42    0.58
 -15  -4   2    3.72    0.63
 -15  -4   2    4.25    0.73
  14   4  -2    0.32    0.74
  14   4  -2   -0.33    0.40
  14   4  -2    0.18    0.42
 -14  -4   2    0.89    0.55
 -14  -4   2    0.20    0.43
  13   4  -2   -0.19    0.37
  13   4  -2    0.27    0.37
  13   4  -2   -0.13    0.41
  13   4  -2    0.92    0.75
 -13  -4   2    0.93    0.75
 -13  -4   2    1.28    0.85
 -13  -4   2   -0.58    0.37
  12   4  -2   32.94    1.65
  12   4  -2   33.05    1.74
  12   4  -2   33.44    1.70
  12   4  -2   34.44    2.11
 -12  -4   2   31.60    1.68
 -12  -4   2   38.39    2.27
 -12  -4   2   30.37    1.77
  11   4  -2    0.30    0.35
  11   4  -2    0.41    0.39
  11   4  -2    0.75    0.38
  11   4  -2    1.28    0.59
 -11  -4   2    0.88    0.45
 -11  -4   2    0.03    0.33
 -11  -4   2    0.69    0.62
  10   4  -2    1.54    0.38
  10   4  -2    2.04    0.38
 -10  -4   2    1.64    0.38
 -10  -4   2    2.32    0.45
   9   4  -2   11.35    0.83
   9   4  -2   12.36    1.02
   9   4  -2   10.43    0.78
   9   4  -2   10.93    0.72
  -9  -4   2   12.07    1.11
  -9  -4   2   10.88    0.76
  -9  -4   2    9.23    0.84
   8   4  -2    4.22    0.46
   8   4  -2    3.89    0.57
   8   4  -2    3.39    0.45
  -8  -4   2    3.45    0.61
  -8  -4   2    3.36    0.48
  -8  -4   2    4.14    0.48
   7   4  -2  165.44    7.21
   7   4  -2  175.18    7.06
   7   4  -2  163.52    7.10
  -7  -4   2  166.07    7.26
  -7  -4   2  173.44    7.07
  -7  -4   2  160.84    7.10
   6   4  -2   26.73    1.38
   6   4  -2   27.92    1.47
   6   4  -2   29.51    1.33
  -6  -4   2   26.26    1.38
  -6  -4   2   27.07    1.51
  -6  -4   2   28.70    1.35
   5   4  -2    7.82    0.59
   5   4  -2    8.98    0.54
   5   4  -2    8.24    0.66
  -5  -4   2    8.47    0.70
  -5  -4   2    8.55    0.62
  -5  -4   2    8.05    0.55
   4   4  -2  108.62    4.42
   4   4  -2  105.83    4.49
   4   4  -2  101.27    4.45
  -4  -4   2  102.84    4.45
  -4  -4   2  102.05    4.52
  -4  -4   2  103.78    4.43
   3   4  -2  280.12   10.88
   3   4  -2  259.19   10.90
   3   4  -2  262.19   10.91
  -3  -4   2  253.80   10.94
  -3  -4   2  255.91   10.90
  -3  -4   2  261.48   10.88
   2   4  -2  304.79   12.27
   2   4  -2  291.36   12.31
   2   4  -2  288.46   12.29
   2   4  -2  306.59   12.30
  -2  -4   2  291.83   12.31
  -2  -4   2  296.23   12.28
  -2  -4   2  296.15   12.29
   1   4  -2  103.60    4.13
   1   4  -2   95.62    4.13
   1   4  -2   95.02    4.15
   1   4  -2   95.64    4.12
  -1  -4   2   97.17    4.13
  -1  -4   2   96.38    4.12
  -1  -4   2   99.05    4.14
   0   4  -2  198.23    8.60
   0   4  -2  205.89    8.59
   0   4  -2  214.04    8.59
   0  -4   2  201.09    8.59
   0  -4   2  208.17    8.58
   0  -4   2  212.06    8.59
  -1   4  -2  160.85    6.55
  -1   4  -2  158.20    6.55
  -1   4  -2  147.28    6.55
   1  -4   2  160.03    6.55
   1  -4   2  157.73    6.54
  -2   4  -2  157.60    6.80
  -2   4  -2  169.11    6.82
  -2   4  -2  167.81    6.82
   2  -4   2  162.85    6.81
   2  -4   2  171.52    6.82
   2  -4   2  150.70    6.81
  -3   4  -2   40.71    1.80
  -3   4  -2   42.10    1.79
  -3   4  -2   38.38    1.76
   3  -4   2   43.26    1.80
   3  -4   2   37.20    1.77
   3  -4   2   40.70    1.79
  -4   4  -2    8.75    0.54
  -4   4  -2    8.70    0.52
  -4   4  -2    8.53    0.48
   4  -4   2    8.25    0.50
   4  -4   2    8.04    0.49
   4  -4   2    8.80    0.50
  -5   4  -2    4.24    0.38
  -5   4  -2    3.81    0.32
  -5   4  -2    4.67    0.38
   5  -4   2    3.82    0.35
   5  -4   2    4.30    0.37
   5  -4   2    4.31    0.33
  -6   4  -2   40.28    1.84
  -6   4  -2   39.05    1.75
  -6   4  -2   42.33    1.81
   6  -4   2   41.65    1.81
   6  -4   2   39.47    1.75
   6  -4   2   38.34    1.81
  -7   4  -2    0.67    0.26
  -7   4  -2    0.38    0.14
  -7   4  -2    0.53    0.22
   7  -4   2    0.57    0.21
  -8   4  -2   58.82    2.51
  -8   4  -2   50.87    2.55
   8  -4   2   58.13    2.50
   8  -4   2   59.06    2.58
  -9   4  -2    0.95    0.35
  -9   4  -2    1.50    0.30
   9  -4   2    1.19    0.35
   9  -4   2    1.08    0.26
 -10   4  -2    7.65    0.78
 -10   4  -2    9.82    0.69
  10  -4   2    8.83    1.17
  10  -4   2   10.71    0.82
  10  -4   2   10.25    0.64
 -11   4  -2   14.79    1.05
 -11   4  -2   13.42    1.21
  11  -4   2   15.30    0.85
  11  -4   2   15.32    1.03
  11  -4   2   12.22    1.39
 -12   4  -2   33.60    1.87
 -12   4  -2   36.59    1.73
  12  -4   2   36.99    2.36
  12  -4   2   36.14    1.87
  12  -4   2   35.26    1.68
 -13   4  -2   39.77    2.13
 -13   4  -2   43.58    1.96
  13  -4   2   40.92    1.91
  13  -4   2   38.95    2.60
  13  -4   2   39.95    2.10
 -14   4  -2    0.55    0.41
 -14   4  -2   -0.38    0.53
  14  -4   2    0.73    0.54
  14  -4   2    0.32    0.32
  14  -4   2   -0.31    0.90
 -15   4  -2    1.00    0.46
 -15   4  -2    0.32    0.93
  15  -4   2    0.62    0.59
  15  -4   2    0.44    0.58
  15  -4   2   -0.50    0.98
 -16   4  -2    2.72    0.60
  16  -4   2    2.05    0.65
  16  -4   2    1.79    0.44
  16  -4   2    3.35    1.35
 -17   4  -2   13.95    1.22
  17  -4   2   16.06    1.28
  17  -4   2   11.84    2.14
  17   3  -2   -0.02    0.44
  17   3  -2   -0.03    1.28
 -17  -3   2    0.30    0.60
  16   3  -2   -0.34    0.38
  16   3  -2    1.03    0.46
  16   3  -2   -0.08    0.40
  16   3  -2    1.35    1.13
  16   3  -2    0.58    0.45
  15   3  -2   26.14    1.42
  15   3  -2   28.76    1.50
  15   3  -2   28.04    2.21
 -15  -3   2   26.48    1.57
 -15  -3   2   29.26    1.70
  14   3  -2    0.68    0.42
  14   3  -2    0.22    0.82
  14   3  -2    0.34    0.35
 -14  -3   2    0.58    0.54
 -14  -3   2    0.02    0.44
  13   3  -2   50.85    2.38
  13   3  -2   49.69    2.90
  13   3  -2   55.15    2.44
  13   3  -2   49.40    2.45
 -13  -3   2   53.86    2.57
 -13  -3   2   52.74    2.48
  12   3  -2   26.10    1.50
  12   3  -2   28.98    1.44
  12   3  -2   28.09    1.46
  12   3  -2   28.19    1.91
 -12  -3   2   27.29    1.47
 -12  -3   2   28.05    2.00
 -12  -3   2   27.80    1.56
  11   3  -2    1.79    0.42
  11   3  -2    2.27    0.38
[truncated: 3,474,326 more chars]
