# Supplementary material for: Synthesis, crystal structure and characterizations of di-μ-cyanido-1:2κ2 N:C;2:3κ2 C:N-bis­(4,7,13,16,21,24-hexa­oxa-1,10-di­aza­bicyclo­[8.8.8]hexacosa­ne)-1κ8 N 1,N 10,O 4,O 7,O 13,O 16,O 21,O 24;3κ8 N 1,N 10,O 4,O 7,O 13,O 16,O 21,O 24-[5,10,15,20-tetra­kis­(4-chloro­phen­yl)porphyrinato-2κ4 N]-2-iron(II)-1,3-dipotassium(I) tetra­hydro­furan disolvate with an unknown solvent
Source: Acta Crystallogr E Crystallogr Commun. 2019 Nov 26;75(Pt 12):1914–8. doi: 10.1107/S2056989019014841 (PMC6895954; doi:10.1107/S2056989019014841)
Supplement: Supplementary file 2 [file e-75-01914-Isup2.hkl]

data_I                                                                          
_shelx_title ' 20170804 in P-1'                                                 
_shelx_refln_list_code          4                                               
_shelx_F_calc_maximum      229.58                                               
_exptl_crystal_F_000      1932.00                                               
_reflns_d_resolution_high  0.7889                                               
                                                                                
loop_                                                                           
 _space_group_symop_operation_xyz                                               
 'x, y, z'                                                                      
 '-x, -y, -z'                                                                   
                                                                                
_cell_length_a    14.4457                                                       
_cell_length_b    17.6374                                                       
_cell_length_c    19.7411                                                       
_cell_angle_alpha  76.267                                                       
_cell_angle_beta   79.587                                                       
_cell_angle_gamma  80.311                                                       
                                                                                
_shelx_F_squared_multiplier     1.000                                           
                                                                                
loop_                                                                           
 _refln_index_h                                                                 
 _refln_index_k                                                                 
 _refln_index_l                                                                 
 _refln_F_squared_calc                                                          
 _refln_F_squared_meas                                                          
 _refln_F_squared_sigma                                                         
 _refln_observed_status                                                         
   1   0   0         39.10         -0.46         0.46 o                         
   2   0   0        921.18       1129.67        30.72 o                         
   3   0   0       2394.58       2368.67        58.48 o                         
   4   0   0       5288.90       5308.05       111.84 o                         
   5   0   0         19.44          4.40         3.75 o                         
   6   0   0       1588.80       1738.19        40.77 o                         
   7   0   0         10.33          8.41         5.68 o                         
   8   0   0       4075.64       4011.60        99.72 o                         
   9   0   0         98.33         78.35         6.54 o                         
  10   0   0         71.45         91.03         9.94 o                         
  11   0   0        503.53        450.21        16.30 o                         
  12   0   0        288.93        284.37        10.38 o                         
  13   0   0         10.44          0.28         4.03 o                         
  14   0   0        255.97        255.74        14.48 o                         
  15   0   0          1.45         -3.56         9.28 o                         
  16   0   0        294.48        373.31        30.73 o                         
  17   0   0        623.40        671.52        31.73 o                         
 -17   1   0         52.27         19.75        18.11 o                         
 -16   1   0          1.83          6.26        11.18 o                         
 -15   1   0         17.42         -8.06        10.96 o                         
 -14   1   0         25.36         48.40        15.73 o                         
 -13   1   0         13.81          3.96         8.59 o                         
 -12   1   0       1071.02       1064.88        28.43 o                         
 -11   1   0        150.40        130.54         9.74 o                         
 -10   1   0          2.82         -2.79         2.79 o                         
  -9   1   0       1002.97        908.91        17.88 o                         
  -8   1   0       1610.63       1561.76        30.40 o                         
  -7   1   0        194.86        282.08         8.73 o                         
  -6   1   0       5855.14       5562.78       105.65 o                         
  -5   1   0       1030.08       1071.24        22.82 o                         
  -4   1   0      13515.58      14026.59       290.49 o                         
  -3   1   0      15974.38      15337.33       424.12 o                         
  -2   1   0      18613.65      16600.60      2366.40 o                         
  -1   1   0        583.59        175.19        10.40 o                         
   2   1   0        216.79        146.64         4.45 o                         
   3   1   0       3275.45       3213.59        61.04 o                         
   4   1   0        525.88        550.13        13.18 o                         
   5   1   0      38795.17      35336.65       728.14 o                         
   6   1   0        402.91        309.65        10.65 o                         
   7   1   0         33.68          4.29         3.86 o                         
   8   1   0        410.38        378.35        14.41 o                         
   9   1   0       5972.46       6078.91       130.83 o                         
  10   1   0         80.12         24.99         6.30 o                         
  11   1   0       3011.17       3132.30        71.57 o                         
  12   1   0        495.68        466.12        19.19 o                         
  13   1   0          0.74         -4.23         5.96 o                         
  14   1   0       2450.69       2565.20        45.15 o                         
  15   1   0          7.71         12.38         9.73 o                         
  16   1   0         25.24         25.14        11.84 o                         
  17   1   0         66.81         71.23        16.53 o                         
 -17   2   0        151.28        127.18        29.13 o                         
 -16   2   0        343.75        384.54        24.18 o                         
 -15   2   0        883.84        997.45        42.12 o                         
 -14   2   0         18.02         34.87        10.99 o                         
 -13   2   0         30.39         35.70         9.75 o                         
 -12   2   0        962.78        877.63        25.93 o                         
 -11   2   0       2811.17       2978.29        62.51 o                         
 -10   2   0          1.65         -8.55         8.55 o                         
  -9   2   0        628.77        619.90        18.54 o                         
  -8   2   0        336.45        332.59        18.70 o                         
  -7   2   0          5.79         12.47         5.18 o                         
  -6   2   0        170.13        171.07        10.32 o                         
  -5   2   0      19119.20      18664.03       385.76 o                         
  -4   2   0       1922.19       1871.05        41.46 o                         
  -3   2   0       2990.65       2598.13        55.33 o                         
  -2   2   0       5722.52       5645.91       105.02 o                         
  -1   2   0       2690.42       2604.01        54.91 o                         
   0   2   0       5266.42       5529.95       146.22 o                         
   1   2   0        607.27        804.01        17.73 o                         
   2   2   0       2339.41       2350.48        48.42 o                         
   3   2   0      12503.71      11254.29       208.12 o                         
   4   2   0       5972.40       5601.70       105.61 o                         
   5   2   0        285.23        184.48         8.09 o                         
   6   2   0       1143.99       1048.13        23.90 o                         
   7   2   0       1196.47       1118.20        25.90 o                         
   8   2   0        216.03        131.32         8.25 o                         
   9   2   0        537.38        632.67        18.85 o                         
  10   2   0       3436.62       3294.33        74.12 o                         
  11   2   0         94.67         97.52         9.88 o                         
  12   2   0       3800.09       3740.00       103.50 o                         
  13   2   0        112.72        103.48         8.10 o                         
  14   2   0       3952.20       3903.51        65.89 o                         
  15   2   0         42.42         35.29         7.43 o                         
  16   2   0         13.89          8.87         6.42 o                         
  17   2   0        129.53        111.70        94.82 o                         
 -17   3   0        316.56        326.46        52.27 o                         
 -16   3   0        521.69        526.45        37.15 o                         
 -15   3   0        773.20        770.79        27.86 o                         
 -14   3   0        704.82        718.36        28.04 o                         
 -13   3   0        480.90        430.37        19.68 o                         
 -12   3   0        648.43        599.22        34.89 o                         
 -11   3   0       1605.89       1609.29        48.19 o                         
 -10   3   0       2303.28       2363.77        58.95 o                         
  -9   3   0        238.39        290.70        17.00 o                         
  -8   3   0         44.14         15.19         6.23 o                         
  -7   3   0       2643.24       2833.13        57.55 o                         
  -6   3   0       5347.54       5261.68       112.30 o                         
  -5   3   0       4575.12       4795.72        90.76 o                         
  -4   3   0      34966.30      33490.06       975.02 o                         
  -3   3   0       1516.92       1647.61        32.52 o                         
  -2   3   0      16829.34      17120.78       353.09 o                         
  -1   3   0      14301.13      14747.41       304.32 o                         
   0   3   0        365.20        310.37         8.82 o                         
   1   3   0      14840.01      14394.69       242.26 o                         
   2   3   0        879.96        871.98        22.14 o                         
   4   3   0      11421.43      12075.47       204.33 o                         
   5   3   0       2676.86       2772.47        54.53 o                         
   6   3   0       2936.72       2882.85        57.31 o                         
   7   3   0       1219.51       1172.11        27.30 o                         
   8   3   0      14073.33      13836.36       259.19 o                         
   9   3   0       2418.56       2476.42        51.95 o                         
  10   3   0       1482.80       1383.63        33.04 o                         
  11   3   0       3954.35       4024.71       172.02 o                         
  12   3   0        422.86        489.83        17.90 o                         
  13   3   0         57.40         66.39         7.98 o                         
  14   3   0        577.56        595.31        17.77 o                         
  15   3   0        881.28        926.01        29.87 o                         
  16   3   0         51.09         50.91         7.23 o                         
  17   3   0        163.41        132.31        17.20 o                         
  18   3   0         21.26        -35.75        68.39 o                         
 -17   4   0        111.43        128.24        26.98 o                         
 -16   4   0         95.25        128.27        18.79 o                         
 -15   4   0       1154.52       1209.61        36.28 o                         
 -14   4   0         75.66         48.95        12.52 o                         
 -13   4   0        887.63        823.27        27.77 o                         
 -12   4   0        421.08        389.16        22.44 o                         
 -11   4   0        198.85        188.37        12.55 o                         
 -10   4   0        425.08        398.20        17.15 o                         
  -9   4   0          1.51         -9.21         9.21 o                         
  -8   4   0         18.35         32.15         7.02 o                         
  -7   4   0       2598.56       2990.42        67.12 o                         
  -6   4   0       4117.90       4673.69        90.84 o                         
  -5   4   0        573.45        594.23        16.49 o                         
  -4   4   0       1674.08       1481.36        30.42 o                         
  -3   4   0       1289.59       1076.94        22.84 o                         
  -2   4   0        144.29        124.25         6.80 o                         
  -1   4   0          0.93          5.11         3.49 o                         
   0   4   0      24967.88      27455.14       799.26 o                         
   1   4   0         41.48          7.74         2.49 o                         
   2   4   0         56.92         20.32         2.81 o                         
   3   4   0      19773.21      19450.40       327.49 o                         
   4   4   0         30.17         12.27         3.08 o                         
   5   4   0       7653.71       7854.92       134.57 o                         
   6   4   0        305.86        352.02        11.71 o                         
   7   4   0          1.72          7.12         4.53 o                         
   8   4   0       2511.23       2380.87        49.55 o                         
   9   4   0       2464.07       2444.61        51.62 o                         
  10   4   0       1607.90       1617.75        37.25 o                         
  11   4   0       1491.66       1634.59        84.90 o                         
  12   4   0        859.11       1072.90        34.60 o                         
  13   4   0        392.02        421.62        21.58 o                         
  14   4   0          5.67         -5.03         7.28 o                         
  15   4   0        588.23        578.16        17.90 o                         
  16   4   0        395.18        430.50        21.72 o                         
  17   4   0        563.60        630.59        28.36 o                         
 -16   5   0         89.39        110.30        24.56 o                         
 -15   5   0       3374.97       3219.22        86.47 o                         
 -14   5   0         49.97         27.72        13.58 o                         
 -13   5   0       3499.67       3516.83        80.77 o                         
 -12   5   0        688.30        689.88        25.13 o                         
 -11   5   0         86.61         82.05        11.61 o                         
 -10   5   0       1181.59       1231.36        32.86 o                         
  -9   5   0        239.73        183.69        11.81 o                         
  -8   5   0       2674.58       2937.18        67.16 o                         
  -7   5   0       1037.83       1161.56        30.79 o                         
  -6   5   0         34.79         28.70         7.69 o                         
  -5   5   0        370.78        542.15        14.22 o                         
  -4   5   0        106.46        136.86         7.05 o                         
  -3   5   0        313.19        335.10        10.36 o                         
  -2   5   0          0.93         -3.40         3.40 o                         
  -1   5   0         28.99         20.51         4.05 o                         
   0   5   0       5714.31       5684.90       119.84 o                         
   1   5   0      52704.75      56947.96      2339.99 o                         
   2   5   0       7153.48       7565.03       129.02 o                         
   3   5   0       2534.15       2895.49        51.26 o                         
   4   5   0        526.84        554.12        12.98 o                         
   5   5   0        668.26        617.12        15.98 o                         
   6   5   0        873.25        941.64        20.33 o                         
   7   5   0        136.53         98.47         6.61 o                         
   8   5   0       1674.82       1582.12        56.24 o                         
   9   5   0        248.30        344.80        16.00 o                         
  10   5   0       1244.47       1184.00        40.66 o                         
  11   5   0        524.17        553.68        25.88 o                         
  12   5   0        156.76        131.56        14.64 o                         
  13   5   0         22.18         46.04         8.73 o                         
  14   5   0        902.80        940.73        26.27 o                         
  15   5   0        173.36        178.32        11.04 o                         
  16   5   0        758.16        748.89        34.19 o                         
  17   5   0        488.28        482.99        26.31 o                         
 -16   6   0        329.05        336.31        50.93 o                         
 -15   6   0        224.59        243.39        29.13 o                         
 -14   6   0         38.15         28.03        14.67 o                         
 -13   6   0        303.04        299.74        18.08 o                         
 -12   6   0        556.68        559.38        24.37 o                         
 -11   6   0         37.01         40.76        12.30 o                         
 -10   6   0       1490.02       1511.86        38.13 o                         
  -9   6   0       1084.31       1106.59        30.82 o                         
  -8   6   0         53.18         55.52         9.61 o                         
  -7   6   0          2.95          9.56         4.49 o                         
  -6   6   0         54.59         70.47         6.72 o                         
  -5   6   0        909.68        818.84        23.91 o                         
  -4   6   0        402.38        518.78        19.50 o                         
  -3   6   0        839.68        877.69        20.58 o                         
  -2   6   0       4049.87       4490.05        96.48 o                         
  -1   6   0      16397.01      17600.20       364.61 o                         
   0   6   0      11295.58      13200.82       274.50 o                         
   1   6   0         24.92         36.78         5.34 o                         
   2   6   0       3794.28       4407.88        76.78 o                         
   3   6   0        300.44        229.32         8.63 o                         
   4   6   0        931.71       1055.59        21.43 o                         
   5   6   0        672.41        614.20        16.05 o                         
   6   6   0       9898.82      10829.40       185.17 o                         
   7   6   0        949.53        883.13        22.95 o                         
   8   6   0         82.47        151.18        10.81 o                         
   9   6   0       3507.26       3359.96        62.38 o                         
  10   6   0       3742.34       3723.07        68.80 o                         
  11   6   0       1347.51       1424.72        35.41 o                         
  12   6   0        544.98        514.32        28.63 o                         
  13   6   0        390.72        326.72        14.84 o                         
  14   6   0          7.04          3.45        12.40 o                         
  15   6   0          1.55         -6.04         8.25 o                         
  16   6   0        157.76        139.02         9.90 o                         
  17   6   0        779.21        921.98        47.70 o                         
 -16   7   0          0.88         30.57        48.70 o                         
 -15   7   0       2069.52       2244.65        68.30 o                         
 -14   7   0         35.34         13.20        15.57 o                         
 -13   7   0       1300.84       1286.20        46.18 o                         
 -12   7   0        350.93        310.14        18.69 o                         
 -11   7   0       1036.16        935.02        30.08 o                         
 -10   7   0         10.85         17.58        11.92 o                         
  -9   7   0        108.71        130.54        12.45 o                         
  -8   7   0         76.24         89.27         7.96 o                         
  -7   7   0       7007.22       7173.82       187.78 o                         
  -6   7   0       1013.68       1281.14        32.90 o                         
  -5   7   0        437.81        327.30        12.56 o                         
  -4   7   0        609.66        575.48        16.53 o                         
  -3   7   0        212.91        296.17        14.28 o                         
  -2   7   0          5.36         11.59         6.73 o                         
  -1   7   0       5540.93       6222.76       132.45 o                         
   0   7   0       1734.94       1993.73        45.83 o                         
   1   7   0      12288.32      13279.36       247.32 o                         
   2   7   0       8934.38       9684.73       181.32 o                         
   3   7   0        369.39        363.39        10.57 o                         
   4   7   0       3428.78       4448.78        78.38 o                         
   5   7   0        549.48        409.55        12.37 o                         
   6   7   0       3365.82       3836.53        72.74 o                         
   7   7   0       1456.09       1496.51        30.62 o                         
   8   7   0        834.03       1013.00        23.21 o                         
   9   7   0       1521.73       1566.22        32.85 o                         
  10   7   0       2509.00       2539.49        49.62 o                         
  11   7   0       1971.42       1947.72        43.30 o                         
  12   7   0       1592.41       1463.91        39.43 o                         
  13   7   0        137.45        146.78        14.00 o                         
  14   7   0        198.52        181.63        13.16 o                         
  15   7   0        199.18        196.45        11.91 o                         
  16   7   0        567.52        579.15        24.57 o                         
  17   7   0         11.37         34.01        23.60 o                         
 -15   8   0        811.90        711.98       166.64 o                         
 -14   8   0        292.59        291.04        21.70 o                         
 -13   8   0        136.53        136.45        18.63 o                         
 -12   8   0       1918.09       2000.08        63.85 o                         
 -11   8   0          8.94          6.50        11.65 o                         
 -10   8   0       8427.36       8482.15       183.38 o                         
  -9   8   0        556.21        551.60        27.47 o                         
  -8   8   0        190.13        180.49        10.80 o                         
  -7   8   0        700.80        720.93        25.80 o                         
  -6   8   0       2386.40       2496.43        62.48 o                         
  -5   8   0        164.36        150.40         9.57 o                         
  -4   8   0       8276.07       8702.78       165.13 o                         
  -3   8   0       3251.51       3562.63        71.00 o                         
  -2   8   0       3953.06       4015.00        88.40 o                         
  -1   8   0        302.24        276.92        12.88 o                         
   0   8   0        246.52        256.09        12.21 o                         
   1   8   0       1212.64       1296.94        28.96 o                         
   2   8   0        102.73        114.91         7.50 o                         
   3   8   0       6692.23       7791.07       134.52 o                         
   4   8   0       5986.07       6268.79       109.13 o                         
   5   8   0       2140.58       2473.28        46.33 o                         
   6   8   0       1943.31       1956.85        38.07 o                         
   7   8   0        661.75        532.14        15.75 o                         
   8   8   0        371.58        438.30        14.79 o                         
   9   8   0        318.65        294.24        12.74 o                         
  10   8   0        641.67        580.59        18.65 o                         
  11   8   0        187.28        150.22        10.80 o                         
  12   8   0        578.61        540.87        19.17 o                         
  13   8   0       3983.25       4043.18        79.01 o                         
  14   8   0        171.45        203.34        16.45 o                         
  15   8   0         76.16         24.44        16.03 o                         
  16   8   0         17.41         12.94        12.96 o                         
  17   8   0       2281.58       2437.27        82.88 o                         
 -15   9   0          0.66          9.33        51.29 o                         
 -14   9   0         12.48          4.17        18.05 o                         
 -13   9   0          0.76        -15.83        20.75 o                         
 -12   9   0       2445.08       2555.89        89.17 o                         
 -11   9   0        133.17        116.99        15.29 o                         
 -10   9   0       3552.29       3714.57       109.06 o                         
  -9   9   0         45.20         40.96         7.23 o                         
  -8   9   0        531.13        471.97        25.51 o                         
  -7   9   0        106.81         77.83         8.76 o                         
  -6   9   0       1021.85        932.27        25.35 o                         
  -5   9   0        898.66       1025.38        26.40 o                         
  -4   9   0       2284.11       2463.79        51.85 o                         
  -3   9   0        787.44        865.81        23.16 o                         
  -2   9   0        825.67       1034.58        28.77 o                         
  -1   9   0       2920.79       2961.82        67.43 o                         
   0   9   0         96.66         82.10         8.24 o                         
   1   9   0       1233.79       1389.39        31.36 o                         
   2   9   0        671.36       1075.93        25.78 o                         
   3   9   0        303.28        249.75        11.74 o                         
   4   9   0        673.61        626.43        23.40 o                         
   5   9   0       1671.16       1690.23        33.95 o                         
   6   9   0       2214.97       2202.44        42.59 o                         
   7   9   0       2924.89       2791.30        52.87 o                         
   8   9   0       1435.20       1404.82        30.57 o                         
   9   9   0        752.69        845.32        22.50 o                         
  10   9   0       4645.05       4800.92       133.91 o                         
  11   9   0        253.35        244.74        13.20 o                         
  12   9   0       3139.58       3171.45        75.04 o                         
  13   9   0        165.36        161.14        12.52 o                         
  14   9   0          5.41          1.78        12.48 o                         
  15   9   0        173.12        176.10        15.53 o                         
  16   9   0        123.41        113.29        14.95 o                         
  17   9   0        898.43       1005.71        55.80 o                         
 -14  10   0        165.35         93.69        63.77 o                         
 -13  10   0        703.08        721.50        49.35 o                         
 -12  10   0        227.54        217.71        19.88 o                         
 -11  10   0         12.64         47.62        15.22 o                         
 -10  10   0        899.54       1004.49        48.71 o                         
  -9  10   0        799.62        806.27        33.10 o                         
  -8  10   0         11.53         -3.14         8.98 o                         
  -7  10   0       3304.61       3262.22        75.64 o                         
  -6  10   0        439.04        452.85        18.02 o                         
  -5  10   0        530.95        502.40        18.45 o                         
  -4  10   0       2585.47       2619.53        55.58 o                         
  -3  10   0         92.64         65.48         9.14 o                         
  -2  10   0       1797.37       2124.74        51.69 o                         
  -1  10   0       2133.54       2133.50        51.39 o                         
   0  10   0       1969.03       1939.02        47.30 o                         
   1  10   0       2022.81       2090.51        44.71 o                         
   2  10   0       9544.95      10139.47       191.66 o                         
   3  10   0       5234.87       5729.82       111.13 o                         
   4  10   0       1752.67       1912.76        41.77 o                         
   5  10   0         30.90         20.67         6.71 o                         
   6  10   0       1184.48       1394.85        30.16 o                         
   7  10   0         44.80         28.03        12.13 o                         
   8  10   0       6584.93       6901.14       133.73 o                         
   9  10   0        696.85        653.52        22.91 o                         
  10  10   0       2114.66       2178.32        45.29 o                         
  11  10   0        381.21        422.03        18.99 o                         
  12  10   0         27.56         28.43        12.21 o                         
  13  10   0        967.81        970.95        32.15 o                         
  14  10   0         67.93         83.50        11.96 o                         
  15  10   0         59.02         48.13        14.26 o                         
  16  10   0         29.83         23.45        16.37 o                         
 -14  11   0          7.61        -53.88        53.88 o                         
 -13  11   0        243.26        251.69        54.67 o                         
 -12  11   0        360.48        337.18        23.71 o                         
 -11  11   0          1.06         -0.67        16.12 o                         
 -10  11   0         99.12        134.84        17.45 o                         
  -9  11   0       1319.15       1332.71        37.32 o                         
  -8  11   0         32.54          9.00        10.17 o                         
  -7  11   0        195.46        173.03        12.57 o                         
  -6  11   0        369.36        351.49        17.63 o                         
  -5  11   0       3213.29       3474.18        72.02 o                         
  -4  11   0       2183.96       2229.47        49.45 o                         
  -3  11   0        338.08        427.42        17.39 o                         
  -2  11   0       2524.37       2659.41        63.52 o                         
  -1  11   0          5.17          5.80         9.87 o                         
   0  11   0        802.08        959.89        25.44 o                         
   1  11   0       1224.61       1441.73        33.86 o                         
   2  11   0       7261.90       7416.78       142.60 o                         
   3  11   0       7652.31       8012.32       153.56 o                         
   4  11   0        718.67        658.95        20.40 o                         
   5  11   0        481.51        437.79        18.58 o                         
   6  11   0        160.95        135.53        10.70 o                         
   7  11   0       1109.68        998.79        24.94 o                         
   8  11   0       2151.69       2028.10        42.29 o                         
   9  11   0         27.04         21.15         9.40 o                         
  10  11   0        331.45        336.34        17.20 o                         
  11  11   0        105.43         82.08        11.89 o                         
  12  11   0       1842.95       1908.55        42.87 o                         
  13  11   0       2729.68       2822.71        58.51 o                         
  14  11   0        244.13        200.69        14.82 o                         
  15  11   0        541.45        552.88        28.56 o                         
  16  11   0        305.14        331.25        25.91 o                         
 -13  12   0          0.66         11.22        33.59 o                         
 -12  12   0        211.53        275.50        27.78 o                         
 -11  12   0         28.02          4.51        17.76 o                         
 -10  12   0       1134.85       1248.63        34.89 o                         
  -9  12   0       2028.67       2102.00        58.66 o                         
  -8  12   0        258.42        246.09        16.58 o                         
  -7  12   0       4430.24       4454.70        91.13 o                         
  -6  12   0        131.15        107.55        12.38 o                         
  -5  12   0          3.78         -5.78         9.60 o                         
  -4  12   0        561.03        542.12        22.10 o                         
  -3  12   0          8.52         -9.20         9.20 o                         
  -2  12   0        123.97        138.70        15.92 o                         
  -1  12   0       6807.83       7074.53       154.08 o                         
   0  12   0       1810.32       1816.00        43.80 o                         
   1  12   0       6941.75       7628.27       147.29 o                         
   2  12   0       1631.33       2031.81        45.24 o                         
   3  12   0        553.51        527.76        21.42 o                         
   4  12   0         15.41          5.39         8.19 o                         
   5  12   0        136.65         90.39        10.23 o                         
   6  12   0        111.92         99.76         9.54 o                         
   7  12   0        561.02        544.45        18.72 o                         
   8  12   0       3031.20       3065.17        61.19 o                         
   9  12   0       3218.41       3103.11        61.60 o                         
  10  12   0       2234.69       2159.24        51.01 o                         
  11  12   0        144.78        140.47        13.75 o                         
  12  12   0        256.52        207.23        14.68 o                         
  13  12   0         87.02         58.39        13.06 o                         
  14  12   0          2.45          3.09        13.18 o                         
  15  12   0         95.09        128.76        22.88 o                         
  16  12   0        150.67        160.59        21.81 o                         
 -12  13   0        153.06        117.69        32.18 o                         
 -11  13   0          6.67          2.84        31.50 o                         
 -10  13   0          9.56        -12.73        12.73 o                         
  -9  13   0       1345.30       1313.84        42.63 o                         
  -8  13   0        459.29        406.78        43.84 o                         
  -7  13   0         13.44         10.28        14.19 o                         
  -6  13   0       2461.42       2397.89        55.54 o                         
  -5  13   0          2.31         -3.03        15.33 o                         
  -4  13   0        452.74        456.16        24.27 o                         
  -3  13   0       3678.19       3974.25       132.02 o                         
  -2  13   0          0.09          3.14        11.32 o                         
  -1  13   0        606.38        642.64        26.47 o                         
   0  13   0        358.01        303.77        16.51 o                         
   1  13   0       1777.84       1936.21        44.95 o                         
   2  13   0       5787.77       6262.16       123.17 o                         
   3  13   0         13.08          3.11         8.98 o                         
   4  13   0        383.84        454.52        19.73 o                         
   5  13   0          1.24         -1.29         9.66 o                         
   6  13   0        771.72        704.06        27.57 o                         
   7  13   0         15.57         -3.52         8.92 o                         
   8  13   0         83.29         73.67        10.98 o                         
   9  13   0       2833.86       2821.76        78.73 o                         
  10  13   0       1842.76       1833.47        41.54 o                         
  11  13   0        114.74         93.94        12.96 o                         
  12  13   0        221.55        260.71        16.65 o                         
  13  13   0        485.98        531.09        25.52 o                         
  14  13   0         14.22         -7.57        13.83 o                         
  15  13   0        675.27        731.41        36.35 o                         
 -12  14   0        212.15        376.17        81.35 o                         
 -11  14   0        136.79         63.74        31.91 o                         
 -10  14   0         16.95          1.82        17.39 o                         
  -9  14   0        113.19        124.66        19.16 o                         
  -8  14   0        259.85        231.37        19.28 o                         
  -7  14   0         63.25         29.87        13.26 o                         
  -6  14   0         52.32         33.46        13.91 o                         
  -5  14   0       1035.99        999.91        32.35 o                         
  -4  14   0       1096.04       1222.74        35.32 o                         
  -3  14   0       1535.72       1665.86        42.46 o                         
  -2  14   0         24.19         23.52        13.05 o                         
  -1  14   0       3398.95       3602.12        85.88 o                         
   0  14   0        415.86        446.10        23.78 o                         
   1  14   0       5474.35       5696.29       147.72 o                         
   2  14   0       2646.05       2957.57        85.33 o                         
   3  14   0       2795.69       2894.94        63.14 o                         
   4  14   0        347.12        341.62        18.95 o                         
   5  14   0       1359.62       1309.34        34.86 o                         
   6  14   0          8.50         -8.28        10.18 o                         
   7  14   0       2678.35       2736.19       117.41 o                         
   8  14   0        237.49        180.86        13.59 o                         
   9  14   0        647.17        708.89        24.89 o                         
  10  14   0        950.98        860.07        30.94 o                         
  11  14   0        143.97        155.94        14.85 o                         
  12  14   0         33.30         21.57        13.91 o                         
  13  14   0        358.08        320.18        24.02 o                         
  14  14   0          0.78        -22.08        22.08 o                         
  15  14   0         13.04         17.63        23.54 o                         
 -11  15   0        104.72         29.90        43.03 o                         
 -10  15   0        267.55        282.55        35.32 o                         
  -9  15   0          6.55        -21.31        21.31 o                         
  -8  15   0        562.19        547.43        41.44 o                         
  -7  15   0          1.85         -8.45        14.20 o                         
  -6  15   0         59.46         13.06        14.39 o                         
  -5  15   0       1036.51        933.01        40.37 o                         
  -4  15   0          4.23        -13.23        13.23 o                         
  -3  15   0         81.77         78.90        17.60 o                         
  -2  15   0         84.29         74.28        18.11 o                         
  -1  15   0        238.90        214.77        15.64 o                         
   0  15   0       5026.67       5227.96       148.62 o                         
   1  15   0       4322.39       4784.44        98.48 o                         
   2  15   0          1.09        -11.17        11.17 o                         
   3  15   0        267.92        243.53        18.05 o                         
   4  15   0       1480.29       1465.62        43.16 o                         
   5  15   0        182.56        159.04        15.61 o                         
   6  15   0        444.96        323.74        24.08 o                         
   7  15   0       1773.45       1785.67        47.03 o                         
   8  15   0        151.98        117.79        14.74 o                         
   9  15   0        556.59        624.63        27.12 o                         
  10  15   0        648.36        676.97        27.80 o                         
  11  15   0        905.56        967.61        32.17 o                         
  12  15   0         75.04         44.42        15.06 o                         
  13  15   0        217.17        111.29        17.61 o                         
  14  15   0          0.56        -32.05        32.05 o                         
 -10  16   0          2.28        -39.84        39.84 o                         
  -9  16   0         23.05        -15.01        23.81 o                         
  -8  16   0       1436.57       1490.90        60.64 o                         
  -7  16   0          0.77         -2.30        18.81 o                         
  -6  16   0        310.15        288.18        21.34 o                         
  -5  16   0        845.68        759.21        31.86 o                         
  -4  16   0       1060.66       1049.65        40.68 o                         
  -3  16   0       1339.98       1475.86        42.78 o                         
  -2  16   0          1.91         -7.71        14.34 o                         
  -1  16   0       2362.59       2648.97        56.74 o                         
   0  16   0         59.74         78.46        13.82 o                         
   1  16   0         15.18          1.56        15.08 o                         
   2  16   0       2256.15       2594.45        77.58 o                         
   3  16   0        166.43        160.48        16.23 o                         
   4  16   0         10.23         -8.89        12.25 o                         
   5  16   0         35.28         33.40        15.93 o                         
   6  16   0        709.01        598.95        26.50 o                         
   7  16   0       1671.61       1598.08        47.97 o                         
   8  16   0        980.32       1048.11        44.68 o                         
   9  16   0        603.52        640.31        29.97 o                         
  10  16   0       1311.71       1194.00        35.78 o                         
  11  16   0        878.76        820.73        36.74 o                         
  12  16   0       1205.98       1230.27        61.92 o                         
  13  16   0        514.02        472.56        38.44 o                         
  -9  17   0          8.63        -59.33        59.84 o                         
  -8  17   0        168.44        151.55        29.95 o                         
  -7  17   0          4.84        -22.28        22.28 o                         
  -6  17   0         19.24        -20.30        24.78 o                         
  -5  17   0        149.62        134.18        19.81 o                         
  -4  17   0        976.23       1003.59        37.12 o                         
  -3  17   0       1281.52       1301.26        41.56 o                         
  -2  17   0        139.73         81.89        16.06 o                         
  -1  17   0        239.81        280.93        18.81 o                         
   0  17   0        374.06        313.14        19.39 o                         
   1  17   0        238.66        221.91        17.18 o                         
   2  17   0       2015.57       2164.31        54.09 o                         
   3  17   0        582.46        595.88        27.85 o                         
   4  17   0        873.64       1114.94        47.83 o                         
   5  17   0          0.88        -14.47        14.47 o                         
   6  17   0       1199.43       1236.86        39.83 o                         
   7  17   0        378.52        360.61        23.44 o                         
   8  17   0        177.70        131.41        17.86 o                         
   9  17   0         54.05         57.41        17.40 o                         
  10  17   0        704.96        606.44        30.33 o                         
  11  17   0        288.79        232.27        21.42 o                         
  12  17   0       1096.70       1050.63       105.35 o                         
  -8  18   0          5.28        -62.69        62.69 o                         
  -7  18   0         25.71        -24.02        24.02 o                         
  -6  18   0         18.57        -22.57        22.57 o                         
  -5  18   0          6.99          9.00        29.69 o                         
  -4  18   0          9.65          4.48        19.74 o                         
  -3  18   0          3.78        -17.48        17.48 o                         
  -2  18   0        338.53        422.39        23.19 o                         
  -1  18   0          8.87        -14.66        14.66 o                         
   0  18   0       1007.11       1061.41        35.26 o                         
   1  18   0        406.25        368.99        21.03 o                         
   2  18   0        250.23        214.88        18.26 o                         
   3  18   0        296.71        242.96        18.85 o                         
   4  18   0         39.40         37.46        16.01 o                         
   5  18   0          1.05        -15.80        15.80 o                         
   6  18   0       1434.19       1589.78        49.27 o                         
   7  18   0        520.91        462.68        26.59 o                         
   8  18   0          0.55         26.16        18.53 o                         
   9  18   0        586.46        602.63        38.86 o                         
  10  18   0        653.80        627.44        38.73 o                         
  11  18   0       1311.48       1460.47        81.53 o                         
  -6  19   0          7.05         54.30        32.75 o                         
  -5  19   0          9.66        -24.71        24.71 o                         
  -4  19   0         84.66         46.05        26.06 o                         
  -3  19   0          6.97         -2.86        23.91 o                         
  -2  19   0        562.75        614.34        30.90 o                         
  -1  19   0        200.49        254.16        21.15 o                         
   0  19   0        379.82        350.48        22.64 o                         
   1  19   0        878.83        877.56        39.83 o                         
   2  19   0        273.43        243.30        20.68 o                         
   3  19   0         39.67         -0.28        16.40 o                         
   4  19   0         93.79         75.04        17.73 o                         
   5  19   0         34.64         13.76        18.05 o                         
   6  19   0          8.12         -7.42        20.96 o                         
   7  19   0          5.35         17.18        23.42 o                         
   8  19   0        439.18        498.08        40.41 o                         
   9  19   0        202.94        233.16        42.70 o                         
  10  19   0        117.17         41.10        38.06 o                         
  -4  20   0         11.14          9.58        34.30 o                         
  -3  20   0        847.58        991.86        53.64 o                         
  -2  20   0         15.81        -20.99        24.71 o                         
  -1  20   0          7.35         16.13        23.85 o                         
   0  20   0        989.81        986.65        43.24 o                         
   1  20   0         29.67         70.56        26.54 o                         
   2  20   0         33.24         36.11        21.38 o                         
   3  20   0          6.65        -22.28        22.28 o                         
   4  20   0         82.94         75.50        23.93 o                         
   5  20   0         21.37         36.37        24.03 o                         
   6  20   0          9.30        -26.85        26.85 o                         
   7  20   0         41.37         67.92        24.63 o                         
   8  20   0         22.10          9.62        25.73 o                         
   9  20   0          0.42        -53.27        60.88 o                         
  -2  21   0          5.60         40.65        52.32 o                         
  -1  21   0         15.06         -6.63        32.77 o                         
   0  21   0        839.37        906.35        58.06 o                         
   1  21   0         23.49          4.76        36.25 o                         
   2  21   0          3.06        -25.69        25.69 o                         
   3  21   0          5.37         38.07        26.72 o                         
   4  21   0        232.98        161.10        28.93 o                         
   5  21   0         15.33         -4.85        32.26 o                         
   6  21   0         97.44         85.75        46.22 o                         
  -5 -21   1          5.80          9.40        35.03 o                         
  -4 -21   1         16.61         30.20        45.76 o                         
  -3 -21   1        212.70        220.49        31.56 o                         
  -2 -21   1        277.35        278.05        32.21 o                         
  -1 -21   1         51.02         53.41        31.23 o                         
   0 -21   1          0.08         -3.81        38.58 o                         
   1 -21   1        138.23         55.06        41.85 o                         
  -8 -20   1         90.24        116.92        35.59 o                         
  -7 -20   1         91.88         31.79        26.27 o                         
  -6 -20   1         79.19         54.80        27.14 o                         
  -5 -20   1       1202.02       1236.23        55.30 o                         
  -4 -20   1        157.44        151.14        26.27 o                         
  -3 -20   1         42.95         51.46        24.51 o                         
  -2 -20   1         61.99         80.90        24.39 o                         
  -1 -20   1         37.59          5.19        22.13 o                         
   0 -20   1        610.75        674.38        37.40 o                         
   1 -20   1        462.97        447.12        41.96 o                         
   2 -20   1        165.77         99.76        26.68 o                         
   3 -20   1          1.63         -2.28        53.05 o                         
   4 -20   1         89.11        134.64        42.93 o                         
 -10 -19   1         35.32         -1.83        33.86 o                         
  -9 -19   1        384.73        322.73        30.69 o                         
  -8 -19   1        424.16        389.76        34.28 o                         
  -7 -19   1        355.01        351.85        28.74 o                         
  -6 -19   1        587.82        612.21        37.00 o                         
  -5 -19   1         35.13         25.16        27.29 o                         
  -4 -19   1          2.31        -19.01        19.01 o                         
  -3 -19   1          2.29         23.27        17.60 o                         
  -2 -19   1       1898.13       1887.05        49.03 o                         
  -1 -19   1        117.66         99.58        18.54 o                         
   0 -19   1       3779.26       4008.85        83.04 o                         
   1 -19   1        240.29        262.98        21.72 o                         
   2 -19   1          0.91         -0.34        17.85 o                         
   3 -19   1        323.17        271.78        24.69 o                         
   4 -19   1         20.25         34.80        47.86 o                         
   5 -19   1         10.23         -2.26        27.15 o                         
   6 -19   1        347.72        184.01        34.81 o                         
 -11 -18   1        284.34        174.89        30.27 o                         
 -10 -18   1        242.88        188.26        29.10 o                         
  -9 -18   1        167.76        146.48        24.10 o                         
  -8 -18   1       1974.20       2081.87        75.41 o                         
  -7 -18   1          5.47          5.02        17.92 o                         
  -6 -18   1        526.73        537.82        30.82 o                         
  -5 -18   1        431.40        386.98        22.28 o                         
  -4 -18   1          1.77        -14.81        14.81 o                         
  -3 -18   1       1759.94       1702.15        44.56 o                         
  -2 -18   1        370.47        364.82        21.86 o                         
  -1 -18   1         49.67         57.56        16.24 o                         
   0 -18   1          6.65          6.71        15.82 o                         
   1 -18   1          3.34          0.13        15.46 o                         
   2 -18   1        540.07        496.28        25.32 o                         
   3 -18   1        419.26        445.93        24.37 o                         
   4 -18   1        104.57         69.09        21.87 o                         
   5 -18   1        377.59        383.42        49.66 o                         
   6 -18   1         10.76          4.42        24.00 o                         
   7 -18   1          0.55        -20.27        26.95 o                         
 -12 -17   1        185.74        100.22        50.78 o                         
 -11 -17   1        324.64        392.28        25.82 o                         
 -10 -17   1        183.05        214.78        24.90 o                         
  -9 -17   1          6.09          4.87        16.66 o                         
  -8 -17   1         54.32         58.87        17.62 o                         
  -7 -17   1       1380.11       1511.70        41.48 o                         
  -6 -17   1        228.44        181.65        17.19 o                         
  -5 -17   1        369.12        346.44        24.12 o                         
  -4 -17   1          2.27        -18.30        18.30 o                         
  -3 -17   1       1801.15       1657.90        42.20 o                         
  -2 -17   1        106.40        120.14        15.58 o                         
  -1 -17   1       1113.90       1031.67        32.83 o                         
   0 -17   1        911.98        856.72        30.90 o                         
   1 -17   1       3403.94       3573.43        72.96 o                         
   2 -17   1          0.39         20.89        13.93 o                         
   3 -17   1        479.34        434.80        25.34 o                         
   4 -17   1          9.51        -17.07        17.07 o                         
   5 -17   1         28.83         22.41        17.79 o                         
   6 -17   1        280.00        266.53        38.22 o                         
   7 -17   1         19.74        -15.98        25.30 o                         
   8 -17   1        863.64        724.69        41.08 o                         
   9 -17   1        236.40        160.88        45.10 o                         
 -13 -16   1        524.86        441.97        39.35 o                         
 -12 -16   1         10.90         24.72        19.88 o                         
 -11 -16   1         63.41         62.47        15.56 o                         
 -10 -16   1        117.07        124.11        15.98 o                         
  -9 -16   1        727.83        627.19        41.68 o                         
  -8 -16   1        387.07        372.78        28.88 o                         
  -7 -16   1        155.81         91.25        15.81 o                         
  -6 -16   1        451.21        399.45        25.06 o                         
  -5 -16   1          6.09        -10.09        13.20 o                         
  -4 -16   1       2194.58       2196.81        54.34 o                         
  -3 -16   1         11.29         21.06        15.17 o                         
  -2 -16   1        838.83        985.53        30.53 o                         
  -1 -16   1        758.83        784.44        27.36 o                         
   0 -16   1       4928.12       5115.19        96.92 o                         
   1 -16   1         16.74         25.30        13.05 o                         
   2 -16   1       3358.99       3251.77        66.72 o                         
   3 -16   1        290.07        348.67        20.91 o                         
   4 -16   1          1.83        -15.21        15.21 o                         
   5 -16   1         18.82         21.53        16.45 o                         
   6 -16   1        691.53        730.98        32.35 o                         
   7 -16   1         44.68         -5.06        18.32 o                         
   8 -16   1        655.16        647.20        37.28 o                         
   9 -16   1        389.78        356.67        38.07 o                         
  10 -16   1        169.00        206.21        43.67 o                         
 -14 -15   1         26.99         12.27        31.22 o                         
 -13 -15   1        506.13        530.95        38.12 o                         
 -12 -15   1        445.60        431.37        21.77 o                         
 -11 -15   1         12.48          9.79        13.90 o                         
 -10 -15   1        374.81        304.32        18.46 o                         
  -9 -15   1         47.37         38.50        12.87 o                         
  -8 -15   1        162.41        129.39        16.19 o                         
  -7 -15   1        303.04        285.18        24.76 o                         
  -6 -15   1          1.33         -4.19        12.08 o                         
  -5 -15   1        542.52        517.11        24.54 o                         
  -4 -15   1          3.19          3.41        11.84 o                         
  -3 -15   1        110.92         66.14        13.08 o                         
  -2 -15   1       2024.61       2002.74        44.86 o                         
  -1 -15   1          7.34         -8.49        12.16 o                         
   0 -15   1       4617.89       4995.96       103.38 o                         
   1 -15   1        516.67        539.43        23.50 o                         
   2 -15   1        278.46        314.94        19.68 o                         
   3 -15   1        500.03        536.68        26.02 o                         
   4 -15   1        758.75        818.52        30.28 o                         
   5 -15   1       1830.46       1945.41        49.78 o                         
   6 -15   1       1206.77       1240.42        43.83 o                         
   7 -15   1        246.96        190.10        18.25 o                         
   8 -15   1        246.49        207.38        19.00 o                         
   9 -15   1        764.72        719.16        40.33 o                         
  10 -15   1        214.70        175.63        33.41 o                         
  11 -15   1       1254.52       1426.61        87.02 o                         
 -14 -14   1        223.96        140.44        24.09 o                         
 -13 -14   1         36.97         21.39        15.02 o                         
 -12 -14   1        903.74        855.51        29.95 o                         
 -11 -14   1        319.37        336.96        18.86 o                         
 -10 -14   1        381.59        278.70        16.98 o                         
  -9 -14   1        272.15        322.32        17.88 o                         
  -8 -14   1          2.04        -10.73        10.73 o                         
  -7 -14   1         40.31         24.05        11.00 o                         
  -6 -14   1        258.53        223.66        16.17 o                         
  -5 -14   1          2.49        -11.40        11.40 o                         
  -4 -14   1        126.08        107.55        14.20 o                         
  -3 -14   1         18.82         15.86        11.59 o                         
  -2 -14   1        660.50        725.61        34.19 o                         
  -1 -14   1         26.89         28.65        11.60 o                         
   0 -14   1       4290.41       4599.34        95.73 o                         
   1 -14   1        230.59        193.42        16.98 o                         
   2 -14   1        638.11        651.35        24.86 o                         
   3 -14   1        587.21        559.54        27.62 o                         
   4 -14   1        331.43        312.11        18.70 o                         
   5 -14   1        168.17        195.61        16.30 o                         
   6 -14   1         90.32         96.90        14.43 o                         
   7 -14   1        438.57        441.09        23.82 o                         
   8 -14   1       1301.75       1376.41        41.91 o                         
   9 -14   1         67.18         66.81        17.40 o                         
  10 -14   1        954.84        983.71        50.17 o                         
  11 -14   1        159.31        127.87        36.08 o                         
  12 -14   1        487.33        329.58        86.02 o                         
 -15 -13   1        264.76        245.85        23.82 o                         
 -14 -13   1         79.56         62.76        20.08 o                         
 -13 -13   1         62.09         46.93        14.26 o                         
 -12 -13   1        974.97       1073.29        43.79 o                         
 -11 -13   1         94.58         77.14        13.91 o                         
 -10 -13   1        433.33        313.37        17.55 o                         
  -9 -13   1        110.71        108.52        12.47 o                         
  -8 -13   1         43.63         36.67        10.58 o                         
  -7 -13   1        307.77        372.84        19.07 o                         
  -6 -13   1          3.68          6.25        10.36 o                         
  -5 -13   1          7.07         -5.57        10.56 o                         
  -4 -13   1        127.40         89.58        12.83 o                         
  -3 -13   1        272.63        271.83        15.28 o                         
  -2 -13   1       2245.49       2183.34        49.67 o                         
  -1 -13   1       3305.99       3779.50        78.42 o                         
   0 -13   1       3241.69       3677.18        85.76 o                         
   1 -13   1        490.16        425.33        20.75 o                         
   2 -13   1        532.08        630.10        24.62 o                         
   3 -13   1        113.36        119.87        17.11 o                         
   4 -13   1        136.84        124.66        14.23 o                         
   5 -13   1        115.08         74.88        13.87 o                         
   6 -13   1        177.15        155.23        14.67 o                         
   7 -13   1        156.68        120.25        14.08 o                         
   8 -13   1        227.90        224.11        16.51 o                         
   9 -13   1       2413.02       2327.01        61.39 o                         
  10 -13   1       2692.84       2668.63        64.09 o                         
  11 -13   1        262.45        256.88        17.45 o                         
  12 -13   1          1.53        -26.87        26.87 o                         
 -15 -12   1        247.06        284.55        23.45 o                         
 -14 -12   1          6.00         -0.37        13.53 o                         
 -13 -12   1        112.03        151.58        14.60 o                         
 -12 -12   1        451.21        345.99        19.47 o                         
 -11 -12   1          1.33         -9.70        11.05 o                         
 -10 -12   1        226.63        270.16        15.55 o                         
  -9 -12   1        228.09        217.68        13.82 o                         
  -8 -12   1        411.76        322.78        17.50 o                         
  -7 -12   1        644.90        551.18        21.21 o                         
  -6 -12   1         88.92        105.34        10.13 o                         
  -5 -12   1        597.08        591.23        20.91 o                         
  -4 -12   1       3173.39       3087.10        64.98 o                         
  -3 -12   1        189.68        177.02        12.50 o                         
  -2 -12   1        879.78        932.66        26.88 o                         
  -1 -12   1          0.19         -8.19         8.19 o                         
   0 -12   1         17.62         13.17         8.54 o                         
   1 -12   1        104.62         92.47        11.27 o                         
   2 -12   1       4133.40       4218.92        86.19 o                         
   3 -12   1       1835.22       1949.02        45.32 o                         
   4 -12   1        194.62        173.10        15.61 o                         
   5 -12   1         49.70         27.04        10.26 o                         
   6 -12   1        634.32        687.15        24.51 o                         
   7 -12   1        139.80        138.76        13.28 o                         
   8 -12   1       1346.37       1109.41        32.45 o                         
   9 -12   1        506.02        492.72        25.36 o                         
  10 -12   1        227.87        220.68        15.81 o                         
  11 -12   1        448.61        543.14        30.92 o                         
  12 -12   1        514.42        523.53        39.39 o                         
  13 -12   1        757.99        631.87        62.98 o                         
 -16 -11   1        197.68        182.82        21.52 o                         
 -15 -11   1        695.24        798.82        33.16 o                         
 -14 -11   1          0.83        -18.07        18.07 o                         
 -13 -11   1        505.38        578.32        32.64 o                         
 -12 -11   1       1241.11       1288.73        34.10 o                         
 -11 -11   1        410.45        376.97        19.73 o                         
 -10 -11   1       2944.19       2943.91        70.46 o                         
  -9 -11   1        978.20        855.65        30.53 o                         
  -8 -11   1       2094.56       2063.18        44.09 o                         
  -7 -11   1        768.39        626.71        19.62 o                         
  -6 -11   1        161.39        120.83         9.77 o                         
  -5 -11   1        129.17        103.28        10.10 o                         
  -4 -11   1        969.73        923.87        25.89 o                         
  -3 -11   1        215.62        184.86        11.70 o                         
  -2 -11   1        213.69        239.92        13.76 o                         
  -1 -11   1        875.05        913.08        24.85 o                         
   0 -11   1         69.84         30.64        12.49 o                         
   1 -11   1        980.09        953.37        26.67 o                         
   2 -11   1         45.05         52.60        10.03 o                         
   3 -11   1          0.68         -0.55         8.91 o                         
   4 -11   1        242.00        209.18        13.02 o                         
   5 -11   1        471.83        415.31        18.57 o                         
   6 -11   1         48.12         41.69         9.90 o                         
   7 -11   1       1351.11       1377.82        39.82 o                         
   8 -11   1         51.46         57.30        15.98 o                         
   9 -11   1       1135.30       1111.70        63.31 o                         
  10 -11   1       1685.65       1648.20        40.91 o                         
  11 -11   1         95.41         89.12        17.52 o                         
  12 -11   1        366.45        331.20        22.65 o                         
  13 -11   1        165.92         63.31        24.87 o                         
  14 -11   1         82.98         45.59        55.44 o                         
 -16 -10   1        480.75        493.18        27.75 o                         
 -15 -10   1        136.51         96.88        15.32 o                         
 -14 -10   1          9.33          7.00        11.49 o                         
 -13 -10   1         44.21         34.34        11.12 o                         
 -12 -10   1       2901.84       3036.97        61.47 o                         
 -11 -10   1        167.45        140.32        12.78 o                         
 -10 -10   1       2263.10       2362.93        64.04 o                         
  -9 -10   1       2129.41       2131.72        44.86 o                         
  -8 -10   1       1747.46       1841.59        56.76 o                         
  -7 -10   1        146.75        151.66        13.38 o                         
  -6 -10   1       5744.64       6330.91       112.39 o                         
  -5 -10   1       1942.53       2093.44        41.72 o                         
  -4 -10   1       1292.70       1294.29        28.35 o                         
  -3 -10   1         11.76          9.20         6.87 o                         
  -2 -10   1        692.77        841.14        22.76 o                         
  -1 -10   1        627.62        598.09        18.63 o                         
   0 -10   1       2696.79       2965.12        61.05 o                         
   1 -10   1        233.36        247.32        12.84 o                         
   2 -10   1        406.20        370.27        15.41 o                         
   3 -10   1        885.07       1025.11        27.02 o                         
   4 -10   1        608.78        677.99        21.13 o                         
   5 -10   1          5.83         -7.46         7.46 o                         
   6 -10   1          9.62         -1.85         7.89 o                         
   7 -10   1        544.59        404.20        23.07 o                         
   8 -10   1         32.22         15.33         9.17 o                         
   9 -10   1       1102.46       1051.79        32.70 o                         
  10 -10   1       1850.37       1966.09        45.59 o                         
  11 -10   1        228.79        227.21        23.86 o                         
  12 -10   1        102.91        125.22        17.87 o                         
  13 -10   1        251.71        233.15        21.23 o                         
  14 -10   1          0.40        -30.01        30.87 o                         
 -17  -9   1        114.83        142.34        31.77 o                         
 -16  -9   1        161.63        130.51        18.17 o                         
 -15  -9   1       1995.14       2014.14        53.70 o                         
 -14  -9   1         87.46         76.96        11.35 o                         
 -13  -9   1       1995.04       2094.48        50.31 o                         
 -12  -9   1         35.71         27.06        11.86 o                         
 -11  -9   1        995.71        920.41        30.41 o                         
 -10  -9   1         67.32         66.96         9.98 o                         
  -9  -9   1       4498.81       4466.27        95.16 o                         
  -8  -9   1       3833.03       3592.32        67.35 o                         
  -7  -9   1       2392.95       2226.36        67.25 o                         
  -6  -9   1        852.61        801.88        20.33 o                         
  -5  -9   1       5716.83       5912.69       104.52 o                         
  -4  -9   1      16557.94      17761.47       302.27 o                         
  -3  -9   1        178.98        124.94         8.87 o                         
  -2  -9   1          0.40         -3.12         5.77 o                         
  -1  -9   1       3356.47       3667.35        73.11 o                         
   0  -9   1        537.32        557.58        16.92 o                         
   1  -9   1        101.25         94.15         9.25 o                         
   2  -9   1         16.70          1.89         6.72 o                         
   3  -9   1        624.12        619.41        18.87 o                         
   4  -9   1       2584.41       3007.60        61.77 o                         
   5  -9   1          3.35         -6.92         6.92 o                         
   6  -9   1       3083.55       3016.06        62.38 o                         
   7  -9   1        156.16        114.47         9.51 o                         
   8  -9   1         72.02         55.60         9.67 o                         
   9  -9   1         75.60         91.67         9.68 o                         
  10  -9   1         43.32          8.94        14.96 o                         
  11  -9   1        392.14        422.77        31.34 o                         
  12  -9   1         15.77        -15.69        15.69 o                         
  13  -9   1       1006.63        940.45        43.30 o                         
  14  -9   1         75.44         35.54        18.05 o                         
  15  -9   1        328.22        421.28        63.74 o                         
 -17  -8   1        307.34        340.99        24.69 o                         
 -16  -8   1        145.12        129.37        14.87 o                         
 -15  -8   1        493.37        506.08        23.31 o                         
 -14  -8   1         13.52         58.79        10.50 o                         
 -13  -8   1         92.21         76.16        12.45 o                         
 -12  -8   1        566.27        547.99        22.10 o                         
 -11  -8   1        350.21        349.30        16.15 o                         
 -10  -8   1        406.54        370.67        16.06 o                         
  -9  -8   1        735.71        658.27        19.73 o                         
  -8  -8   1       2099.44       2361.42        46.46 o                         
  -7  -8   1        639.52        663.15        18.18 o                         
  -6  -8   1       6053.11       6407.93       112.64 o                         
  -5  -8   1       5204.77       5924.92       104.29 o                         
  -4  -8   1       1809.16       1711.69        33.92 o                         
  -3  -8   1        504.14        563.90        14.91 o                         
  -2  -8   1       8316.86       8982.27       169.59 o                         
  -1  -8   1       2480.66       2503.18        51.13 o                         
   0  -8   1        951.39       1184.34        30.28 o                         
   1  -8   1       1820.11       2089.19        48.93 o                         
   2  -8   1       3168.58       3483.61        69.38 o                         
   3  -8   1       3418.54       3351.32        67.15 o                         
   4  -8   1       1716.25       1824.96        39.58 o                         
   5  -8   1       5328.31       5199.68       101.04 o                         
   6  -8   1       1687.14       1653.77        36.84 o                         
   7  -8   1        640.19        490.72        22.45 o                         
   8  -8   1         74.54         59.72         8.70 o                         
   9  -8   1         21.27         16.69         6.81 o                         
  10  -8   1        190.70        175.25        15.53 o                         
  11  -8   1        552.05        520.14        42.21 o                         
  12  -8   1         16.08          7.98        12.99 o                         
  13  -8   1       1195.44       1359.22        47.87 o                         
  14  -8   1        386.05        344.95        22.92 o                         
  15  -8   1         11.63        -10.63        25.22 o                         
 -17  -7   1          1.87        -24.79        30.44 o                         
 -16  -7   1        260.40        311.39        18.33 o                         
 -15  -7   1       1069.57       1137.99        33.50 o                         
 -14  -7   1          4.77         -0.62        13.16 o                         
 -13  -7   1        550.14        511.76        19.00 o                         
 -12  -7   1        674.71        678.60        22.38 o                         
 -11  -7   1        811.69        729.35        31.68 o                         
 -10  -7   1       1245.79       1338.84        33.45 o                         
  -9  -7   1       6343.05       6197.56       110.38 o                         
  -8  -7   1        122.61         79.34         7.66 o                         
  -7  -7   1         86.18         78.73         7.15 o                         
  -6  -7   1       2146.40       1832.51        36.16 o                         
  -5  -7   1        385.26        724.75        20.31 o                         
  -4  -7   1        290.89        232.83         9.58 o                         
  -3  -7   1          3.04          2.10         4.11 o                         
  -2  -7   1       3044.08       3493.49        68.54 o                         
  -1  -7   1       9049.46      10746.60       201.11 o                         
   0  -7   1       6595.60       6787.09       144.01 o                         
   1  -7   1      10382.86      11765.12       246.05 o                         
   2  -7   1       5991.56       6567.85       125.08 o                         
   3  -7   1       4647.88       5550.47       106.60 o                         
   4  -7   1        421.92        352.27        12.74 o                         
   5  -7   1       2568.21       2943.92        59.17 o                         
   6  -7   1       5215.97       5523.06       106.47 o                         
   7  -7   1       3982.81       4063.36        82.25 o                         
   8  -7   1       1248.16       1291.49        37.94 o                         
   9  -7   1         75.02         73.00        11.16 o                         
  10  -7   1       4371.37       4665.87       129.91 o                         
  11  -7   1        382.01        416.08        20.80 o                         
  12  -7   1         19.09         -1.86        11.44 o                         
  13  -7   1          0.18          9.55        13.43 o                         
  14  -7   1        398.74        378.72        24.05 o                         
  15  -7   1        112.01        134.32        24.26 o                         
  16  -7   1          2.10          2.07        46.63 o                         
 -17  -6   1        214.38        219.73        19.89 o                         
 -16  -6   1        153.74         95.45        11.41 o                         
 -15  -6   1        357.76        359.13        19.34 o                         
 -14  -6   1         86.39         87.09        17.11 o                         
 -13  -6   1        105.20         91.82         9.67 o                         
 -12  -6   1        462.12        428.39        27.80 o                         
 -11  -6   1        124.62        116.38         9.90 o                         
 -10  -6   1          9.70         23.50         7.77 o                         
  -9  -6   1        120.16         55.76         7.78 o                         
  -8  -6   1        432.54        468.12        14.94 o                         
  -7  -6   1       2188.94       1811.66        36.12 o                         
  -6  -6   1       2688.43       2512.47        52.53 o                         
  -5  -6   1       3067.52       2857.94        52.38 o                         
  -4  -6   1        359.12        221.86         8.65 o                         
  -3  -6   1          7.01          3.04         3.52 o                         
  -2  -6   1         12.39         28.03         5.14 o                         
  -1  -6   1       7073.40       7794.10       146.52 o                         
   0  -6   1       2820.03       3239.58        70.71 o                         
   1  -6   1       4626.03       5282.36       112.56 o                         
   2  -6   1       2111.10       2016.58        41.13 o                         
   3  -6   1         16.14          2.41         4.30 o                         
   4  -6   1       6035.38       7600.31       143.52 o                         
   5  -6   1       1309.19       1295.40        28.48 o                         
   6  -6   1       1096.00        998.73        23.39 o                         
   7  -6   1         25.73         21.56         5.74 o                         
   8  -6   1       1598.58       1436.99        39.28 o                         
   9  -6   1        869.35        795.22        29.81 o                         
  10  -6   1       3536.08       3595.89        75.09 o                         
  11  -6   1         36.95          7.45        11.08 o                         
  12  -6   1        869.10        843.26        27.96 o                         
  13  -6   1        730.29        710.86        27.65 o                         
  14  -6   1        184.12        135.63        15.41 o                         
  15  -6   1        742.88        781.92        36.43 o                         
  16  -6   1          1.75         -7.47        24.32 o                         
 -17  -5   1        824.56        859.71        58.43 o                         
 -16  -5   1         59.48         65.88        20.20 o                         
 -15  -5   1          5.30         -6.03         9.62 o                         
 -14  -5   1        687.32        701.48        34.90 o                         
 -13  -5   1         10.15         13.58         8.63 o                         
 -12  -5   1       5255.18       5437.22       170.33 o                         
 -11  -5   1       9980.41      10440.21       181.89 o                         
 -10  -5   1         70.39         70.21         8.31 o                         
  -9  -5   1        695.44        598.02        17.40 o                         
  -8  -5   1       7859.62       7738.62       135.09 o                         
  -7  -5   1       4954.58       4855.85        86.37 o                         
  -6  -5   1       1478.13       1486.64        29.84 o                         
  -5  -5   1       8520.35       8284.64       142.52 o                         
  -4  -5   1      13649.37      14978.70       253.89 o                         
  -3  -5   1       5255.17       5922.63       102.31 o                         
  -2  -5   1       2689.56       2551.60        45.80 o                         
  -1  -5   1      14705.81      15503.63       287.18 o                         
   0  -5   1       6180.12       6664.63       140.05 o                         
   1  -5   1       7924.49       8470.44       177.18 o                         
   2  -5   1       1855.23       2110.32        42.11 o                         
   3  -5   1         36.99         55.73         4.79 o                         
   4  -5   1        531.73        619.36        15.41 o                         
   5  -5   1        493.85        452.79        12.89 o                         
   6  -5   1          2.23         -4.72         5.43 o                         
   7  -5   1       7537.38       7520.32       158.41 o                         
   8  -5   1        257.08        333.88        15.51 o                         
   9  -5   1       6017.49       6454.08       150.21 o                         
  10  -5   1          8.00         -8.74         8.74 o                         
  11  -5   1        525.66        465.38        19.32 o                         
  12  -5   1        127.91         94.85        12.75 o                         
  13  -5   1       2330.45       2332.15        54.58 o                         
  14  -5   1         52.32         41.53        12.72 o                         
  15  -5   1         12.76          7.47        13.62 o                         
  16  -5   1         12.92         29.90        22.78 o                         
 -17  -4   1        189.00        191.16        15.50 o                         
 -16  -4   1         82.69        117.25        12.69 o                         
 -15  -4   1        939.28       1086.90        27.44 o                         
 -14  -4   1        215.40        221.68        14.70 o                         
 -13  -4   1        358.79        375.15        21.99 o                         
 -12  -4   1       2244.61       2276.28        46.48 o                         
 -11  -4   1       1488.52       1487.15        33.31 o                         
 -10  -4   1       1638.99       1741.24        55.76 o                         
  -9  -4   1        243.25        184.70        28.24 o                         
  -8  -4   1          5.37          3.46         6.60 o                         
  -7  -4   1       2519.46       2314.27        43.90 o                         
  -6  -4   1        571.32        485.11        13.27 o                         
  -5  -4   1         81.69         65.53         6.42 o                         
  -4  -4   1       5018.85       5210.92        90.43 o                         
  -3  -4   1      20500.23      19977.37       336.94 o                         
  -2  -4   1        660.54       1056.13        20.40 o                         
  -1  -4   1       3120.82       3325.13        58.04 o                         
   0  -4   1       6287.07       6886.48       143.99 o                         
   2  -4   1       1323.25       1225.11        25.46 o                         
   3  -4   1       1494.63       1446.44        29.45 o                         
   4  -4   1       1187.87       1174.27        24.85 o                         
   5  -4   1        297.94        251.98         8.62 o                         
   6  -4   1       3698.20       3529.78        76.11 o                         
   7  -4   1         98.64         77.49         5.40 o                         
   8  -4   1       1763.48       2213.77        51.28 o                         
   9  -4   1       3899.37       3726.65        75.22 o                         
  10  -4   1       4303.18       4369.34        87.61 o                         
  11  -4   1       2160.92       2278.56        57.04 o                         
  12  -4   1       1470.13       1618.45        39.56 o                         
  13  -4   1          0.33         -8.49        10.73 o                         
  14  -4   1        238.42        192.94        14.16 o                         
  15  -4   1         62.15         50.52        12.85 o                         
  16  -4   1          7.87        -16.94        16.94 o                         
  17  -4   1        539.81        668.43        44.55 o                         
 -17  -3   1          0.43         -9.56        13.54 o                         
 -16  -3   1        638.20        560.62        19.87 o                         
 -15  -3   1        451.87        461.19        22.67 o                         
 -14  -3   1        218.90        162.57        12.63 o                         
 -13  -3   1          8.19         33.64        22.28 o                         
 -12  -3   1        366.88        321.97        15.48 o                         
 -11  -3   1        192.54        205.74        15.03 o                         
 -10  -3   1       6264.09       6631.53       117.84 o                         
  -9  -3   1        435.44        459.83        21.19 o                         
  -8  -3   1        550.93        528.88        19.19 o                         
  -7  -3   1       1707.69       1769.35        34.83 o                         
  -6  -3   1       3824.97       4113.20        73.18 o                         
  -5  -3   1      17094.50      16598.68       281.22 o                         
  -4  -3   1       3315.33       3316.67        60.54 o                         
  -3  -3   1       5948.29       6113.02       104.85 o                         
  -2  -3   1      36237.51      35661.66      1467.79 o                         
  -1  -3   1        610.65        638.28        12.75 o                         
   0  -3   1       1941.76       2088.40        45.07 o                         
   1  -3   1       4919.30       5345.51        99.92 o                         
   2  -3   1       2219.77       2162.61        41.78 o                         
   3  -3   1       6883.16       6536.42       121.93 o                         
   4  -3   1        203.36        181.20         5.87 o                         
   5  -3   1       5346.37       5215.76        89.67 o                         
   6  -3   1       1772.08       1719.42        34.76 o                         
   7  -3   1       1018.41       1301.95        31.74 o                         
   8  -3   1       1075.70       1036.81        25.14 o                         
   9  -3   1       2178.93       2033.56        45.92 o                         
  10  -3   1       2470.66       2568.33        54.29 o                         
  11  -3   1       2030.87       1864.85        79.91 o                         
  12  -3   1         30.72         21.42         8.87 o                         
  13  -3   1        749.23        740.29        28.54 o                         
  14  -3   1        670.99        644.16        26.34 o                         
  15  -3   1          0.28         18.46        13.82 o                         
  16  -3   1         59.80         30.60        12.26 o                         
  17  -3   1        444.71        411.90        90.37 o                         
 -17  -2   1        313.55        343.38        21.49 o                         
 -16  -2   1       1343.48       1460.42        30.14 o                         
 -15  -2   1        416.84        335.75        13.73 o                         
 -14  -2   1          2.29          1.13         9.96 o                         
 -13  -2   1        486.33        394.81        18.51 o                         
 -12  -2   1        175.70        178.76        10.62 o                         
 -11  -2   1       1461.63       1471.72        31.39 o                         
 -10  -2   1        184.90        159.49         8.80 o                         
  -9  -2   1       3629.52       3640.61        67.35 o                         
  -8  -2   1        683.57        633.57        17.15 o                         
  -7  -2   1       1146.33       1058.28        23.14 o                         
  -6  -2   1         81.24         90.35         6.08 o                         
  -5  -2   1       5921.58       5535.88        96.39 o                         
  -4  -2   1       1605.99       1610.54        30.26 o                         
  -2  -2   1      10327.86       9565.32       162.05 o                         
  -1  -2   1       8397.17       8618.42       146.00 o                         
   0  -2   1        789.07        987.14        18.11 o                         
   1  -2   1        240.77        258.11         7.27 o                         
   2  -2   1       9878.48      10958.92       202.00 o                         
   3  -2   1       7729.55       7942.52       134.16 o                         
   4  -2   1      19842.79      18780.02       386.50 o                         
   5  -2   1       2351.20       2180.99        39.45 o                         
   6  -2   1        591.00        693.40        15.74 o                         
   7  -2   1       9799.47       9989.44       170.65 o                         
   8  -2   1         11.85          2.68         2.72 o                         
   9  -2   1        154.07        154.56        10.22 o                         
  10  -2   1       2210.81       2120.97        45.43 o                         
  11  -2   1       1956.35       1962.20        50.58 o                         
  12  -2   1       1769.39       1708.86        40.06 o                         
  13  -2   1         20.09         24.53        10.55 o                         
  14  -2   1        434.66        445.12        29.39 o                         
  15  -2   1         87.60         97.21        12.38 o                         
  16  -2   1         13.73          7.64        11.16 o                         
  17  -2   1        187.35        181.33        22.71 o                         
 -17  -1   1        898.05        984.65        41.33 o                         
 -16  -1   1        510.29        537.64        22.80 o                         
 -15  -1   1          2.41         -0.27         6.86 o                         
 -14  -1   1        205.94        197.23        11.59 o                         
 -13  -1   1          4.96         -6.18         6.18 o                         
 -12  -1   1       1075.90       1008.02        22.04 o                         
 -11  -1   1         49.44         23.54         6.72 o                         
 -10  -1   1       1947.12       1938.87        38.57 o                         
  -9  -1   1        220.36        264.98        11.09 o                         
  -8  -1   1       1403.19       1322.57        28.36 o                         
  -7  -1   1        311.22        352.32        11.90 o                         
  -6  -1   1       7710.93       8118.76       140.25 o                         
  -5  -1   1        683.29        590.32        14.22 o                         
  -4  -1   1       2668.78       2635.00        47.34 o                         
  -3  -1   1      14102.69      12893.58       232.46 o                         
  -1  -1   1        137.81        131.05         4.97 o                         
   1  -1   1       4615.30       5038.26       205.73 o                         
   2  -1   1        287.14        401.45         8.39 o                         
   3  -1   1       8019.75       7622.38       140.71 o                         
   4  -1   1       6080.46       6763.00       145.42 o                         
   5  -1   1       1796.95       1584.13        34.54 o                         
   6  -1   1       5396.38       4844.59        91.95 o                         
   7  -1   1       4735.65       5098.10        97.13 o                         
   8  -1   1        447.51        356.85        16.14 o                         
   9  -1   1      12090.30      11928.00       223.07 o                         
  10  -1   1       2200.59       2097.33        43.51 o                         
  11  -1   1        185.51        191.55         7.19 o                         
  12  -1   1        135.61        133.64        13.79 o                         
  13  -1   1       1423.99       1321.91        38.04 o                         
  14  -1   1        420.89        346.34        23.13 o                         
  15  -1   1         40.05         27.78         9.31 o                         
  16  -1   1        120.85        103.43        14.11 o                         
  17  -1   1       1423.51       1542.51        49.97 o                         
 -17   0   1        440.25        576.30        35.11 o                         
 -16   0   1        437.33        432.76        22.22 o                         
 -15   0   1         84.60         84.85        14.82 o                         
 -14   0   1         91.30         72.10        12.03 o                         
 -13   0   1        198.48        188.93        12.50 o                         
 -12   0   1         67.67         37.74         7.75 o                         
 -11   0   1         76.96         86.81         7.49 o                         
 -10   0   1       8225.49       9183.46       158.16 o                         
  -9   0   1       2147.48       2310.03        43.91 o                         
  -8   0   1       5409.32       5888.78       116.25 o                         
  -7   0   1          0.48         -1.08         6.13 o                         
  -6   0   1         14.26         29.73         4.01 o                         
  -5   0   1       2120.63       1975.33        38.51 o                         
  -4   0   1         66.51         62.38         4.52 o                         
  -3   0   1      38203.07      38097.80      1792.49 o                         
  -2   0   1       1220.58        985.17        18.29 o                         
   2   0   1        703.52        674.09        25.79 o                         
   3   0   1       1131.90       1228.27        23.43 o                         
   4   0   1       1242.67       1625.09        35.61 o                         
   5   0   1        518.20        484.31        13.13 o                         
   6   0   1       4079.07       3903.26        83.58 o                         
   7   0   1       3289.64       3408.31        65.81 o                         
   8   0   1       2042.02       1887.82        38.66 o                         
   9   0   1       1729.83       1737.19        33.37 o                         
  10   0   1       1899.92       1741.72        37.38 o                         
  11   0   1       1642.04       1625.10        32.35 o                         
  12   0   1       3340.71       3307.55        66.85 o                         
  13   0   1        541.36        458.42        12.59 o                         
  14   0   1       1985.29       1944.77        43.37 o                         
  15   0   1        499.37        490.69        22.74 o                         
  16   0   1        434.07        488.64        17.67 o                         
  17   0   1          7.11        -14.40        19.59 o                         
 -17   1   1        343.58        406.85        30.57 o                         
 -16   1   1        888.02        987.46        34.99 o                         
 -15   1   1         75.05         67.98        15.36 o                         
 -14   1   1        223.98        190.98        15.22 o                         
 -13   1   1          2.55         -9.44         9.44 o                         
 -12   1   1       1265.20       1364.23        34.44 o                         
 -11   1   1       3628.88       3841.10        78.41 o                         
 -10   1   1        206.42        162.24        12.53 o                         
  -9   1   1          5.09          2.09         3.36 o                         
  -8   1   1       3412.07       3713.71        61.30 o                         
  -7   1   1         49.69         85.89         4.25 o                         
  -6   1   1       1296.20       1507.43        29.10 o                         
  -5   1   1       4289.48       4342.59        75.88 o                         
  -4   1   1        243.01        244.98         6.97 o                         
  -3   1   1        906.20        801.26        15.92 o                         
  -2   1   1      34936.49      33490.86      1377.31 o                         
  -1   1   1        859.64        866.08        37.99 o                         
   2   1   1       5745.71       5338.07       450.16 o                         
   3   1   1       1293.71       1290.29        25.22 o                         
   4   1   1      12614.01      12434.60       229.96 o                         
   5   1   1        992.22        786.30        19.06 o                         
   6   1   1       1221.10        976.97        29.74 o                         
   7   1   1          0.17         -4.08         4.08 o                         
   8   1   1        308.83        314.91        13.24 o                         
   9   1   1         19.11          0.70         6.51 o                         
  10   1   1        773.25        781.44        19.86 o                         
  11   1   1        798.22        747.60        17.84 o                         
  12   1   1       5895.90       5789.37       101.90 o                         
  13   1   1        442.86        436.41        13.00 o                         
  14   1   1        541.36        639.60        16.76 o                         
  15   1   1       1897.53       1862.76        43.27 o                         
  16   1   1         17.97         23.26         8.66 o                         
  17   1   1        617.49        635.52        40.05 o                         
  18   1   1        247.34        227.99        80.31 o                         
 -17   2   1        349.00        399.97        59.10 o                         
 -16   2   1         13.20         20.10        17.24 o                         
 -15   2   1         48.47         60.12        16.79 o                         
 -14   2   1         72.47         46.72        11.97 o                         
 -13   2   1         27.41         23.67        10.78 o                         
 -12   2   1        536.03        516.41        21.37 o                         
 -11   2   1       2456.40       2556.25        56.36 o                         
 -10   2   1        401.90        405.26        16.67 o                         
  -9   2   1          1.57         -6.41         6.41 o                         
  -8   2   1        220.92        278.35        12.83 o                         
  -7   2   1      11350.39      11648.79       218.83 o                         
  -6   2   1      14545.86      15096.10       315.16 o                         
  -5   2   1        945.21        950.51        25.34 o                         
  -4   2   1      37248.44      36111.10       744.07 o                         
  -2   2   1         21.07         18.28         3.05 o                         
  -1   2   1      11033.96       9528.50       197.61 o                         
   0   2   1       4497.98       5023.44       120.51 o                         
   1   2   1      10384.32       9857.68       532.79 o                         
   2   2   1       2363.45       2630.25        75.08 o                         
   3   2   1      17904.28      16865.81       492.96 o                         
   4   2   1       4600.22       4476.31        76.68 o                         
   5   2   1        215.56        202.57         8.35 o                         
   6   2   1       3639.08       3623.58        69.94 o                         
   7   2   1       2542.32       2426.97        44.41 o                         
   8   2   1       1515.93       1534.38        32.04 o                         
   9   2   1      26400.56      26488.63       489.35 o                         
  10   2   1        478.08        448.00        13.88 o                         
  11   2   1        415.65        396.40        13.56 o                         
  12   2   1        444.25        368.51        15.76 o                         
  13   2   1        697.12        668.25        17.46 o                         
  14   2   1        612.01        587.07        15.03 o                         
  15   2   1        935.86        951.25        23.73 o                         
  16   2   1          9.26         18.29         9.81 o                         
  17   2   1        545.14        506.51        60.89 o                         
  18   2   1        161.59        123.83        76.68 o                         
 -17   3   1        364.33        446.11        70.34 o                         
 -16   3   1        189.51        238.22        25.05 o                         
 -15   3   1         81.84         70.83        14.08 o                         
 -14   3   1       1032.75       1011.60        31.88 o                         
 -13   3   1        158.88        116.69        13.26 o                         
 -12   3   1        197.15        166.15        16.10 o                         
 -11   3   1        237.48        175.37        12.61 o                         
 -10   3   1       2371.94       2194.08        48.75 o                         
  -9   3   1        722.34        640.33        24.41 o                         
  -8   3   1       2056.58       1844.28        40.82 o                         
  -7   3   1        199.27        233.88        11.77 o                         
  -6   3   1        398.76        402.02        13.67 o                         
  -5   3   1         20.75          6.94         4.46 o                         
  -4   3   1       1485.31       1672.91        33.64 o                         
  -3   3   1        448.67        651.31        28.45 o                         
  -1   3   1       1494.95       1914.83        41.63 o                         
   0   3   1       2652.12       2855.59        60.95 o                         
   1   3   1       2891.84       3012.72        56.65 o                         
   2   3   1       1209.87       1450.19        26.46 o                         
   3   3   1       4424.00       4566.01        85.52 o                         
   4   3   1       5321.47       5119.28        96.17 o                         
   5   3   1        535.57        628.57        14.79 o                         
   6   3   1       9045.53       8466.91       144.51 o                         
   7   3   1        294.04        261.40        10.50 o                         
   8   3   1       1266.41       1076.09        22.42 o                         
   9   3   1        311.81        944.86       142.52 o                         
  10   3   1        768.23        845.24        20.45 o                         
  11   3   1         34.22         51.12         6.16 o                         
  12   3   1       5655.00       5731.32       116.51 o                         
  13   3   1       1633.41       1590.74        34.99 o                         
  14   3   1        124.97        112.43         6.83 o                         
  15   3   1         61.15         60.49        10.55 o                         
  16   3   1        436.31        428.36        18.36 o                         
  17   3   1        183.89        160.73        15.11 o                         
  18   3   1        472.47        514.58        91.21 o                         
 -17   4   1         15.85        -21.24        33.68 o                         
 -16   4   1        820.02        805.26        44.06 o                         
 -15   4   1        420.28        439.80        27.07 o                         
 -14   4   1        481.54        576.65        27.35 o                         
 -13   4   1        120.68        118.21        13.90 o                         
 -12   4   1        408.50        420.84        23.16 o                         
 -11   4   1        395.30        402.67        18.93 o                         
 -10   4   1         10.04          7.76        10.56 o                         
  -9   4   1        321.46        312.54        15.34 o                         
  -8   4   1        193.01        266.52        13.43 o                         
  -7   4   1        681.91        782.82        21.82 o                         
  -6   4   1        655.52        633.40        22.00 o                         
  -5   4   1      10171.25      10389.87       226.40 o                         
  -4   4   1      19641.23      20070.34       415.82 o                         
  -3   4   1        676.95        564.08        16.70 o                         
  -2   4   1      31247.81      31069.20       639.43 o                         
  -1   4   1      11749.23      12328.92       255.64 o                         
   0   4   1       2589.41       2789.11        60.49 o                         
   1   4   1       2118.26       2112.42        40.90 o                         
   2   4   1         16.78          9.83         2.63 o                         
   3   4   1       1082.59        881.66        20.67 o                         
   4   4   1         27.08         28.14         3.03 o                         
   5   4   1       3669.99       4330.66       110.30 o                         
   6   4   1       5654.24       5845.37       110.77 o                         
   7   4   1       3280.39       3215.75        63.37 o                         
   8   4   1          9.92         18.52         4.74 o                         
   9   4   1       1958.97       2094.97        42.79 o                         
  10   4   1         12.82         23.76         5.05 o                         
  11   4   1       2777.25       2823.58        56.64 o                         
  12   4   1       3145.36       3325.81        66.44 o                         
  13   4   1       1434.49       1529.31        33.91 o                         
  14   4   1        422.30        459.63        14.62 o                         
  15   4   1        141.89        155.69        12.39 o                         
  16   4   1        219.16        198.75        13.55 o                         
  17   4   1        469.39        529.63        34.20 o                         
  18   4   1         29.71         24.87        64.76 o                         
 -16   5   1        398.37        440.00        35.18 o                         
 -15   5   1        263.48        253.71        19.35 o                         
 -14   5   1        211.30        168.29        16.92 o                         
 -13   5   1        194.98        180.28        15.56 o                         
 -12   5   1         17.41         13.52        11.05 o                         
 -11   5   1       1484.40       1396.50        43.15 o                         
 -10   5   1          6.65         -9.36         9.36 o                         
  -9   5   1       3953.18       3882.88        79.65 o                         
  -8   5   1       3980.24       3983.30        80.90 o                         
  -7   5   1       6951.21       6936.59       133.87 o                         
  -6   5   1        728.58        763.93        20.36 o                         
  -5   5   1       1611.57       1576.43        33.43 o                         
  -4   5   1       1319.41       1237.28        40.90 o                         
  -3   5   1       4743.85       4975.24       106.25 o                         
  -2   5   1        789.77        920.13        23.15 o                         
  -1   5   1       2934.15       2800.14        61.08 o                         
   0   5   1       4921.28       5449.81       115.17 o                         
   1   5   1       1748.39       1830.86        36.27 o                         
   2   5   1      16092.32      16940.37       285.47 o                         
   3   5   1       2288.13       2655.16        46.79 o                         
   4   5   1        707.31        643.22        13.76 o                         
   5   5   1       7592.80       7667.48       131.18 o                         
   6   5   1        462.35        351.46         9.94 o                         
   7   5   1        763.56        964.34        22.71 o                         
   8   5   1       2589.30       2306.70        47.74 o                         
   9   5   1       1554.09       1515.35        58.51 o                         
  10   5   1         64.53         95.61         7.59 o                         
  11   5   1         16.43         20.99         7.49 o                         
  12   5   1        208.62        220.23        10.68 o                         
  13   5   1        128.31        124.93         8.16 o                         
  14   5   1        125.15        101.34         7.40 o                         
  15   5   1          6.41         -3.75        12.48 o                         
  16   5   1         14.27         37.28        10.77 o                         
  17   5   1         95.45         61.68        16.14 o                         
  18   5   1         20.36        -25.39        62.69 o                         
 -16   6   1         56.61         51.34        27.00 o                         
 -15   6   1        253.88        174.45        25.96 o                         
 -14   6   1        623.27        641.36        29.59 o                         
 -13   6   1        410.48        338.74        20.57 o                         
 -12   6   1        116.17        127.72        14.25 o                         
 -11   6   1       1424.88       1489.91        39.29 o                         
 -10   6   1         70.86         60.82        11.44 o                         
  -9   6   1       8356.32       8409.61       198.29 o                         
  -8   6   1       1832.65       1881.69        43.17 o                         
  -7   6   1          2.84         -1.11         7.44 o                         
  -6   6   1       4454.38       4156.79        82.80 o                         
  -5   6   1         33.68         53.17         7.78 o                         
  -4   6   1       5679.16       6403.90       136.47 o                         
  -3   6   1       1747.14       2052.65        47.25 o                         
  -2   6   1         16.17         13.20         4.90 o                         
  -1   6   1        450.44        457.84        19.46 o                         
   0   6   1      10470.13      11437.48       238.39 o                         
   1   6   1      10726.42      11281.61       209.89 o                         
   2   6   1      24512.96      25871.88       476.98 o                         
   3   6   1       5333.66       5974.53       102.68 o                         
   4   6   1        429.04        432.55        31.60 o                         
   5   6   1       5036.89       5112.27        88.69 o                         
   6   6   1       3138.18       3275.18        58.55 o                         
   7   6   1         28.08         70.64         5.55 o                         
   8   6   1       3195.81       3276.19        59.67 o                         
   9   6   1        296.15        299.63        13.20 o                         
  10   6   1        172.28        163.03        15.05 o                         
  11   6   1        229.22        262.01        16.89 o                         
  12   6   1       2991.03       2805.66        53.59 o                         
  13   6   1        474.95        491.28        16.53 o                         
  14   6   1       1177.55       1169.87        30.88 o                         
  15   6   1          2.81         -5.41         5.41 o                         
  16   6   1        260.74        276.09        20.42 o                         
  17   6   1        133.74        154.49        24.96 o                         
 -16   7   1        354.31        584.51        69.44 o                         
 -15   7   1        125.03         24.67        22.86 o                         
 -14   7   1       1627.06       1535.21        74.96 o                         
 -13   7   1        636.24        706.65        30.20 o                         
 -12   7   1       1781.08       1967.96        49.75 o                         
 -11   7   1        234.29        254.43        17.08 o                         
 -10   7   1         61.42         24.25        11.63 o                         
  -9   7   1        106.42         91.32        11.52 o                         
  -8   7   1         13.91         20.54         9.80 o                         
  -7   7   1        507.12        414.86        14.18 o                         
  -6   7   1       9628.72      10059.72       211.81 o                         
  -5   7   1       2210.41       1898.81        52.04 o                         
  -4   7   1      12304.05      12636.10       264.59 o                         
  -3   7   1       2078.89       2201.05        51.15 o                         
  -2   7   1       1319.92       1349.75        33.40 o                         
  -1   7   1       4877.19       5327.30       114.16 o                         
   0   7   1       1322.99       1566.81        37.24 o                         
   1   7   1       1594.52       1937.65        39.66 o                         
   2   7   1       1191.76       1169.33        25.48 o                         
   3   7   1       5756.85       5629.71        97.49 o                         
   4   7   1      18474.27      19959.17       337.01 o                         
   5   7   1       3369.30       3738.70        66.28 o                         
   6   7   1       9054.50       9506.42       162.99 o                         
   7   7   1       4885.98       4901.12        86.50 o                         
   8   7   1        530.62        600.64        15.97 o                         
   9   7   1       1483.19       1671.46        33.83 o                         
  10   7   1         42.88         33.92         6.45 o                         
  11   7   1        161.79        135.27        11.09 o                         
  12   7   1          1.41         -6.56         6.56 o                         
  13   7   1        133.79        140.72        10.07 o                         
  14   7   1          3.45          2.42         9.70 o                         
  15   7   1          4.09         -7.99         7.99 o                         
  16   7   1        135.93        115.98        16.97 o                         
  17   7   1        593.86        859.77        56.07 o                         
 -15   8   1        122.71        163.60        42.80 o                         
 -14   8   1          5.68          0.51        17.03 o                         
 -13   8   1         36.69          0.42        15.00 o                         
 -12   8   1       1456.83       1499.89        42.65 o                         
 -11   8   1          6.06          0.85        16.15 o                         
 -10   8   1        631.21        619.01        26.06 o                         
  -9   8   1       3993.72       4216.63       165.25 o                         
  -8   8   1         64.40         65.41         4.78 o                         
  -7   8   1       1504.30       1412.80        42.41 o                         
  -6   8   1       1361.95       1370.12        35.33 o                         
  -5   8   1        155.07        148.38        14.58 o                         
  -4   8   1         85.29         56.13         8.51 o                         
  -3   8   1       8263.00       8436.09       179.30 o                         
  -2   8   1       1025.06       1130.27        29.81 o                         
  -1   8   1       4105.87       3914.22        86.04 o                         
   0   8   1      15735.66      16776.44       349.07 o                         
   1   8   1       2078.02       2191.64        44.78 o                         
   2   8   1       4006.50       4681.48        90.12 o                         
   3   8   1      11053.38      12077.83       225.60 o                         
   4   8   1        328.58        556.84        14.15 o                         
   5   8   1       9411.39       8562.69       147.25 o                         
   6   8   1        266.70        303.89        11.06 o                         
   7   8   1       3344.71       3658.40        68.33 o                         
   8   8   1       4530.64       4220.15        76.10 o                         
   9   8   1        987.02        919.55        22.19 o                         
  10   8   1       1543.99       1511.98        32.39 o                         
  11   8   1        714.01        682.47        19.75 o                         
  12   8   1       1299.15       1309.41        45.88 o                         
  13   8   1        672.46        680.99        20.94 o                         
  14   8   1         39.35         30.17         9.54 o                         
  15   8   1        697.18        774.67        24.30 o                         
  16   8   1          8.22          2.59        18.47 o                         
  17   8   1          8.28          3.73        29.94 o                         
 -15   9   1        169.55        188.08        57.51 o                         
 -14   9   1         32.14         25.16        20.96 o                         
 -13   9   1        166.87        135.82        19.22 o                         
 -12   9   1        320.51        282.70        20.38 o                         
 -11   9   1        430.56        365.19        21.50 o                         
 -10   9   1        383.59        359.19        20.54 o                         
  -9   9   1       1828.84       1927.14        51.27 o                         
  -8   9   1       1214.65       1240.95        34.12 o                         
  -7   9   1       1224.97       1156.33        29.67 o                         
  -6   9   1       5019.50       4759.72       167.04 o                         
  -5   9   1        196.92        194.05        11.54 o                         
  -4   9   1       4289.99       4549.84       111.00 o                         
  -3   9   1         72.10        102.51        10.02 o                         
  -2   9   1       2273.65       2542.60        59.32 o                         
  -1   9   1         27.55         19.69         7.34 o                         
   0   9   1       4447.43       5296.31       114.81 o                         
   1   9   1       1372.35       1386.50        31.09 o                         
   2   9   1      33048.21      34737.07       641.46 o                         
   3   9   1       5269.04       5658.52       108.78 o                         
   4   9   1       2655.11       3018.51        55.29 o                         
   5   9   1       2650.55       3082.76        56.48 o                         
   6   9   1        355.71        338.36        12.13 o                         
   7   9   1       2164.70       2384.28        45.38 o                         
   8   9   1       2894.07       3055.19        57.11 o                         
   9   9   1       1308.30       1292.64        28.81 o                         
  10   9   1      11765.47      11654.72       201.56 o                         
  11   9   1        508.91        494.05        17.96 o                         
  12   9   1        267.67        244.78        13.27 o                         
  13   9   1        268.16        298.53        26.54 o                         
  14   9   1        241.55        222.70        13.40 o                         
  15   9   1         62.16         63.14        14.82 o                         
  16   9   1          9.15         11.73        12.70 o                         
  17   9   1         14.22         -9.40        23.85 o                         
 -14  10   1         75.95         89.19        41.05 o                         
 -13  10   1         28.40          5.94        20.65 o                         
 -12  10   1         64.67         86.46        18.24 o                         
 -11  10   1         64.67         72.43        15.95 o                         
 -10  10   1         22.28         10.47        13.73 o                         
  -9  10   1        544.95        512.98        15.59 o                         
  -8  10   1        164.98        149.59        11.07 o                         
  -7  10   1          5.93          1.01         8.56 o                         
  -6  10   1       1748.44       1608.82        37.77 o                         
  -5  10   1        596.82        653.53        22.28 o                         
  -4  10   1       1251.34       1193.36        30.10 o                         
  -3  10   1        849.88        826.07        32.89 o                         
  -2  10   1       2434.91       2738.07        63.99 o                         
  -1  10   1         21.26         49.77         8.74 o                         
   0  10   1        683.68        610.44        20.65 o                         
   1  10   1        756.96        734.02        20.30 o                         
   2  10   1        733.05        781.62        29.06 o                         
   3  10   1       3134.65       3536.38        70.70 o                         
   4  10   1        144.03        158.91         9.72 o                         
   5  10   1       5518.00       5760.68       101.55 o                         
   6  10   1       1500.38       1640.89        33.57 o                         
   7  10   1       9836.63      10267.89       177.35 o                         
   8  10   1        281.54        273.58        17.07 o                         
   9  10   1        557.45        486.18        18.54 o                         
  10  10   1       2875.16       2731.99        53.67 o                         
  11  10   1        973.80        981.11        46.32 o                         
  12  10   1         39.26         32.58         9.37 o                         
  13  10   1        386.98        393.55        18.57 o                         
  14  10   1         17.81         23.01        12.58 o                         
  15  10   1          6.77        -10.94        10.94 o                         
  16  10   1         16.42         48.50        17.02 o                         
  17  10   1         12.13          7.51        29.25 o                         
 -14  11   1        141.32        146.63        60.62 o                         
 -13  11   1        121.36        132.58        24.57 o                         
 -12  11   1        228.78        216.37        21.21 o                         
 -11  11   1         32.34         26.32        15.91 o                         
 -10  11   1          5.46          4.63        18.25 o                         
  -9  11   1       3857.58       3690.86        77.54 o                         
  -8  11   1          8.98          1.88         9.37 o                         
  -7  11   1        114.31        123.25        12.76 o                         
  -6  11   1          0.16         -5.45         8.94 o                         
  -5  11   1       1412.48       1638.39        39.32 o                         
  -4  11   1        352.26        342.46        16.99 o                         
  -3  11   1        331.60        250.23        15.43 o                         
  -2  11   1          1.52         -8.85         8.85 o                         
  -1  11   1       2073.03       1938.59        48.51 o                         
   0  11   1         24.11         19.60         8.42 o                         
   1  11   1          3.75         12.71         7.20 o                         
   2  11   1       3003.89       3279.79        66.77 o                         
   3  11   1        447.63        574.67        18.40 o                         
   4  11   1          4.55         14.61         7.29 o                         
   5  11   1       5135.42       5219.09        93.15 o                         
   6  11   1        663.98        743.60        19.75 o                         
   7  11   1        687.52        730.26        21.93 o                         
   8  11   1       3986.81       3924.15        72.62 o                         
   9  11   1        124.21         61.69         9.36 o                         
  10  11   1       1599.25       1625.10        36.82 o                         
  11  11   1         21.76         11.67         9.51 o                         
  12  11   1       1495.60       1599.33        37.57 o                         
  13  11   1         41.73         39.62        10.95 o                         
  14  11   1         66.36         42.37        12.55 o                         
  15  11   1         51.53         54.38        12.26 o                         
  16  11   1        597.88        592.61        29.34 o                         
 -13  12   1        619.80        600.01        47.61 o                         
 -12  12   1         20.73          2.75        24.65 o                         
 -11  12   1          6.31        -16.39        17.91 o                         
 -10  12   1         12.34          4.93        16.45 o                         
  -9  12   1        110.00        117.55        16.07 o                         
  -8  12   1         75.07         88.79        12.05 o                         
  -7  12   1        247.93        188.94        15.88 o                         
  -6  12   1        702.61        670.94        24.16 o                         
  -5  12   1         33.41         26.49        10.36 o                         
  -4  12   1       5764.08       5686.14       113.18 o                         
  -3  12   1        861.77        830.54        28.99 o                         
  -2  12   1         59.03         54.43        11.00 o                         
  -1  12   1          4.28          2.72         8.85 o                         
   0  12   1        573.78        553.55        22.51 o                         
   1  12   1        111.82        109.91        10.32 o                         
   2  12   1       2728.11       2865.17        60.19 o                         
   3  12   1        302.41        376.99        16.71 o                         
   4  12   1        250.43        273.32        16.98 o                         
   5  12   1        234.30        244.70        13.80 o                         
   6  12   1        240.72        237.74        12.76 o                         
   7  12   1         16.43          1.21        10.08 o                         
   8  12   1       2274.80       2327.82        47.68 o                         
   9  12   1       2999.41       3017.78        70.45 o                         
  10  12   1        439.14        395.65        18.34 o                         
  11  12   1       4064.74       4140.21        96.41 o                         
  12  12   1         92.87        145.32        14.01 o                         
  13  12   1       1204.61       1259.52        33.76 o                         
  14  12   1          0.93        -15.21        15.21 o                         
  15  12   1          0.59         -4.76        17.02 o                         
  16  12   1         19.90         39.29        18.32 o                         
 -12  13   1         63.55         63.84        29.23 o                         
 -11  13   1         96.38        101.85        24.86 o                         
 -10  13   1         67.86         49.28        10.63 o                         
  -9  13   1         56.98         36.93        13.46 o                         
  -8  13   1        700.17        624.06        34.41 o                         
  -7  13   1       1453.15       1367.64        47.84 o                         
  -6  13   1       1199.08       1383.31        55.69 o                         
  -5  13   1        155.56        164.57        16.07 o                         
  -4  13   1        156.67         93.73        14.67 o                         
  -3  13   1       1363.50       1371.60        63.79 o                         
  -2  13   1        261.18        259.91        21.93 o                         
  -1  13   1       3659.65       3883.48       128.57 o                         
   0  13   1        427.17        470.82        20.11 o                         
   1  13   1          0.39          9.67         9.02 o                         
   2  13   1       1666.60       1797.57        41.80 o                         
   3  13   1        278.19        282.63        19.76 o                         
   4  13   1        109.29         78.17        10.16 o                         
   5  13   1       2537.61       2510.28        54.77 o                         
   6  13   1        434.00        459.06        21.42 o                         
   7  13   1        575.93        485.91        18.75 o                         
   8  13   1       1500.30       1477.97        34.19 o                         
   9  13   1        301.30        307.86        15.95 o                         
  10  13   1         16.18         18.74        10.62 o                         
  11  13   1       1518.16       1593.77        38.54 o                         
  12  13   1         16.59          1.66        11.55 o                         
  13  13   1       1942.00       2121.26        47.86 o                         
  14  13   1          0.99        -12.14        12.81 o                         
  15  13   1         36.79         28.02        19.92 o                         
 -12  14   1        154.07        152.21        62.49 o                         
 -11  14   1        427.09        418.21        44.73 o                         
 -10  14   1        613.53        528.92        53.09 o                         
  -9  14   1        376.95        388.06        24.54 o                         
  -8  14   1        499.04        548.39        26.05 o                         
  -7  14   1        860.07        819.95        33.50 o                         
  -6  14   1          4.83        -12.80        12.80 o                         
  -5  14   1        430.81        430.06        22.80 o                         
  -4  14   1          5.85         -8.67        11.50 o                         
  -3  14   1          9.81         -1.80        11.54 o                         
  -2  14   1        180.14        155.50        20.05 o                         
  -1  14   1        676.24        760.53        30.05 o                         
   0  14   1         97.28         93.31        12.46 o                         
   1  14   1         12.47         10.36        10.76 o                         
   2  14   1       1565.29       1714.55        47.80 o                         
   3  14   1         20.99         19.12        11.90 o                         
   4  14   1        427.64        415.99        19.63 o                         
   5  14   1         31.61         50.54        13.60 o                         
   6  14   1        812.20        753.10        25.42 o                         
   7  14   1        448.99        426.68        20.57 o                         
   8  14   1       1164.23       1337.06        32.75 o                         
   9  14   1         63.33         48.96        11.23 o                         
  10  14   1       1736.15       1859.84        42.18 o                         
  11  14   1        157.59        108.50        15.67 o                         
  12  14   1         32.73         55.54        13.52 o                         
  13  14   1          3.67        -13.88        13.88 o                         
  14  14   1        186.76        187.52        22.88 o                         
  15  14   1          2.44         13.55        23.50 o                         
 -11  15   1          2.05        -51.84        51.84 o                         
 -10  15   1       2255.59       2402.27       128.71 o                         
  -9  15   1        197.34        197.42        20.94 o                         
  -8  15   1       1830.44       1875.44        50.12 o                         
  -7  15   1        120.65        144.17        18.86 o                         
  -6  15   1         86.65         90.98        15.42 o                         
  -5  15   1          6.65        -13.69        14.84 o                         
  -4  15   1        833.54        866.69        34.76 o                         
  -3  15   1        208.03        247.89        17.47 o                         
  -2  15   1        387.56        410.81        25.45 o                         
  -1  15   1        153.28        176.67        18.06 o                         
   0  15   1        208.63        251.01        17.42 o                         
   1  15   1       4338.90       5019.51       114.90 o                         
   2  15   1        216.23        208.67        15.98 o                         
   3  15   1       3564.17       3523.62        74.97 o                         
   4  15   1        137.47        105.95        13.34 o                         
   5  15   1         20.14        -11.00        11.00 o                         
   6  15   1         42.97         13.84        11.57 o                         
   7  15   1       1092.66        942.75        36.48 o                         
   8  15   1        826.54        692.00        27.03 o                         
   9  15   1        296.27        264.55        15.75 o                         
  10  15   1          4.50          7.97        12.80 o                         
  11  15   1       1994.44       1921.43        48.40 o                         
  12  15   1         23.62         39.58        14.44 o                         
  13  15   1         28.82         21.57        15.14 o                         
  14  15   1        129.46        107.21        23.00 o                         
 -10  16   1         88.35         63.81        42.77 o                         
  -9  16   1        132.58         96.82        30.08 o                         
  -8  16   1          0.82        -15.99        20.25 o                         
  -7  16   1        952.80        915.76        38.95 o                         
  -6  16   1        274.99        283.60        24.15 o                         
  -5  16   1       1993.67       2192.95        55.17 o                         
  -4  16   1       1451.41       1581.53        44.55 o                         
  -3  16   1        122.38        145.06        17.51 o                         
  -2  16   1        255.34        188.97        18.16 o                         
  -1  16   1          1.33         -5.79        17.05 o                         
   0  16   1        283.78        254.98        18.06 o                         
   1  16   1         89.79        125.32        15.17 o                         
   2  16   1        673.08        720.60        27.84 o                         
   3  16   1        351.81        376.20        21.12 o                         
   4  16   1       1588.16       1613.80        47.36 o                         
   5  16   1        169.60        182.38        15.94 o                         
   6  16   1        762.04        818.16        29.13 o                         
   7  16   1       1302.02       1287.42        37.85 o                         
   8  16   1         41.40         34.08        13.69 o                         
   9  16   1          1.66         -4.50        15.39 o                         
  10  16   1         26.53         42.57        18.65 o                         
  11  16   1        347.06        384.24        21.50 o                         
  12  16   1          1.47         -3.54        15.43 o                         
  13  16   1       1083.16       1225.89       111.90 o                         
  14  16   1        337.83        295.70        37.09 o                         
  -9  17   1          2.30        -38.22        38.22 o                         
  -8  17   1        181.10        222.22        26.37 o                         
  -7  17   1         66.35         43.74        25.00 o                         
  -6  17   1        102.82         58.14        29.49 o                         
  -5  17   1          0.88         -6.84        17.74 o                         
  -4  17   1       1083.92       1143.96        39.40 o                         
  -3  17   1        516.80        435.12        24.44 o                         
  -2  17   1        399.56        413.00        23.69 o                         
  -1  17   1        615.98        580.60        27.11 o                         
   0  17   1       1211.44       1273.82        38.78 o                         
   1  17   1         92.74         84.78        15.05 o                         
   2  17   1       1502.18       1575.44        48.86 o                         
   3  17   1          6.78          5.82        13.92 o                         
   4  17   1       1594.09       1572.48        42.84 o                         
   5  17   1          8.63         -7.60        13.72 o                         
   6  17   1          5.35        -15.72        15.72 o                         
   7  17   1        997.39        867.50        40.40 o                         
   8  17   1         75.67        117.18        16.83 o                         
   9  17   1       1739.74       1618.35        46.15 o                         
  10  17   1        371.34        423.44        28.82 o                         
  11  17   1          4.58         18.27        23.40 o                         
  12  17   1        266.57        317.70        40.44 o                         
  13  17   1          1.87        -19.70        25.78 o                         
  -8  18   1        597.98        611.53        57.59 o                         
  -7  18   1        167.68        129.41        63.73 o                         
  -6  18   1        141.92        157.01        25.40 o                         
  -5  18   1       1049.39       1043.94        51.33 o                         
  -4  18   1        286.87        287.29        23.98 o                         
  -3  18   1         49.02         20.73        19.89 o                         
  -2  18   1       1244.88       1319.39        39.34 o                         
  -1  18   1         23.40          2.43        14.24 o                         
   0  18   1          9.12         -3.75        14.58 o                         
   1  18   1       3701.05       3583.80        80.23 o                         
   2  18   1          0.41        -11.12        14.88 o                         
   3  18   1        566.42        629.09        30.47 o                         
   4  18   1        208.01        166.93        17.98 o                         
   5  18   1         10.19         -7.06        16.58 o                         
   6  18   1        177.06        173.55        18.78 o                         
   7  18   1         69.20        102.29        18.34 o                         
   8  18   1       1483.56       1596.41        67.06 o                         
   9  18   1        140.20        133.94        21.75 o                         
  10  18   1          1.37        -17.01        20.66 o                         
  11  18   1        347.95        294.55        35.82 o                         
  12  18   1          1.35         13.69        36.01 o                         
  -6  19   1        115.36         98.54        29.59 o                         
  -5  19   1       1072.30       1113.27        67.71 o                         
  -4  19   1         13.00         -6.71        27.68 o                         
  -3  19   1        459.41        508.76        29.85 o                         
  -2  19   1       1455.76       1760.70        47.23 o                         
  -1  19   1          1.01         -9.85        17.11 o                         
   0  19   1        107.35        112.02        20.27 o                         
   1  19   1        181.22        159.24        18.63 o                         
   2  19   1        465.09        449.14        28.45 o                         
   3  19   1         72.10         93.93        18.37 o                         
   4  19   1        237.05        212.97        20.70 o                         
   5  19   1         25.51         -1.27        18.67 o                         
   6  19   1        402.90        365.44        31.26 o                         
   7  19   1        351.13        279.01        26.42 o                         
   8  19   1        255.37        278.87        31.03 o                         
   9  19   1        148.32        128.21        24.81 o                         
  10  19   1        124.18         81.64        28.49 o                         
  11  19   1          0.81        -35.84        35.84 o                         
  -4  20   1        938.61        867.94        71.16 o                         
  -3  20   1        275.24        216.43        34.13 o                         
  -2  20   1        413.92        395.21        31.97 o                         
  -1  20   1         42.97         46.50        22.01 o                         
   0  20   1          9.83         11.53        22.78 o                         
   1  20   1       1110.43       1061.13        71.85 o                         
   2  20   1        272.55        218.31        23.64 o                         
   3  20   1        580.65        611.69        39.04 o                         
   4  20   1         96.57         73.06        23.00 o                         
   5  20   1        232.05        213.64        25.45 o                         
   6  20   1         45.15         18.42        23.40 o                         
   7  20   1         52.09         70.28        25.33 o                         
   8  20   1          8.73        -18.40        24.74 o                         
   9  20   1        650.03        573.17        89.31 o                         
  -2  21   1         38.83        112.29        35.93 o                         
  -1  21   1         11.72        -26.71        26.71 o                         
   0  21   1        239.05        270.00        45.81 o                         
   1  21   1       1407.81       1415.54        56.21 o                         
   2  21   1          3.05          4.17        25.58 o                         
   3  21   1        467.35        416.67        33.37 o                         
   4  21   1         12.51        -22.29        25.25 o                         
   5  21   1         94.82         72.07        27.23 o                         
   6  21   1         17.07         20.37        48.69 o                         
   7  21   1         48.02         29.66        32.73 o                         
  -4 -21   2         84.29         86.74        35.91 o                         
  -3 -21   2          0.61        -31.00        33.19 o                         
  -2 -21   2        570.17        458.54        58.26 o                         
  -1 -21   2         18.35        -10.09        41.60 o                         
   0 -21   2        402.33        345.77        99.49 o                         
  -7 -20   2         25.56         35.17        32.95 o                         
  -6 -20   2         15.10         19.08        27.43 o                         
  -5 -20   2        199.37         97.11        27.68 o                         
  -4 -20   2        233.66        260.95        54.17 o                         
  -3 -20   2         38.19         10.66        25.30 o                         
  -2 -20   2         16.19         -3.50        23.79 o                         
  -1 -20   2        229.84        223.70        27.29 o                         
   0 -20   2        423.35        437.81        37.81 o                         
   1 -20   2       1708.62       1729.50        63.44 o                         
   2 -20   2         29.93          7.75        31.11 o                         
   3 -20   2        164.07         97.62        33.15 o                         
  -9 -19   2        252.35        223.84        33.36 o                         
  -8 -19   2         65.37         20.84        24.99 o                         
  -7 -19   2        921.99        842.10        43.91 o                         
  -6 -19   2         45.69         68.68        25.19 o                         
  -5 -19   2         17.62         14.93        21.87 o                         
  -4 -19   2          7.39         -6.61        20.93 o                         
  -3 -19   2         72.20         38.53        20.37 o                         
  -2 -19   2          0.70          4.92        17.53 o                         
  -1 -19   2         18.79         23.56        17.88 o                         
   0 -19   2        446.62        454.64        24.98 o                         
   1 -19   2       3280.19       3782.45        79.72 o                         
   2 -19   2          7.42         19.88        20.07 o                         
   3 -19   2         38.13         21.92        21.60 o                         
   4 -19   2          6.58         -4.26        28.42 o                         
   5 -19   2         48.66         -6.14        26.41 o                         
 -11 -18   2        335.41        246.89        56.48 o                         
 -10 -18   2         83.80         74.88        32.39 o                         
  -9 -18   2         56.52         47.17        24.81 o                         
  -8 -18   2         18.21         38.07        22.10 o                         
  -7 -18   2          3.23        -16.77        20.56 o                         
  -6 -18   2          0.17        -10.12        18.88 o                         
  -5 -18   2        988.94       1090.89        36.60 o                         
  -4 -18   2        161.74        170.97        21.82 o                         
  -3 -18   2        344.03        323.35        21.29 o                         
  -2 -18   2       3449.88       3671.86        76.14 o                         
  -1 -18   2       1565.03       1512.21        42.66 o                         
   0 -18   2        148.73        151.88        18.44 o                         
   1 -18   2        153.97        189.43        19.19 o                         
   2 -18   2         50.12         33.90        17.02 o                         
   3 -18   2          2.16          9.83        18.96 o                         
   4 -18   2         96.61         62.54        20.16 o                         
   5 -18   2          0.36          7.01        27.59 o                         
   6 -18   2        659.19        652.22        37.56 o                         
   7 -18   2        147.32        152.72        32.82 o                         
 -12 -17   2         39.88         50.67        28.50 o                         
 -11 -17   2        446.71        397.84        27.16 o                         
 -10 -17   2        296.18        265.76        26.03 o                         
  -9 -17   2        859.21        911.21        42.53 o                         
  -8 -17   2        807.78        804.76        33.23 o                         
  -7 -17   2          3.43          0.61        16.76 o                         
  -6 -17   2         24.75         -4.68        16.12 o                         
  -5 -17   2       2314.58       2238.23        51.98 o                         
  -4 -17   2          2.51          9.06        14.29 o                         
  -3 -17   2       1052.65       1062.04        33.77 o                         
  -2 -17   2       1419.76       1420.46        39.04 o                         
  -1 -17   2        581.15        656.46        28.54 o                         
   0 -17   2        744.00        756.41        29.64 o                         
   1 -17   2        717.12        749.79        29.73 o                         
   2 -17   2         40.36          8.67        15.62 o                         
   3 -17   2       1656.00       1698.78        43.77 o                         
   4 -17   2        303.76        304.10        22.59 o                         
   5 -17   2        108.49         92.07        19.63 o                         
   6 -17   2         41.54         18.28        21.49 o                         
   7 -17   2        837.49        835.11        65.69 o                         
   8 -17   2         35.82        -23.80        36.89 o                         
 -13 -16   2         21.81         85.74        38.58 o                         
 -12 -16   2          7.78        -20.53        20.53 o                         
 -11 -16   2          2.32         -1.51        21.08 o                         
 -10 -16   2       1841.83       1750.81        42.68 o                         
  -9 -16   2        245.06        180.10        16.39 o                         
  -8 -16   2       1031.25       1036.25        34.12 o                         
  -7 -16   2         89.53        103.68        17.05 o                         
  -6 -16   2        141.09        142.93        16.12 o                         
  -5 -16   2        762.25        773.10        28.28 o                         
  -4 -16   2         17.18         33.88        15.17 o                         
  -3 -16   2        201.00        193.53        16.40 o                         
  -2 -16   2          0.48         11.93        12.14 o                         
  -1 -16   2       1678.97       1766.43        43.26 o                         
   0 -16   2         58.06         33.42        13.34 o                         
   1 -16   2       1105.77       1175.52        34.39 o                         
   2 -16   2        782.36        682.66        27.64 o                         
   3 -16   2        432.01        424.44        24.35 o                         
   4 -16   2        954.35       1034.11        36.02 o                         
   5 -16   2        193.67        137.33        18.07 o                         
   6 -16   2        561.34        512.47        31.12 o                         
   7 -16   2         29.08         18.14        19.92 o                         
   8 -16   2        229.05        245.09        25.35 o                         
   9 -16   2        472.73        363.94        28.29 o                         
  10 -16   2         29.32         42.60        39.66 o                         
 -13 -15   2         19.26        -21.57        21.57 o                         
 -12 -15   2        241.40        224.83        20.02 o                         
 -11 -15   2         45.28          6.97        14.18 o                         
 -10 -15   2         25.62         35.83        14.18 o                         
  -9 -15   2         37.88          1.29        14.88 o                         
  -8 -15   2        172.17        162.04        14.82 o                         
  -7 -15   2          1.39        -12.29        12.29 o                         
  -6 -15   2       1196.38       1257.69        34.47 o                         
  -5 -15   2        263.02        223.71        17.98 o                         
  -4 -15   2         34.75          6.47        12.76 o                         
  -3 -15   2        224.95        231.50        17.44 o                         
  -2 -15   2       1439.42       1417.02        40.06 o                         
  -1 -15   2        993.02       1095.19        31.96 o                         
   0 -15   2        795.89        906.91        29.01 o                         
   1 -15   2       2171.60       2211.04        48.89 o                         
   2 -15   2        650.23        650.68        24.91 o                         
   3 -15   2         16.10         12.12        14.58 o                         
   4 -15   2          2.39         -5.31        13.72 o                         
   5 -15   2         12.15        -14.77        14.77 o                         
   6 -15   2       2169.44       2126.98        53.01 o                         
   7 -15   2         11.67          5.69        27.29 o                         
   8 -15   2        358.23        291.14        21.51 o                         
   9 -15   2        606.63        603.37        34.10 o                         
  10 -15   2        116.02        172.92        39.15 o                         
  11 -15   2        115.34        146.11        65.28 o                         
 -14 -14   2          0.68         -8.93        25.53 o                         
 -13 -14   2        160.71        154.17        17.77 o                         
 -12 -14   2        207.76        210.21        17.36 o                         
 -11 -14   2        387.95        370.82        19.79 o                         
 -10 -14   2        704.48        751.26        29.12 o                         
  -9 -14   2       1281.78       1363.69        33.73 o                         
  -8 -14   2        457.85        456.26        20.22 o                         
  -7 -14   2       1041.63        902.30        28.61 o                         
  -6 -14   2       2153.51       2096.62        46.92 o                         
  -5 -14   2        366.12        405.21        19.81 o                         
  -4 -14   2        935.62        907.11        27.50 o                         
  -3 -14   2        138.31        138.15        13.37 o                         
  -2 -14   2          9.89         11.11        10.72 o                         
  -1 -14   2        126.42        121.46        12.86 o                         
   0 -14   2        265.05        319.55        19.80 o                         
   1 -14   2          2.42        -12.56        13.80 o                         
   2 -14   2          5.19        -11.76        11.76 o                         
   3 -14   2        401.05        409.45        21.42 o                         
   4 -14   2        255.37        174.65        18.25 o                         
   5 -14   2       2807.91       2882.93        65.52 o                         
   6 -14   2         17.81         21.37        15.48 o                         
   7 -14   2        631.86        657.69        28.09 o                         
   8 -14   2        392.78        345.27        27.43 o                         
   9 -14   2        683.96        638.12        40.78 o                         
  10 -14   2         33.75         24.33        25.64 o                         
  11 -14   2        251.27        236.28        86.53 o                         
 -15 -13   2         35.72         56.39        25.80 o                         
 -14 -13   2          2.07        -17.71        17.71 o                         
 -13 -13   2         56.68         70.17        14.91 o                         
 -12 -13   2        333.12        356.96        28.52 o                         
 -11 -13   2        602.29        571.39        23.56 o                         
 -10 -13   2        824.92        871.91        28.38 o                         
  -9 -13   2          6.65         -4.00        10.67 o                         
  -8 -13   2         95.74         48.17        10.63 o                         
  -7 -13   2        188.08        170.12        13.36 o                         
  -6 -13   2        399.59        385.83        18.67 o                         
  -5 -13   2        606.01        592.28        25.59 o                         
  -4 -13   2        596.51        620.28        24.85 o                         
  -3 -13   2        532.52        508.15        21.18 o                         
  -2 -13   2        142.46        120.15        11.75 o                         
  -1 -13   2        197.96        182.32        13.68 o                         
   0 -13   2       3938.58       4006.29        76.60 o                         
   1 -13   2       2524.21       2444.28        51.06 o                         
   2 -13   2       1604.52       1638.44        47.80 o                         
   3 -13   2        919.36       1012.59        32.42 o                         
   4 -13   2        386.97        382.41        22.79 o                         
   5 -13   2        934.60       1012.57        34.73 o                         
   6 -13   2         52.68         47.31        12.68 o                         
   7 -13   2         81.05         32.60        12.27 o                         
   8 -13   2        104.37        106.17        14.26 o                         
   9 -13   2        143.30        116.03        15.01 o                         
  10 -13   2         87.67         87.48        17.48 o                         
  11 -13   2        148.34        121.89        29.91 o                         
  12 -13   2        822.77        738.63        49.00 o                         
 -15 -12   2         12.19         53.99        22.32 o                         
 -14 -12   2       2359.86       2651.82        61.41 o                         
 -13 -12   2         91.81         66.72        16.87 o                         
 -12 -12   2        986.86       1094.67        30.87 o                         
 -11 -12   2        135.69         91.80        12.78 o                         
 -10 -12   2        362.41        315.77        16.57 o                         
  -9 -12   2         54.41         57.02        10.81 o                         
  -8 -12   2       1486.29       1415.90        34.39 o                         
  -7 -12   2       3551.45       3396.75        71.56 o                         
  -6 -12   2       2234.92       2180.07        47.40 o                         
  -5 -12   2         89.77        100.01        11.33 o                         
  -4 -12   2          3.58         -6.44         8.84 o                         
  -3 -12   2        593.72        653.44        22.36 o                         
  -2 -12   2         20.69          6.60         9.33 o                         
  -1 -12   2       2419.66       2510.12        50.84 o                         
   0 -12   2       1711.09       1839.50        39.44 o                         
   1 -12   2        751.57        943.37        30.51 o                         
   2 -12   2         35.95         55.28        10.82 o                         
   3 -12   2        134.90        160.53        13.48 o                         
   4 -12   2        155.46        134.68        14.14 o                         
   5 -12   2        105.84        102.92        12.27 o                         
   6 -12   2         59.90         28.33        11.73 o                         
   7 -12   2        325.17        284.92        16.46 o                         
   8 -12   2         79.17         54.65        12.34 o                         
   9 -12   2         54.22         15.74        13.30 o                         
  10 -12   2          9.50        -13.88        13.88 o                         
  11 -12   2         30.14        -11.61        11.61 o                         
  12 -12   2         39.81         10.60        24.86 o                         
  13 -12   2         23.59         24.66        51.29 o                         
 -16 -11   2          2.17        -27.14        27.14 o                         
 -15 -11   2          3.03          0.38        18.64 o                         
 -14 -11   2        551.75        477.13        29.41 o                         
 -13 -11   2        366.35        347.03        32.87 o                         
 -12 -11   2       4706.87       4718.97        95.18 o                         
 -11 -11   2        196.69        156.53        13.17 o                         
 -10 -11   2          3.96        -13.40        13.40 o                         
  -9 -11   2       4994.11       4886.29       110.82 o                         
  -8 -11   2        302.49        267.65        16.02 o                         
  -7 -11   2        432.50        417.20        17.20 o                         
  -6 -11   2        671.91        702.08        21.11 o                         
  -5 -11   2          8.13         -4.26         7.61 o                         
  -4 -11   2          2.99         -8.40         8.40 o                         
  -3 -11   2       4903.29       4958.69        98.65 o                         
  -2 -11   2        197.78        150.08        10.40 o                         
  -1 -11   2       1013.86        916.46        23.68 o                         
   0 -11   2       1495.87       1527.05        33.35 o                         
   1 -11   2       1900.68       2051.02        46.09 o                         
   2 -11   2       6810.87       7722.94       149.41 o                         
   3 -11   2        363.13        381.70        18.40 o                         
   4 -11   2         20.65          9.53         8.89 o                         
   5 -11   2        943.80        874.73        28.95 o                         
   6 -11   2         19.44         -6.54         9.56 o                         
   7 -11   2          7.89          6.89         9.96 o                         
   8 -11   2       4391.09       4504.00       101.03 o                         
   9 -11   2        436.89        396.35        19.49 o                         
  10 -11   2        219.42        251.28        15.55 o                         
  11 -11   2        716.85        725.90        26.88 o                         
  12 -11   2         21.01          3.72        27.37 o                         
  13 -11   2         26.94         39.27        23.38 o                         
  14 -11   2        115.49         74.09        55.96 o                         
 -16 -10   2          0.98         21.86        20.79 o                         
 -15 -10   2        106.36         90.77        23.16 o                         
 -14 -10   2        103.19         83.49        13.97 o                         
 -13 -10   2          7.34         -1.90        14.73 o                         
 -12 -10   2       1170.45       1146.96        31.00 o                         
 -11 -10   2       2169.09       2208.32        45.58 o                         
 -10 -10   2          6.70         -9.52         9.52 o                         
  -9 -10   2        804.64        900.38        45.42 o                         
  -8 -10   2          2.13         -8.54         8.54 o                         
  -7 -10   2         99.29         53.96         9.36 o                         
  -6 -10   2       2087.30       1857.41        39.30 o                         
  -5 -10   2         13.49         -6.67         6.67 o                         
  -4 -10   2       4732.58       4709.59        85.35 o                         
  -3 -10   2       2027.35       2244.39        48.55 o                         
  -2 -10   2       1926.75       2163.08        46.93 o                         
  -1 -10   2       3731.69       4000.25        77.68 o                         
   0 -10   2       1464.64       1552.20        32.85 o                         
   1 -10   2        789.94        741.90        21.78 o                         
   2 -10   2       7484.76       7787.68       149.76 o                         
   3 -10   2       2713.94       2986.43        62.24 o                         
   4 -10   2        194.49        221.05        12.82 o                         
   5 -10   2          1.71         -7.63         7.72 o                         
   6 -10   2        182.37        182.01        12.05 o                         
   7 -10   2        197.42        187.04        12.52 o                         
   8 -10   2       1799.75       1812.76        42.02 o                         
   9 -10   2        263.24        321.69        18.85 o                         
  10 -10   2         11.16          4.43        10.75 o                         
  11 -10   2        105.90        133.49        22.76 o                         
  12 -10   2        256.86        222.17        19.95 o                         
  13 -10   2        115.70        122.57        18.61 o                         
  14 -10   2        233.99        205.78        89.64 o                         
 -16  -9   2          4.69         22.79        29.48 o                         
 -15  -9   2        304.62        327.66        21.10 o                         
 -14  -9   2       2069.29       2190.85        46.17 o                         
 -13  -9   2        269.70        284.79        15.78 o                         
 -12  -9   2       1853.49       1966.90        57.64 o                         
 -11  -9   2         12.20         16.31        10.39 o                         
 -10  -9   2       1165.38       1061.64        27.53 o                         
  -9  -9   2          0.15         -9.05         9.05 o                         
  -8  -9   2         53.17         58.67         9.08 o                         
  -7  -9   2       3439.53       3633.32        74.05 o                         
  -6  -9   2       5790.16       6041.84       107.66 o                         
  -5  -9   2        429.24        455.30        15.37 o                         
  -4  -9   2       2127.55       2682.10        51.13 o                         
  -3  -9   2       3714.32       4012.30        72.88 o                         
  -2  -9   2         67.28         87.39         8.13 o                         
  -1  -9   2        179.13        209.62        10.46 o                         
   0  -9   2       1061.09       1111.93        24.91 o                         
   1  -9   2       4333.59       4436.87        87.74 o                         
   2  -9   2       4371.56       4797.92        94.29 o                         
   3  -9   2       2797.99       3134.07        64.12 o                         
   4  -9   2         15.51         28.87         7.64 o                         
   5  -9   2       5634.82       5662.86       110.30 o                         
   6  -9   2         27.75         26.93         7.75 o                         
   7  -9   2        173.99        206.64        11.81 o                         
   8  -9   2       3637.97       3807.15        86.39 o                         
   9  -9   2         28.07         31.46         9.80 o                         
  10  -9   2         13.88          5.25        11.39 o                         
  11  -9   2        142.64        139.52        15.74 o                         
  12  -9   2        227.36        219.46        18.92 o                         
  13  -9   2        550.71        520.88        26.84 o                         
  14  -9   2          9.09         -7.42        17.05 o                         
  15  -9   2          2.70         30.05        50.77 o                         
 -17  -8   2         99.11        116.36        20.65 o                         
 -16  -8   2         23.54         15.57        24.04 o                         
 -15  -8   2        987.36       1085.47        30.55 o                         
 -14  -8   2         83.61         77.71        12.46 o                         
 -13  -8   2        379.62        340.66        16.83 o                         
 -12  -8   2       1938.88       1897.94        40.18 o                         
 -11  -8   2       2593.28       2656.59        65.21 o                         
 -10  -8   2         55.12         60.99         9.22 o                         
  -9  -8   2      11683.43      11834.54       224.99 o                         
  -8  -8   2        846.57        888.39        28.09 o                         
  -7  -8   2         74.41         94.49         8.49 o                         
  -6  -8   2       3226.82       3397.28        63.19 o                         
  -5  -8   2         62.09        100.33        10.36 o                         
  -4  -8   2        671.75        570.12        16.17 o                         
  -3  -8   2       7481.28       7531.17       131.15 o                         
  -2  -8   2        445.72        506.32        23.78 o                         
  -1  -8   2       1462.88       1306.63        27.38 o                         
   0  -8   2         32.53         23.91         5.51 o                         
   1  -8   2        562.19        604.13        17.69 o                         
   2  -8   2      13084.74      14289.85       267.33 o                         
   3  -8   2      11502.95      12714.32       238.39 o                         
   4  -8   2       3282.04       3600.92        71.91 o                         
   5  -8   2         36.69         15.93         6.60 o                         
   6  -8   2          4.61          5.89         7.48 o                         
   7  -8   2        954.69        912.85        24.26 o                         
   8  -8   2       5900.65       5828.60       153.90 o                         
   9  -8   2        624.19        581.40        38.08 o                         
  10  -8   2       1218.15       1184.68        29.95 o                         
  11  -8   2        250.04        256.22        19.82 o                         
  12  -8   2        197.66        213.99        16.73 o                         
  13  -8   2        382.86        371.98        21.71 o                         
  14  -8   2         18.93         45.38        21.68 o                         
  15  -8   2        757.27        696.80        88.39 o                         
 -17  -7   2         11.34         24.89        19.63 o                         
 -16  -7   2        413.61        443.28        22.45 o                         
 -15  -7   2          0.72          4.78        11.26 o                         
 -14  -7   2         39.16         28.75        10.98 o                         
 -13  -7   2        530.94        480.97        20.19 o                         
 -12  -7   2        105.74         84.57        10.45 o                         
 -11  -7   2        785.26        786.19        22.06 o                         
 -10  -7   2       1096.19       1115.98        39.23 o                         
  -9  -7   2       1460.43       1557.14        42.72 o                         
  -8  -7   2       2048.98       2093.81        46.91 o                         
  -7  -7   2         96.18        102.69         7.92 o                         
  -6  -7   2       4338.11       3878.57        70.81 o                         
  -5  -7   2       5672.98       6350.23       133.96 o                         
  -4  -7   2       5023.60       5206.08        92.14 o                         
  -3  -7   2       2234.81       2582.43        47.99 o                         
  -2  -7   2        183.03        173.35         8.44 o                         
  -1  -7   2        459.63        606.58        15.35 o                         
   0  -7   2      15214.46      15794.26       268.41 o                         
   1  -7   2        385.57        386.89        13.07 o                         
   2  -7   2      19500.60      21333.12       395.45 o                         
   3  -7   2         56.72         28.20         5.78 o                         
   4  -7   2        406.24        504.49        15.42 o                         
   5  -7   2       4798.32       5145.53        99.35 o                         
   6  -7   2        247.09        167.42        11.92 o                         
   7  -7   2        150.32        149.72         9.07 o                         
   8  -7   2       1789.64       1792.69        61.71 o                         
   9  -7   2       2744.39       2777.71        66.90 o                         
  10  -7   2        478.50        499.52        23.26 o                         
  11  -7   2       3896.32       3932.83        90.25 o                         
  12  -7   2       1456.97       1626.30        42.22 o                         
  13  -7   2       1341.90       1356.94        43.35 o                         
  14  -7   2        716.64        670.98        29.49 o                         
  15  -7   2         31.47         -1.76        20.80 o                         
  16  -7   2         41.69         33.41        48.44 o                         
 -17  -6   2        452.75        608.70        46.95 o                         
 -16  -6   2        511.18        471.90        23.75 o                         
 -15  -6   2         15.03          5.30        15.72 o                         
 -14  -6   2          5.32         18.20        10.35 o                         
 -13  -6   2        536.82        510.50        19.27 o                         
 -12  -6   2        151.03        136.31        10.73 o                         
 -11  -6   2        345.81        271.11        13.44 o                         
 -10  -6   2        505.39        470.01        17.18 o                         
  -9  -6   2          4.37         -4.84         7.68 o                         
  -8  -6   2       2156.18       2282.44        45.25 o                         
  -7  -6   2         78.13         45.33         8.19 o                         
  -6  -6   2        298.86        334.28        12.71 o                         
  -5  -6   2       4898.52       5632.91        99.18 o                         
  -4  -6   2        380.44        351.99        11.30 o                         
  -3  -6   2       1235.82       1295.36        26.11 o                         
  -2  -6   2       2033.97       2140.93        39.88 o                         
  -1  -6   2         42.98         26.81         4.44 o                         
   0  -6   2       2196.36       2405.74        44.21 o                         
   1  -6   2       1810.13       2091.11        42.60 o                         
   2  -6   2          0.96         19.66         4.53 o                         
   3  -6   2      12923.22      14108.97       262.56 o                         
   4  -6   2          0.89         37.13         5.43 o                         
   5  -6   2       3538.78       3196.29        63.15 o                         
   6  -6   2        128.51        116.66         7.44 o                         
   7  -6   2       1181.29       1218.63        28.97 o                         
   8  -6   2       3710.17       3657.82        91.44 o                         
   9  -6   2        269.74        287.85        14.96 o                         
  10  -6   2        258.61        214.29        14.21 o                         
  11  -6   2       5996.51       6063.37       120.67 o                         
  12  -6   2          8.79        -10.39        10.39 o                         
  13  -6   2       1750.10       1685.92        52.26 o                         
  14  -6   2        114.44        129.59        15.08 o                         
  15  -6   2          2.29         -5.58        14.52 o                         
  16  -6   2        936.52       1094.33        53.30 o                         
 -17  -5   2         54.92         43.50        23.94 o                         
 -16  -5   2         50.91         27.65        12.50 o                         
 -15  -5   2         24.35         23.12        12.02 o                         
 -14  -5   2         18.29         16.36        10.04 o                         
 -13  -5   2       1557.13       1650.17        40.14 o                         
 -12  -5   2          2.37          4.98         8.64 o                         
 -11  -5   2        449.05        388.21        26.99 o                         
 -10  -5   2        771.23        739.22        20.09 o                         
  -9  -5   2          5.19          6.00         6.52 o                         
  -8  -5   2        482.02        556.86        27.08 o                         
  -7  -5   2         49.59         43.89         7.36 o                         
  -6  -5   2         61.75         65.06         6.66 o                         
  -5  -5   2       6174.52       5772.81       101.33 o                         
  -4  -5   2        186.10        210.67        10.26 o                         
  -3  -5   2       7033.96       6799.81       117.49 o                         
  -2  -5   2        348.43        258.72         8.50 o                         
  -1  -5   2         25.53         43.97         3.87 o                         
   0  -5   2       5216.11       5342.49        92.48 o                         
   1  -5   2         12.90         23.23         4.01 o                         
   2  -5   2       7920.88       8633.53       161.61 o                         
   3  -5   2       5581.45       5656.31       107.19 o                         
   4  -5   2       7829.80       8829.29       165.41 o                         
   5  -5   2       3672.84       4192.54        80.73 o                         
   6  -5   2       1565.31       1916.77        39.33 o                         
   7  -5   2        912.30        890.07        23.10 o                         
   8  -5   2       1224.04       1103.34        27.94 o                         
   9  -5   2          5.43         -7.51         7.51 o                         
  10  -5   2       7452.65       7375.51       283.26 o                         
  11  -5   2        309.98        278.12        15.70 o                         
  12  -5   2       1487.32       1589.76        39.45 o                         
  13  -5   2        105.19        100.71        12.58 o                         
  14  -5   2        572.34        613.33        24.68 o                         
  15  -5   2          5.20         -9.58        14.22 o                         
  16  -5   2        206.72        161.71        37.73 o                         
 -17  -4   2         22.65         15.57        17.78 o                         
 -16  -4   2        362.14        490.40        23.32 o                         
 -15  -4   2        226.24        233.86        15.30 o                         
 -14  -4   2         13.28         10.58        10.93 o                         
 -13  -4   2          1.93          8.30        12.51 o                         
 -12  -4   2       1614.58       1722.62        35.49 o                         
 -11  -4   2         21.38         28.73         8.07 o                         
 -10  -4   2         73.55         98.44        10.22 o                         
  -9  -4   2        577.55        568.14        16.44 o                         
  -8  -4   2        155.58        196.35        10.55 o                         
  -7  -4   2       8534.99       8762.32       152.21 o                         
  -6  -4   2       1384.70       1442.23        29.64 o                         
  -5  -4   2        433.53        434.33        12.74 o                         
  -4  -4   2       5245.01       5437.88        95.07 o                         
  -3  -4   2      13787.91      13911.63       235.94 o                         
  -2  -4   2      15936.76      15827.24       247.91 o                         
  -1  -4   2       4597.30       5102.72        81.66 o                         
   0  -4   2       9885.79      10929.41       185.40 o                         
   1  -4   2       7663.83       8255.98       154.02 o                         
   2  -4   2       8311.90       8601.76       146.27 o                         
   3  -4   2       1990.44       2103.36        39.72 o                         
   4  -4   2        394.58        441.13        10.66 o                         
   5  -4   2        232.01        217.02         7.46 o                         
   6  -4   2       1815.62       2087.70        38.02 o                         
   7  -4   2         41.82         26.59         4.96 o                         
   8  -4   2       2913.54       2957.78        84.45 o                         
   9  -4   2         81.83         63.03         7.97 o                         
  10  -4   2        494.18        503.34        23.78 o                         
  11  -4   2        773.50        758.35        26.65 o                         
  12  -4   2       1760.93       1850.05        43.23 o                         
  13  -4   2       2146.28       2122.82        48.81 o                         
  14  -4   2          4.65         13.09        10.59 o                         
  15  -4   2         26.58         25.72        14.50 o                         
  16  -4   2        147.03        118.25        16.68 o                         
  17  -4   2        573.16        759.21        60.10 o                         
 -17  -3   2         14.09          4.73        17.71 o                         
 -16  -3   2          5.65         18.05        15.71 o                         
 -15  -3   2       1282.86       1434.15        37.65 o                         
 -14  -3   2         46.19         19.48        10.59 o                         
 -13  -3   2       2792.42       2704.56        53.42 o                         
 -12  -3   2       1481.18       1441.04        31.03 o                         
 -11  -3   2        105.29        109.70         9.15 o                         
 -10  -3   2       3211.27       3273.66        57.60 o                         
  -9  -3   2       3618.50       3534.46        61.06 o                         
  -8  -3   2       1079.14       1033.08        22.28 o                         
  -7  -3   2        126.73         46.10         5.98 o                         
  -6  -3   2       4885.19       4924.99        87.53 o                         
  -5  -3   2       1104.17       1067.98        22.74 o                         
  -4  -3   2      10916.31      10959.60       187.12 o                         
  -3  -3   2        690.69        727.68        14.63 o                         
  -2  -3   2      25751.77      24154.92       376.67 o                         
  -1  -3   2       2456.58       2549.03        41.99 o                         
   0  -3   2       5967.39       6312.56        99.80 o                         
   1  -3   2         12.76         12.72         2.70 o                         
   2  -3   2        263.87        272.15        14.99 o                         
   3  -3   2       8183.97       7902.96       134.10 o                         
   4  -3   2         18.01         51.43         3.46 o                         
   5  -3   2      24592.74      25785.44       433.16 o                         
   6  -3   2       2595.63       2543.77        45.07 o                         
   7  -3   2        244.31        184.10         6.75 o                         
   8  -3   2       2110.50       2163.22        43.35 o                         
   9  -3   2        319.26        320.34        10.85 o                         
  10  -3   2          0.11         -6.41         6.41 o                         
  11  -3   2         15.28         11.03         8.25 o                         
  12  -3   2        326.17        297.67        16.03 o                         
  13  -3   2        797.62        786.97        29.90 o                         
  14  -3   2       1331.28       1323.60        39.73 o                         
  15  -3   2        258.45        281.73        18.98 o                         
  16  -3   2          9.99          6.94        15.11 o                         
  17  -3   2        346.66        349.53        27.30 o                         
 -17  -2   2        106.35        109.23        20.06 o                         
 -16  -2   2        135.82        132.44         9.85 o                         
 -15  -2   2        879.76        992.73        27.96 o                         
 -14  -2   2        199.95        226.06        13.10 o                         
 -13  -2   2       3172.86       3435.05        65.48 o                         
 -12  -2   2        554.98        505.11        18.17 o                         
 -11  -2   2          2.32          1.34         7.07 o                         
 -10  -2   2       4166.71       4046.02        69.57 o                         
  -9  -2   2       1142.90       1211.09        25.48 o                         
  -8  -2   2        177.21        204.49        10.83 o                         
  -7  -2   2        746.11        675.90        16.12 o                         
  -6  -2   2       1561.57       1601.19        29.45 o                         
  -5  -2   2       3319.18       3412.27        56.70 o                         
  -4  -2   2        937.46        776.31        15.83 o                         
  -3  -2   2      40323.87      40506.36       833.36 o                         
  -2  -2   2        654.36        721.35        13.81 o                         
  -1  -2   2         10.44         -2.09         2.09 o                         
   0  -2   2       8654.04       8148.16       119.52 o                         
   1  -2   2       3578.48       3534.45        60.80 o                         
   2  -2   2      10747.97      10757.12       181.58 o                         
   3  -2   2       3436.70       3348.70        67.38 o                         
   4  -2   2         74.62        116.15         4.52 o                         
   5  -2   2        657.07        525.60        10.95 o                         
   6  -2   2        407.40        397.57        10.04 o                         
   7  -2   2         17.71        106.14         5.64 o                         
   8  -2   2       1568.00       1718.76        32.62 o                         
   9  -2   2         90.21         71.85         5.06 o                         
  10  -2   2        246.12        243.93        10.04 o                         
  11  -2   2        340.14        340.92        15.23 o                         
  12  -2   2        946.28        929.29        33.99 o                         
  13  -2   2        971.11        954.23        32.07 o                         
  14  -2   2         26.18         34.09         8.67 o                         
  15  -2   2       3986.65       4162.77        84.68 o                         
  16  -2   2          6.47         15.24         9.95 o                         
  17  -2   2         21.13          2.04        10.40 o                         
 -17  -1   2         10.11          1.72        19.61 o                         
 -16  -1   2        940.86       1073.38        66.03 o                         
 -15  -1   2        146.60        105.45         7.53 o                         
 -14  -1   2        254.15        240.13        15.05 o                         
 -13  -1   2       2358.80       2427.19        59.26 o                         
 -12  -1   2       2954.68       2825.03        54.82 o                         
 -11  -1   2        894.78        812.51        21.43 o                         
 -10  -1   2       1849.85       1753.06        36.13 o                         
  -9  -1   2        473.24        440.80        14.97 o                         
  -8  -1   2       4788.43       4753.67        79.18 o                         
  -7  -1   2       2034.12       1707.47        31.66 o                         
  -6  -1   2       1671.67       1469.21        27.40 o                         
  -5  -1   2        419.91        324.89         9.61 o                         
  -4  -1   2       3237.21       2997.22        49.81 o                         
  -3  -1   2       1742.04       1789.22        30.48 o                         
  -2  -1   2      29338.88      29341.02       456.10 o                         
  -1  -1   2      31348.46      30706.69       892.48 o                         
   0  -1   2       1575.99       1618.46        24.78 o                         
   2  -1   2          6.44         38.44         3.08 o                         
   3  -1   2       8724.00       8438.52       172.09 o                         
   4  -1   2        124.89        146.33         4.84 o                         
   5  -1   2      16005.31      15319.82       315.44 o                         
   6  -1   2        138.43        158.23         6.54 o                         
   7  -1   2        214.59        211.73         9.62 o                         
   8  -1   2        298.54        225.85        12.67 o                         
   9  -1   2        459.42        383.93        16.73 o                         
  10  -1   2        957.80        973.78        23.31 o                         
  11  -1   2       3286.12       3257.38        59.23 o                         
  12  -1   2       1633.88       1588.44        33.29 o                         
  13  -1   2        981.51       1007.98        25.85 o                         
  14  -1   2        477.96        498.85        17.70 o                         
  15  -1   2         60.33         46.66         9.08 o                         
  16  -1   2          7.89         -1.28         7.10 o                         
  17  -1   2         29.73         -6.49        19.52 o                         
 -17   0   2         55.83         77.24        30.52 o                         
 -16   0   2        404.80        375.17        30.97 o                         
 -15   0   2        645.00        739.87        27.51 o                         
 -14   0   2        640.84        714.45        25.85 o                         
 -13   0   2       3073.66       3422.59        91.34 o                         
 -12   0   2        127.40        104.52         9.58 o                         
 -11   0   2        467.29        461.89        16.78 o                         
 -10   0   2         10.51         -2.42         5.43 o                         
  -9   0   2         48.81         49.75         6.08 o                         
  -8   0   2       4126.96       4251.60        81.25 o                         
  -7   0   2       2174.81       1985.27        35.82 o                         
  -6   0   2        323.72        381.38        12.67 o                         
  -5   0   2       2033.24       2037.92        35.40 o                         
  -4   0   2       4073.28       3986.72        64.98 o                         
  -3   0   2      15714.46      15528.06       226.87 o                         
  -2   0   2      27935.22      26583.81       447.12 o                         
  -1   0   2        296.04        225.94         7.33 o                         
   0   0   2       1383.38        955.06        30.27 o                         
   1   0   2      10813.29       9553.80       278.70 o                         
   2   0   2       3356.68       2758.12        51.57 o                         
   3   0   2        906.90        874.65        17.28 o                         
   4   0   2        183.71        122.09         5.46 o                         
   5   0   2         11.11          8.57         2.31 o                         
   6   0   2       2455.45       2345.52        41.64 o                         
   7   0   2        155.28        172.13         6.27 o                         
   8   0   2         54.21         61.17         4.13 o                         
   9   0   2        214.57        187.82         7.34 o                         
  10   0   2       4939.81       5038.73        88.30 o                         
  11   0   2        560.18        602.87        15.09 o                         
  12   0   2        344.85        278.84        10.77 o                         
  13   0   2       1132.03       1193.46        25.07 o                         
  14   0   2        146.87        127.61        10.75 o                         
  15   0   2        779.12        819.76        21.19 o                         
  16   0   2        552.72        607.46        55.93 o                         
  17   0   2        116.81         18.65        63.73 o                         
  18   0   2          0.33        -33.68        70.98 o                         
 -17   1   2         13.41         21.01        22.70 o                         
 -16   1   2         39.65         55.71        14.84 o                         
 -15   1   2         77.68         70.54        13.87 o                         
 -14   1   2        481.88        540.63        23.54 o                         
 -13   1   2        640.90        705.82        25.90 o                         
 -12   1   2       2661.95       2679.35        62.24 o                         
 -11   1   2       1242.06       1223.34        37.67 o                         
 -10   1   2       3489.11       3767.94       105.83 o                         
  -9   1   2         10.36         -5.37         5.37 o                         
  -8   1   2        557.97        563.12        15.15 o                         
  -7   1   2         45.20         66.16         4.95 o                         
  -6   1   2       7761.66       6888.57       111.07 o                         
  -5   1   2        550.26        721.59        15.09 o                         
  -4   1   2      11590.12      11014.11       173.78 o                         
  -3   1   2       3222.42       3425.10        51.94 o                         
  -2   1   2      21263.27      20828.37       351.05 o                         
  -1   1   2         93.11        123.73         3.69 o                         
   0   1   2       1878.86       1535.43        61.04 o                         
   2   1   2       1033.58        960.84        18.36 o                         
   3   1   2       3933.53       3892.03       163.32 o                         
   4   1   2         62.46         72.52         5.53 o                         
   5   1   2       7022.07       6831.29       115.62 o                         
   6   1   2         71.52         40.89         2.53 o                         
   7   1   2       3787.38       3589.15        62.41 o                         
   8   1   2        833.54        833.33        16.96 o                         
   9   1   2       4174.81       3899.72        68.37 o                         
  10   1   2       1634.14       1665.89        31.70 o                         
  11   1   2        262.04        251.16        15.43 o                         
  12   1   2        286.69        305.41        12.67 o                         
  13   1   2         38.16         28.16         6.76 o                         
  14   1   2        939.05        926.72        19.89 o                         
  15   1   2        877.47        905.28        26.78 o                         
  16   1   2         54.40         49.38         6.69 o                         
  17   1   2        147.80        153.78        19.82 o                         
  18   1   2       1428.65       1544.51       157.61 o                         
 -17   2   2         17.47         12.21        53.42 o                         
 -16   2   2         77.92         43.82        21.63 o                         
 -15   2   2         41.79         36.24        13.95 o                         
 -14   2   2        157.29        159.60        14.81 o                         
 -13   2   2        981.65       1072.56        32.44 o                         
 -12   2   2       1744.77       1869.94        45.11 o                         
 -11   2   2          0.15         -8.97         8.97 o                         
 -10   2   2       4699.71       4859.22        97.46 o                         
  -9   2   2        604.53        634.87        25.55 o                         
  -8   2   2        236.86        338.59        17.12 o                         
  -7   2   2       1459.27       1128.69        40.55 o                         
  -6   2   2       7078.67       7448.78       147.72 o                         
  -5   2   2       4122.59       3791.15       103.65 o                         
  -4   2   2       8046.71       7625.34       130.77 o                         
  -3   2   2      22850.43      21672.55       400.33 o                         
  -2   2   2       5444.60       5275.64        90.73 o                         
   0   2   2       9336.00      10021.87       265.26 o                         
   2   2   2       3420.02       3271.81        60.82 o                         
   4   2   2       2455.68       2201.36        65.83 o                         
   5   2   2       1233.31       1124.20        32.42 o                         
   6   2   2       1349.09       1539.25        30.00 o                         
   7   2   2       3324.61       3100.36        59.01 o                         
   8   2   2        271.62        386.76        12.35 o                         
   9   2   2        788.69        855.87        19.35 o                         
  10   2   2        169.15        147.25         6.49 o                         
  11   2   2        188.22        178.20         8.33 o                         
  12   2   2        106.42         96.19         6.53 o                         
  13   2   2         98.70        101.64         6.55 o                         
  14   2   2        196.40        191.31        21.39 o                         
  15   2   2        325.74        330.40        14.87 o                         
  16   2   2        201.06        225.31        18.77 o                         
  17   2   2        213.20        210.71        26.58 o                         
  18   2   2        316.67        362.20        82.39 o                         
 -17   3   2         92.94        218.36        30.68 o                         
 -16   3   2         72.53         86.86        19.64 o                         
 -15   3   2        263.83        218.89        17.79 o                         
 -14   3   2          1.14        -12.77        12.77 o                         
 -13   3   2       1638.18       1712.15        43.47 o                         
 -12   3   2        594.58        531.11        22.72 o                         
 -11   3   2       1586.16       1580.83        39.50 o                         
 -10   3   2        528.74        497.97        20.15 o                         
  -9   3   2        242.23        231.93        13.78 o                         
  -8   3   2         79.70         99.62         9.18 o                         
  -7   3   2       8193.15       7850.23       150.25 o                         
  -6   3   2       2579.24       2686.52        55.28 o                         
  -5   3   2       1388.39       1022.08        24.50 o                         
  -4   3   2       4108.81       4041.74        78.65 o                         
  -3   3   2       1893.22       1913.58        37.24 o                         
  -2   3   2       6645.39       6512.66       151.34 o                         
  -1   3   2       2208.43       2225.30        56.27 o                         
   0   3   2       1253.88       1290.88        28.99 o                         
   1   3   2       4579.30       4409.25        92.35 o                         
   2   3   2       1765.02       1744.02        38.18 o                         
   3   3   2       4719.93       4173.49       106.18 o                         
   4   3   2       7813.79       7198.17       121.97 o                         
   5   3   2       7812.57       7440.93       126.31 o                         
   6   3   2         96.71         85.35         5.21 o                         
   7   3   2       5599.98       5409.47        93.26 o                         
   8   3   2       1386.42       1312.36        26.94 o                         
   9   3   2       4088.09       4116.11        78.50 o                         
  10   3   2       3016.39       2913.99        56.83 o                         
  11   3   2       3847.81       3876.61        83.89 o                         
  12   3   2        118.56        110.31         5.52 o                         
  13   3   2       1556.14       1578.52        42.94 o                         
  14   3   2        206.97        197.43        12.41 o                         
  15   3   2       1202.08       1169.63        32.17 o                         
  16   3   2          1.77         -6.11         6.11 o                         
  17   3   2         61.80         46.93        15.73 o                         
  18   3   2         42.60         96.88        71.50 o                         
 -16   4   2        107.88         59.07        24.77 o                         
 -15   4   2        105.08         87.43        16.07 o                         
 -14   4   2        180.03        112.55        15.78 o                         
 -13   4   2        240.69        214.42        19.84 o                         
 -12   4   2         34.19         20.46        11.61 o                         
 -11   4   2        538.34        615.80        23.57 o                         
 -10   4   2       8397.49       8627.88       167.09 o                         
  -9   4   2       2304.79       2225.98        49.66 o                         
  -8   4   2        135.77        128.50        10.15 o                         
  -7   4   2       2715.09       2772.08        70.61 o                         
  -6   4   2        277.74        307.51        13.38 o                         
  -5   4   2       4196.50       3901.52        69.63 o                         
  -4   4   2       4257.97       4112.80        79.26 o                         
  -3   4   2       1205.15       1137.76        28.21 o                         
  -2   4   2      19733.59      18775.92       448.68 o                         
  -1   4   2       3493.30       3666.08        78.44 o                         
   0   4   2       1753.27       1565.56        35.12 o                         
   1   4   2        294.57        292.32         9.06 o                         
   3   4   2       4156.24       4371.13        81.44 o                         
   4   4   2        831.82        981.68        31.91 o                         
   5   4   2      17768.78      17317.81       319.72 o                         
   6   4   2        324.09        203.09         7.23 o                         
   7   4   2        982.50       1028.43        20.53 o                         
   8   4   2       2652.04       2397.33        43.74 o                         
   9   4   2       4935.48       4877.18        85.55 o                         
  10   4   2         35.98         34.78         7.26 o                         
  11   4   2          3.99         -4.98         6.67 o                         
  12   4   2         29.11         28.42         3.71 o                         
  13   4   2       3231.52       3177.05       133.64 o                         
  14   4   2        500.61        522.76        25.88 o                         
  15   4   2       1691.36       1684.54        42.32 o                         
  16   4   2          2.74         -2.57        12.86 o                         
  17   4   2         10.46          3.05        23.31 o                         
  18   4   2         73.95         25.39        69.43 o                         
 -16   5   2          1.53          5.37        25.22 o                         
 -15   5   2        619.28        652.76        44.28 o                         
 -14   5   2        152.88        125.49        22.03 o                         
 -13   5   2       1631.71       1572.55        42.78 o                         
 -12   5   2        825.43        791.67        28.74 o                         
 -11   5   2        169.01        145.56        14.88 o                         
 -10   5   2       1507.31       1439.05        39.91 o                         
  -9   5   2          5.14         -6.05        10.12 o                         
  -8   5   2       2498.48       2746.90        58.84 o                         
  -7   5   2          1.16          2.55         7.00 o                         
  -6   5   2         48.28         47.15        13.99 o                         
  -5   5   2       2776.71       2723.74        54.65 o                         
  -4   5   2       5508.51       5557.38       119.36 o                         
  -3   5   2         88.21        149.22        10.38 o                         
  -2   5   2       1410.34       1441.68        34.01 o                         
  -1   5   2       2009.36       2110.50        47.19 o                         
   0   5   2       1788.23       2014.87        44.84 o                         
   1   5   2       7219.01       7392.97       154.53 o                         
   2   5   2       3490.97       3680.29        69.88 o                         
   3   5   2      30918.89      32662.88       949.81 o                         
   4   5   2      11389.76      10960.40       185.51 o                         
   5   5   2        148.32        150.21         6.49 o                         
   6   5   2         51.77        162.03         7.35 o                         
   7   5   2          7.98          2.11         3.21 o                         
   8   5   2       1115.87       1056.02        21.82 o                         
   9   5   2        340.62        337.53        10.45 o                         
  10   5   2       8084.31       8005.75       138.37 o                         
  11   5   2      11190.17      10878.90       203.43 o                         
  12   5   2        256.95        237.41         8.93 o                         
  13   5   2       2605.73       2675.99        71.89 o                         
  14   5   2        183.45        166.92        14.96 o                         
  15   5   2        131.94        118.44        12.19 o                         
  16   5   2        689.76        710.09        52.10 o                         
  17   5   2         50.00         43.72        21.59 o                         
  18   5   2       1408.66       1207.49       137.39 o                         
 -16   6   2        510.20        549.32        66.85 o                         
 -15   6   2        259.81        193.07        19.84 o                         
 -14   6   2        397.65        392.63        22.71 o                         
 -13   6   2        141.87        184.51        16.79 o                         
 -12   6   2        797.26        884.97        44.80 o                         
 -11   6   2         12.26         15.40        11.21 o                         
 -10   6   2        140.12        127.13        15.43 o                         
  -9   6   2          4.55          3.81        10.29 o                         
  -8   6   2        549.59        641.51        31.07 o                         
  -7   6   2         56.78         79.97        10.69 o                         
  -6   6   2       2251.66       2329.46        43.33 o                         
  -5   6   2       1982.01       2252.85        53.19 o                         
  -4   6   2       1255.81       1046.87        32.32 o                         
  -3   6   2       2211.37       2115.21        49.09 o                         
  -2   6   2          0.79          6.87         4.90 o                         
  -1   6   2       4319.76       4989.04       106.67 o                         
   0   6   2      12795.63      13132.21       273.08 o                         
   1   6   2       2322.80       2327.84        51.62 o                         
   2   6   2          7.97         30.60         3.90 o                         
   3   6   2       1714.37       1766.72        32.16 o                         
   4   6   2      36509.47      37762.64       776.14 o                         
   5   6   2      18971.55      19008.46       320.44 o                         
   6   6   2       2612.48       2856.28        51.06 o                         
   7   6   2       3452.05       3797.18        74.07 o                         
   8   6   2       4480.04       4487.71        87.34 o                         
   9   6   2        272.60        255.90        14.08 o                         
  10   6   2       2440.66       2458.44        46.20 o                         
  11   6   2       1752.29       1704.28        34.15 o                         
  12   6   2        648.76        628.76        16.95 o                         
  13   6   2       1071.51        997.39        23.02 o                         
  14   6   2        135.68        161.27        13.71 o                         
  15   6   2        603.93        676.97        43.02 o                         
  16   6   2          2.11         -1.73         6.68 o                         
  17   6   2          0.71          5.84        25.00 o                         
  18   6   2        274.68        246.64        72.54 o                         
 -15   7   2        265.38        192.34        42.77 o                         
 -14   7   2        597.15        660.11        40.31 o                         
 -13   7   2        455.29        453.73        25.19 o                         
 -12   7   2        646.13        624.55        27.81 o                         
 -11   7   2        425.05        391.73        27.61 o                         
 -10   7   2        536.68        559.39        30.08 o                         
  -9   7   2       1473.25       1421.01        48.14 o                         
  -8   7   2       2602.80       2608.06        57.73 o                         
  -7   7   2        231.42        261.00         8.58 o                         
  -6   7   2       1173.69       1255.04        29.56 o                         
  -5   7   2        493.43        521.20        19.60 o                         
  -4   7   2       1955.43       2005.85        57.73 o                         
  -3   7   2        954.37        788.91        22.74 o                         
  -2   7   2       8937.86       9936.26       208.90 o                         
  -1   7   2        872.69        843.03        25.79 o                         
   0   7   2       7794.03       8061.85       170.07 o                         
   1   7   2      31488.69      31318.52       646.01 o                         
   2   7   2        106.18         65.84         5.05 o                         
   3   7   2         16.28         32.00         3.82 o                         
   4   7   2        192.25        178.89         7.35 o                         
   5   7   2       3554.84       3712.17        65.52 o                         
   6   7   2        643.39        352.47        13.86 o                         
   7   7   2         39.97          7.73         4.38 o                         
   8   7   2       4533.44       4348.47        77.28 o                         
   9   7   2       1992.44       1981.94        42.59 o                         
  10   7   2        183.61        186.13        10.97 o                         
  11   7   2        885.00        893.46        30.06 o                         
  12   7   2        659.35        628.89        17.91 o                         
  13   7   2        616.02        608.19        17.41 o                         
  14   7   2          5.42          4.21         4.95 o                         
  15   7   2         16.88         18.11        12.83 o                         
  16   7   2          6.27          3.98        10.85 o                         
  17   7   2        104.11        113.93        26.83 o                         
 -15   8   2        106.71         82.89        40.58 o                         
 -14   8   2        217.21        228.63        23.85 o                         
 -13   8   2         43.18         24.61        21.63 o                         
 -12   8   2        188.43        111.95        16.07 o                         
 -11   8   2        394.34        441.87        23.15 o                         
 -10   8   2        135.66        182.78        15.61 o                         
  -9   8   2         38.06         29.28        11.43 o                         
  -8   8   2         51.83         46.64        10.90 o                         
  -7   8   2         66.01         76.28         7.89 o                         
  -6   8   2        655.01        654.24        19.87 o                         
  -5   8   2          5.46          0.28        10.20 o                         
  -4   8   2        229.57        301.38        19.75 o                         
  -3   8   2       1823.79       1648.50        41.06 o                         
  -2   8   2       5929.80       6732.56       144.17 o                         
  -1   8   2         75.77        123.07         8.96 o                         
   0   8   2      18392.64      20358.03       422.65 o                         
   1   8   2       5293.85       6486.31       138.09 o                         
   2   8   2       4888.87       5644.40       107.75 o                         
   3   8   2        322.98        408.34        12.65 o                         
   4   8   2        147.38        147.95         7.72 o                         
   5   8   2       3312.73       3192.85        57.42 o                         
   6   8   2       3506.91       3676.56        65.58 o                         
   7   8   2          4.70         -0.22         5.05 o                         
   8   8   2       3435.44       3633.31        65.60 o                         
   9   8   2        584.28        627.58        16.84 o                         
  10   8   2        736.85        696.38        21.06 o                         
  11   8   2        989.43        960.38        30.14 o                         
  12   8   2        825.14        836.54        21.70 o                         
  13   8   2        253.38        248.00        12.01 o                         
  14   8   2         99.79         92.86        10.01 o                         
  15   8   2       1005.88       1087.99        40.54 o                         
  16   8   2         11.70          1.21        11.86 o                         
  17   8   2         34.27         76.12        40.67 o                         
 -15   9   2        478.52        326.47        67.89 o                         
 -14   9   2        692.49        624.60        61.29 o                         
 -13   9   2         59.57         36.78        18.43 o                         
 -12   9   2        579.49        440.57        29.39 o                         
 -11   9   2       1050.17       1131.48        36.79 o                         
 -10   9   2         52.73         50.51        13.92 o                         
  -9   9   2       1732.78       1668.92        43.29 o                         
  -8   9   2        557.48        513.52        15.10 o                         
  -7   9   2         26.79         23.34         8.44 o                         
  -6   9   2         25.10         13.84         7.98 o                         
  -5   9   2       1461.68       1547.41        68.59 o                         
  -4   9   2        889.24        922.65        38.53 o                         
  -3   9   2         77.86         65.42         9.45 o                         
  -2   9   2        770.77        929.81        26.93 o                         
  -1   9   2         82.43         47.56         6.97 o                         
   0   9   2       5960.01       6419.71       137.76 o                         
   1   9   2       2874.65       3309.29        73.87 o                         
   2   9   2       1239.29       1427.53        31.50 o                         
   3   9   2       3748.29       3913.36        76.59 o                         
   4   9   2       9672.10      10165.14       190.97 o                         
   5   9   2        231.82        260.22        10.38 o                         
   6   9   2        376.88        452.48        13.24 o                         
   7   9   2        495.98        492.30        14.28 o                         
   8   9   2       1065.12       1060.14        23.72 o                         
   9   9   2       1867.72       1895.47        37.97 o                         
  10   9   2        231.59        213.26        11.17 o                         
  11   9   2          1.46          2.36         7.26 o                         
  12   9   2       1994.87       1838.16        62.76 o                         
  13   9   2        234.55        276.77        13.72 o                         
  14   9   2        910.06        978.04        25.29 o                         
  15   9   2       1109.72       1080.94        41.30 o                         
  16   9   2          4.07          8.62        16.01 o                         
  17   9   2         32.25        -27.98        53.88 o                         
 -14  10   2        698.58        691.75       172.59 o                         
 -13  10   2         24.48         30.45        20.10 o                         
 -12  10   2        555.65        504.83        27.77 o                         
 -11  10   2       1168.40       1231.49        49.58 o                         
 -10  10   2       1927.02       1845.31        49.11 o                         
  -9  10   2          2.00         31.50        12.83 o                         
  -8  10   2        214.09        200.19        10.60 o                         
  -7  10   2        111.31         82.48        10.71 o                         
  -6  10   2        889.63        941.16        29.31 o                         
  -5  10   2       1439.61       1369.89        39.08 o                         
  -4  10   2        855.96        993.57        30.05 o                         
  -3  10   2       1164.82       1073.87        31.27 o                         
  -2  10   2         96.65        107.77        10.56 o                         
  -1  10   2       3389.37       3812.07        85.63 o                         
   0  10   2       4216.57       4675.22       102.95 o                         
   1  10   2        207.70        207.45        11.22 o                         
   2  10   2        189.48        170.35         9.92 o                         
   3  10   2        379.97        357.98        17.87 o                         
   4  10   2         14.99         14.25         6.09 o                         
   5  10   2        398.32        427.87        13.35 o                         
   6  10   2         65.80         48.75         6.39 o                         
   7  10   2        998.86        934.59        22.73 o                         
   8  10   2        588.80        532.76        16.65 o                         
   9  10   2       1426.47       1554.21        34.48 o                         
  10  10   2         82.88         73.40         8.98 o                         
  11  10   2        773.67        850.50        25.37 o                         
  12  10   2        824.44        765.47        23.57 o                         
  13  10   2        855.14        915.97        33.93 o                         
  14  10   2       3757.11       3650.40        69.78 o                         
  15  10   2         77.83         89.74        11.35 o                         
  16  10   2         43.05         25.97        48.18 o                         
  17  10   2         70.03         86.79        34.48 o                         
 -14  11   2        126.60        252.84        65.80 o                         
 -13  11   2          5.01         17.30        25.66 o                         
 -12  11   2        241.70        246.69        22.17 o                         
 -11  11   2       1448.39       1668.97        55.62 o                         
 -10  11   2        166.74        146.71        17.20 o                         
  -9  11   2        557.46        534.88        23.07 o                         
  -8  11   2       1952.94       2134.10        58.15 o                         
  -7  11   2        501.71        530.72        20.96 o                         
  -6  11   2        101.76         67.03        11.47 o                         
  -5  11   2       4115.67       4290.53       110.97 o                         
  -4  11   2        864.32        920.66        30.17 o                         
  -3  11   2        260.67        227.78        14.79 o                         
  -2  11   2       2872.02       3277.84        76.01 o                         
  -1  11   2         13.48          0.00         8.31 o                         
   0  11   2         91.13         92.31         9.86 o                         
   1  11   2        240.56        232.84        15.56 o                         
   2  11   2       5281.43       5680.67       110.46 o                         
   3  11   2       1165.05       1208.82        29.13 o                         
   4  11   2       7640.89       8124.56       154.96 o                         
   5  11   2       5865.47       6176.12       119.38 o                         
   6  11   2        259.19        287.70        12.53 o                         
   7  11   2        534.27        525.95        16.84 o                         
   8  11   2        353.79        298.99        14.15 o                         
   9  11   2       2907.15       2900.98        55.67 o                         
  10  11   2        218.10        203.52        11.99 o                         
  11  11   2       3719.87       3804.85        72.83 o                         
  12  11   2        253.87        249.57        14.11 o                         
  13  11   2         40.34         41.27        17.79 o                         
  14  11   2         22.12          7.92        12.43 o                         
  15  11   2        248.36        248.12        20.93 o                         
  16  11   2         95.61        141.98        24.98 o                         
 -13  12   2        626.23        536.92        46.74 o                         
 -12  12   2        235.39        187.44        26.67 o                         
 -11  12   2         25.85         11.22        17.56 o                         
 -10  12   2         59.71         60.00        17.01 o                         
  -9  12   2        600.72        546.92        18.67 o                         
  -8  12   2        407.66        391.96        21.76 o                         
  -7  12   2         52.00         17.39        10.90 o                         
  -6  12   2         82.90        116.49        14.14 o                         
  -5  12   2       1017.85       1011.20        31.40 o                         
  -4  12   2       2586.33       2571.47        64.01 o                         
  -3  12   2        125.51        124.22        13.36 o                         
  -2  12   2        939.16        987.41        34.49 o                         
  -1  12   2        294.17        291.07        16.66 o                         
   0  12   2       4085.36       4143.44       115.86 o                         
   1  12   2       2244.20       2535.86        54.17 o                         
   2  12   2        807.88        940.95        25.45 o                         
   3  12   2       4163.82       4241.02        84.82 o                         
   4  12   2       2288.04       2133.48        46.61 o                         
   5  12   2       1060.06       1064.29        31.15 o                         
   6  12   2       2998.56       2918.74        61.21 o                         
   7  12   2       1104.49       1087.13        25.93 o                         
   8  12   2        925.70        881.10        23.33 o                         
   9  12   2        139.70        106.03        11.29 o                         
  10  12   2        137.16        141.73        11.47 o                         
  11  12   2        151.41        154.58        12.58 o                         
  12  12   2        291.32        361.04        27.85 o                         
  13  12   2        171.66        121.87        12.24 o                         
  14  12   2       1936.86       2046.90        51.74 o                         
  15  12   2          2.58        -12.55        12.55 o                         
  16  12   2        136.97        186.63        25.65 o                         
 -12  13   2        150.75        176.66        30.12 o                         
 -11  13   2        446.31        549.49        37.72 o                         
 -10  13   2         45.13         78.44        24.23 o                         
  -9  13   2        825.60        799.77        39.40 o                         
  -8  13   2       1255.63       1160.89        34.77 o                         
  -7  13   2         89.58         95.37        13.89 o                         
  -6  13   2         61.57         64.27        14.44 o                         
  -5  13   2         56.46         30.95        13.44 o                         
  -4  13   2        842.10        902.13        38.55 o                         
  -3  13   2       3394.45       3583.38        98.92 o                         
  -2  13   2       2066.99       2297.38        70.49 o                         
  -1  13   2        180.59        172.88        20.32 o                         
   0  13   2       6565.20       6586.06       153.27 o                         
   1  13   2       1052.98       1225.96        31.70 o                         
   2  13   2         19.67         15.10         8.19 o                         
   3  13   2       4636.13       4925.52        98.09 o                         
   4  13   2       1493.46       1540.92        37.11 o                         
   5  13   2        141.26        101.03        10.46 o                         
   6  13   2        713.66        741.17        23.74 o                         
   7  13   2        298.81        315.66        15.66 o                         
   8  13   2       3742.27       3357.25        64.55 o                         
   9  13   2        917.52        796.30        23.81 o                         
  10  13   2        499.08        415.88        18.23 o                         
  11  13   2        156.66        164.75        12.96 o                         
  12  13   2        111.67         94.07        12.27 o                         
  13  13   2       1042.49       1112.20        31.90 o                         
  14  13   2        147.59        174.67        16.79 o                         
  15  13   2          1.47        -12.77        30.81 o                         
  16  13   2        100.56         92.32        29.86 o                         
 -12  14   2         89.16         60.10        66.32 o                         
 -11  14   2        137.58         92.79        30.58 o                         
 -10  14   2        397.86        293.36        17.78 o                         
  -9  14   2        644.45        567.83        43.33 o                         
  -8  14   2         50.57         15.40        15.29 o                         
  -7  14   2         39.34         37.77        15.10 o                         
  -6  14   2       2045.04       2255.02        65.99 o                         
  -5  14   2       1203.94       1244.52        36.16 o                         
  -4  14   2        304.20        242.89        16.44 o                         
  -3  14   2         20.31         14.44        13.68 o                         
  -2  14   2          4.64        -14.40        30.83 o                         
  -1  14   2       3289.32       3424.59        81.65 o                         
   0  14   2       4315.15       4564.21        93.42 o                         
   1  14   2       3205.78       3371.73        71.37 o                         
   2  14   2       2262.15       2456.97        55.11 o                         
   3  14   2         62.87         81.74        12.64 o                         
   4  14   2       1943.08       1935.47        50.38 o                         
   5  14   2       1290.68       1219.65        32.23 o                         
   6  14   2        137.19        115.81        12.22 o                         
   7  14   2       4968.40       4947.76        99.68 o                         
   8  14   2        265.01        284.74        15.71 o                         
   9  14   2          9.48          7.66        10.02 o                         
  10  14   2       1757.26       1850.21        44.44 o                         
  11  14   2        868.64        842.46        27.14 o                         
  12  14   2        273.35        240.81        17.34 o                         
  13  14   2          4.37        -13.10        13.10 o                         
  14  14   2        262.60        258.07        20.48 o                         
  15  14   2         16.74         20.64        20.61 o                         
 -11  15   2          3.38         -1.06        52.15 o                         
 -10  15   2         63.59         36.12        32.30 o                         
  -9  15   2        484.86        407.48        28.46 o                         
  -8  15   2        538.70        493.95        40.22 o                         
  -7  15   2        171.36        156.46        18.79 o                         
  -6  15   2       1500.13       1467.70        41.70 o                         
  -5  15   2        664.53        620.95        27.80 o                         
  -4  15   2        808.27        810.26        30.31 o                         
  -3  15   2         49.99         58.84        14.93 o                         
  -2  15   2       1750.53       1972.55        54.57 o                         
  -1  15   2         61.08         58.00        15.14 o                         
   0  15   2        652.43        574.28        25.40 o                         
   1  15   2        897.92        901.01        29.30 o                         
   2  15   2       1355.54       1343.74        36.84 o                         
   3  15   2         39.88         34.57        11.27 o                         
   4  15   2        403.94        375.31        19.54 o                         
   5  15   2         89.62        111.87        13.18 o                         
   6  15   2        484.01        405.75        20.79 o                         
   7  15   2         96.75         85.47        14.55 o                         
   8  15   2        296.43        289.80        17.69 o                         
   9  15   2        274.87        208.51        15.09 o                         
  10  15   2        632.36        648.43        24.86 o                         
  11  15   2       1793.00       1795.49        43.55 o                         
  12  15   2       1896.82       1717.51        42.27 o                         
  13  15   2         89.91         14.37        14.65 o                         
  14  15   2       1200.91       1288.44        49.72 o                         
 -10  16   2       1653.80       1770.17       137.41 o                         
  -9  16   2         80.77         89.16        30.73 o                         
  -8  16   2         94.27         87.02        21.33 o                         
  -7  16   2        135.59        135.37        20.00 o                         
  -6  16   2         92.16         72.87        16.67 o                         
  -5  16   2        438.02        453.68        24.73 o                         
  -4  16   2       1841.53       1849.74        48.99 o                         
  -3  16   2       2744.34       2913.20        67.29 o                         
  -2  16   2       1975.12       1989.36        56.80 o                         
  -1  16   2          6.75         14.40        15.48 o                         
   0  16   2        690.26        646.98        26.88 o                         
   1  16   2        182.35        149.27        18.84 o                         
   2  16   2        175.68        197.91        17.79 o                         
   3  16   2       1645.37       1803.55        45.13 o                         
   4  16   2         77.61         57.27        13.05 o                         
   5  16   2       2510.35       2615.22        59.68 o                         
   6  16   2        127.14         82.43        13.26 o                         
   7  16   2          5.98          2.24        12.44 o                         
   8  16   2        361.34        344.25        19.48 o                         
   9  16   2          0.86          4.50        14.22 o                         
  10  16   2         17.55         50.12        15.40 o                         
  11  16   2        100.08         91.38        15.07 o                         
  12  16   2        698.53        570.72        48.88 o                         
  13  16   2        242.12        180.42        23.01 o                         
  14  16   2         18.37        -10.29        24.57 o                         
  -9  17   2         15.12        -37.83        37.83 o                         
  -8  17   2        133.77        137.06        28.19 o                         
  -7  17   2        348.06        388.10        43.08 o                         
  -6  17   2        499.89        490.31        45.16 o                         
  -5  17   2         36.23         25.70        17.87 o                         
  -4  17   2        225.40        175.18        19.67 o                         
  -3  17   2          3.71        -15.40        15.40 o                         
  -2  17   2        153.97        112.63        19.25 o                         
  -1  17   2       1943.20       2043.65        52.19 o                         
   0  17   2        502.19        491.94        25.41 o                         
   1  17   2        234.15        197.92        17.14 o                         
   2  17   2       1464.08       1609.13        43.57 o                         
   3  17   2        179.93        138.69        18.90 o                         
   4  17   2       1446.43       1574.59        42.52 o                         
   5  17   2         71.31         95.24        14.86 o                         
   6  17   2       1407.57       1395.61        40.03 o                         
   7  17   2        755.91        694.76        29.90 o                         
   8  17   2        221.59        187.13        17.82 o                         
   9  17   2        574.61        548.98        48.32 o                         
  10  17   2       1197.37       1426.04        75.16 o                         
  11  17   2        658.85        620.71        38.21 o                         
  12  17   2        693.20        677.04        66.98 o                         
  13  17   2         45.04         30.26        33.17 o                         
  -8  18   2          0.79         21.23        44.31 o                         
  -7  18   2         20.23         22.02        29.69 o                         
  -6  18   2         63.30         23.74        34.83 o                         
  -5  18   2        158.68        169.69        28.57 o                         
  -4  18   2        142.77        131.89        20.63 o                         
  -3  18   2        136.51        103.94        20.39 o                         
  -2  18   2       1875.79       1978.53        53.22 o                         
  -1  18   2        393.26        363.43        23.61 o                         
   0  18   2       1418.08       1458.44        43.57 o                         
   1  18   2       1495.76       1524.96        44.00 o                         
   2  18   2        706.01        735.49        31.10 o                         
   3  18   2        280.47        286.69        21.43 o                         
   4  18   2        432.31        482.31        35.62 o                         
   5  18   2        773.08        868.12        35.19 o                         
   6  18   2        478.06        448.42        26.36 o                         
   7  18   2        198.76        201.88        23.76 o                         
   8  18   2        214.31        225.65        19.81 o                         
   9  18   2        127.49        112.86        18.64 o                         
  10  18   2        125.88         78.96        22.14 o                         
  11  18   2         84.32         56.39        22.93 o                         
  12  18   2        780.55        737.59        57.56 o                         
  -6  19   2          0.62        -19.84        42.34 o                         
  -5  19   2        375.25        387.13        31.85 o                         
  -4  19   2        702.65        668.32        69.64 o                         
  -3  19   2        108.60         95.05        21.52 o                         
  -2  19   2          2.81          1.72        16.72 o                         
  -1  19   2       2759.99       3113.54        67.29 o                         
   0  19   2         42.53         51.86        17.43 o                         
   1  19   2        213.83        170.67        19.62 o                         
   2  19   2        283.57        262.22        21.00 o                         
   3  19   2          1.30        -16.03        16.03 o                         
   4  19   2        157.82        121.41        19.09 o                         
   5  19   2        649.29        625.18        30.95 o                         
   6  19   2        443.14        369.89        23.74 o                         
   7  19   2        194.52        200.65        28.10 o                         
   8  19   2         19.66          1.93        20.81 o                         
   9  19   2         35.88         15.61        25.93 o                         
  10  19   2        138.96        182.07        34.83 o                         
  11  19   2         26.64        -35.27        35.27 o                         
  -5  20   2        111.02         82.86        45.03 o                         
  -4  20   2        111.87        151.28        48.85 o                         
  -3  20   2        390.51        358.28        31.60 o                         
  -2  20   2          9.43        -22.62        22.62 o                         
  -1  20   2        637.26        662.45        45.29 o                         
   0  20   2        133.70         98.39        25.34 o                         
   1  20   2        426.46        400.04        30.00 o                         
   2  20   2        908.56        908.93        45.64 o                         
   3  20   2        106.79        167.17        24.01 o                         
   4  20   2        370.05        312.20        27.18 o                         
   5  20   2         25.88          5.14        21.11 o                         
   6  20   2         28.22         15.75        21.86 o                         
   7  20   2        609.18        617.57        43.18 o                         
   8  20   2         57.01         27.66        24.92 o                         
   9  20   2          8.56        -24.04        24.90 o                         
  -3  21   2          0.24         73.57        69.94 o                         
  -2  21   2          2.28        -18.59        28.28 o                         
  -1  21   2         46.58        -26.40        26.40 o                         
   0  21   2        206.52        212.28        30.69 o                         
   1  21   2         38.30         55.65        25.14 o                         
   2  21   2        366.19        315.99        65.71 o                         
   3  21   2          0.98          1.17        24.44 o                         
   4  21   2        520.94        545.62        40.47 o                         
   5  21   2        156.01        174.31        27.41 o                         
   6  21   2         52.04         22.10        36.34 o                         
   7  21   2         65.65          6.26        41.02 o                         
   2  22   2         58.41         59.80       101.55 o                         
   3  22   2        650.32        598.99       106.86 o                         
  -6 -20   3         28.64         26.41        32.83 o                         
  -5 -20   3         70.28         43.76        27.62 o                         
  -4 -20   3         53.41         -9.30        51.08 o                         
  -3 -20   3         96.49         48.38        31.48 o                         
  -2 -20   3        674.80        627.61        43.39 o                         
  -1 -20   3       1279.76       1342.35        63.78 o                         
   0 -20   3          0.47         -8.15        36.45 o                         
   1 -20   3        485.08        434.42        49.26 o                         
   2 -20   3         23.82        -36.45        36.45 o                         
   3 -20   3         75.42         92.23        47.36 o                         
  -9 -19   3         49.85        -31.09        74.09 o                         
  -8 -19   3        141.20        103.62        29.81 o                         
  -7 -19   3        427.62        462.95        33.47 o                         
  -6 -19   3        652.50        676.55        49.37 o                         
  -5 -19   3        223.61        211.16        26.93 o                         
  -4 -19   3        267.46        267.21        27.13 o                         
  -3 -19   3         59.53         13.69        22.83 o                         
  -2 -19   3         24.99          3.81        20.79 o                         
  -1 -19   3        133.44         92.82        20.05 o                         
   0 -19   3        112.10         72.79        19.63 o                         
   1 -19   3        286.65        326.62        23.87 o                         
   2 -19   3         16.74          1.47        32.06 o                         
   3 -19   3         34.63         33.43        32.98 o                         
   4 -19   3         75.44         56.78        27.40 o                         
   5 -19   3         13.80        -31.76        31.76 o                         
 -10 -18   3        241.47        310.68        32.06 o                         
  -9 -18   3        303.40        273.31        29.20 o                         
  -8 -18   3        451.65        409.97        30.56 o                         
  -7 -18   3         98.60        109.39        23.34 o                         
  -6 -18   3         20.73         -3.46        20.87 o                         
  -5 -18   3        298.96        172.86        20.13 o                         
  -4 -18   3        729.42        710.90        31.82 o                         
  -3 -18   3         36.82          0.88        18.67 o                         
  -2 -18   3        274.75        242.84        20.45 o                         
  -1 -18   3         72.58         94.21        17.64 o                         
   0 -18   3         36.70         25.23        16.03 o                         
   1 -18   3       2544.62       2795.41        62.68 o                         
   2 -18   3       1251.98       1329.08        40.64 o                         
   3 -18   3         65.95         47.97        22.27 o                         
   4 -18   3        124.21        116.09        21.88 o                         
   5 -18   3         66.99         79.43        25.21 o                         
   6 -18   3        189.99        172.31        27.33 o                         
   7 -18   3        118.82        100.98        32.95 o                         
 -11 -17   3         28.19         15.88        23.13 o                         
 -10 -17   3        326.95        378.97        61.08 o                         
  -9 -17   3        209.80        140.71        27.84 o                         
  -8 -17   3         24.87         90.24        22.79 o                         
  -7 -17   3       2742.10       2633.81        68.25 o                         
  -6 -17   3        144.59        149.16        18.11 o                         
  -5 -17   3         39.02         53.82        15.82 o                         
  -4 -17   3        371.01        368.12        21.37 o                         
  -3 -17   3         17.15         26.72        15.16 o                         
  -2 -17   3         60.16         69.23        15.70 o                         
  -1 -17   3       1557.11       1443.16        40.07 o                         
   0 -17   3        437.90        440.08        24.10 o                         
   1 -17   3        607.45        499.67        25.73 o                         
   2 -17   3        223.24        225.63        18.28 o                         
   3 -17   3        768.90        602.89        28.04 o                         
   4 -17   3          0.68          6.67        15.84 o                         
   5 -17   3         70.12         83.98        22.42 o                         
   6 -17   3         70.18         41.90        23.35 o                         
   7 -17   3         93.58        115.82        24.65 o                         
   8 -17   3        215.73        246.02        32.99 o                         
 -12 -16   3          4.98        -21.12        24.64 o                         
 -11 -16   3        322.90        309.05        24.65 o                         
 -10 -16   3        257.41        246.47        22.29 o                         
  -9 -16   3        438.86        436.09        30.66 o                         
  -8 -16   3          7.29         34.20        16.09 o                         
  -7 -16   3        296.10        280.52        19.31 o                         
  -6 -16   3         99.81        107.69        16.20 o                         
  -5 -16   3        224.33        286.60        22.27 o                         
  -4 -16   3       5004.92       5053.69        97.25 o                         
  -3 -16   3       3426.34       3705.89        75.10 o                         
  -2 -16   3        227.80        214.77        17.05 o                         
  -1 -16   3         59.70         75.76        14.51 o                         
   0 -16   3       1132.83       1213.37        35.19 o                         
   1 -16   3       1536.36       1683.59        42.21 o                         
   2 -16   3        137.41        127.69        15.17 o                         
   3 -16   3        730.32        871.39        30.22 o                         
   4 -16   3       1979.63       2249.83        56.65 o                         
   5 -16   3         56.43         44.01        17.15 o                         
   6 -16   3         89.53         56.48        17.89 o                         
   7 -16   3        524.54        510.98        33.41 o                         
   8 -16   3        302.63        247.70        25.91 o                         
   9 -16   3        350.15        409.31        33.10 o                         
 -13 -15   3          8.39         21.86        26.83 o                         
 -12 -15   3        735.80        687.34        41.58 o                         
 -11 -15   3        330.99        262.87        19.17 o                         
 -10 -15   3         60.59         46.23        15.13 o                         
  -9 -15   3        314.68        270.36        17.16 o                         
  -8 -15   3        300.61        272.04        20.76 o                         
  -7 -15   3        219.21        163.99        16.21 o                         
  -6 -15   3          1.53         -1.38        12.77 o                         
  -5 -15   3         90.13         96.42        13.84 o                         
  -4 -15   3       1428.54       1474.96        38.19 o                         
  -3 -15   3       4525.76       4534.75        88.66 o                         
  -2 -15   3        639.25        593.98        24.80 o                         
  -1 -15   3        863.56       1024.08        30.87 o                         
   0 -15   3       1511.68       1360.33        36.02 o                         
   1 -15   3        857.37        910.30        28.74 o                         
   2 -15   3        888.36        853.85        28.68 o                         
   3 -15   3         80.86         70.09        15.30 o                         
   4 -15   3         95.82         83.72        16.53 o                         
   5 -15   3         34.25         35.64        15.65 o                         
   6 -15   3         77.61         83.33        16.31 o                         
   7 -15   3       1174.34       1175.15        39.90 o                         
   8 -15   3        493.92        514.29        36.76 o                         
   9 -15   3        175.41        136.58        22.34 o                         
  10 -15   3        236.80        267.19        41.24 o                         
 -14 -14   3         14.03        -27.79        27.79 o                         
 -13 -14   3        185.17        171.97        24.74 o                         
 -12 -14   3         39.85         24.31        15.30 o                         
 -11 -14   3         35.00         34.68        14.76 o                         
 -10 -14   3        651.34        724.34        26.88 o                         
  -9 -14   3         89.47         78.39        13.80 o                         
  -8 -14   3         26.13         13.00        11.84 o                         
  -7 -14   3         89.70        116.62        14.50 o                         
  -6 -14   3        889.35        962.27        29.54 o                         
  -5 -14   3       3294.12       3177.25        70.26 o                         
  -4 -14   3        191.58        144.06        15.36 o                         
  -3 -14   3        364.40        362.37        20.76 o                         
  -2 -14   3       1046.61       1182.24        38.33 o                         
  -1 -14   3       1841.98       1954.20        48.17 o                         
   0 -14   3        285.11        245.68        16.50 o                         
   1 -14   3       5179.68       5498.11       126.38 o                         
   2 -14   3       3193.28       3619.59        86.90 o                         
   3 -14   3         47.59         21.73        13.04 o                         
   4 -14   3        247.98        213.90        16.88 o                         
   5 -14   3         30.87         15.29        13.51 o                         
   6 -14   3        287.63        277.39        20.13 o                         
   7 -14   3       1320.13       1359.09        39.27 o                         
   8 -14   3         52.83         15.26        14.78 o                         
   9 -14   3        627.63        586.94        35.16 o                         
  10 -14   3        292.20        245.65        33.11 o                         
  11 -14   3       1095.20       1183.44        66.06 o                         
 -14 -13   3        112.80        114.29        24.61 o                         
 -13 -13   3        225.60        203.35        18.13 o                         
 -12 -13   3        267.89        256.45        23.96 o                         
 -11 -13   3        204.47        226.57        16.26 o                         
 -10 -13   3         67.63         73.20        13.37 o                         
  -9 -13   3        808.67        766.42        25.90 o                         
  -8 -13   3       5302.20       5164.29        90.09 o                         
  -7 -13   3       1137.01       1079.23        43.05 o                         
  -6 -13   3        256.47        182.68        13.26 o                         
  -5 -13   3       1017.97       1053.92        29.47 o                         
  -4 -13   3       2181.36       2246.91        48.10 o                         
  -3 -13   3        112.68        101.17        13.02 o                         
  -2 -13   3       1760.56       1852.89        44.72 o                         
  -1 -13   3         46.58         24.94        10.29 o                         
   0 -13   3       2604.41       2610.59        53.50 o                         
   1 -13   3         39.70         26.24        10.33 o                         
   2 -13   3         20.64         35.80        12.39 o                         
   3 -13   3        891.99       1048.51        34.91 o                         
   4 -13   3         47.69         28.16        12.23 o                         
   5 -13   3        163.02        140.29        16.35 o                         
   6 -13   3       1097.47       1152.58        38.86 o                         
   7 -13   3        359.63        295.89        18.47 o                         
   8 -13   3       2843.75       2842.39        66.69 o                         
   9 -13   3         28.43         -2.28        13.88 o                         
  10 -13   3        336.09        311.71        24.61 o                         
  11 -13   3        193.03        183.26        21.49 o                         
  12 -13   3        778.59        857.92        69.39 o                         
 -15 -12   3          3.22        -11.58        51.82 o                         
 -14 -12   3        449.71        454.56        44.28 o                         
 -13 -12   3        253.95        261.84        25.12 o                         
 -12 -12   3        221.21        220.75        16.44 o                         
 -11 -12   3       2456.77       2496.82        51.45 o                         
 -10 -12   3        495.64        447.12        19.96 o                         
  -9 -12   3        445.62        377.00        21.62 o                         
  -8 -12   3        112.66         71.14        11.68 o                         
  -7 -12   3        296.31        318.79        21.17 o                         
  -6 -12   3        848.04        792.21        23.17 o                         
  -5 -12   3          1.79         -7.04        11.05 o                         
  -4 -12   3       4458.12       4560.34        85.35 o                         
  -3 -12   3       2027.06       1948.74        41.95 o                         
  -2 -12   3       1865.58       1843.60        40.11 o                         
  -1 -12   3        292.25        246.65        19.20 o                         
   0 -12   3       6931.50       7057.51       146.42 o                         
   1 -12   3       4668.62       5224.75        96.29 o                         
   2 -12   3       1118.98       1119.17        31.16 o                         
   3 -12   3        227.48        238.47        16.96 o                         
   4 -12   3          4.88          4.77         9.88 o                         
   5 -12   3       1942.09       2026.72        47.44 o                         
   6 -12   3       1309.86       1242.26        34.60 o                         
   7 -12   3         29.74         46.52        12.34 o                         
   8 -12   3        222.04        290.00        17.18 o                         
   9 -12   3          1.33        -12.00        12.00 o                         
  10 -12   3         22.88        -14.60        14.60 o                         
  11 -12   3        782.57        858.66        31.36 o                         
  12 -12   3         37.11          4.30        25.68 o                         
  13 -12   3       1032.80        240.52       110.93 o                         
 -15 -11   3         89.98        114.90        24.91 o                         
 -14 -11   3          5.24         -5.52        14.46 o                         
 -13 -11   3          0.56        -13.19        13.19 o                         
 -12 -11   3         90.35         98.57        13.69 o                         
 -11 -11   3        110.50        162.40        17.18 o                         
 -10 -11   3       1005.91       1069.97        31.90 o                         
  -9 -11   3         16.47          2.89        13.90 o                         
  -8 -11   3        657.07        627.48        20.88 o                         
  -7 -11   3         15.16         13.08        10.69 o                         
  -6 -11   3         87.36         93.84         9.85 o                         
  -5 -11   3        384.30        328.57        14.27 o                         
  -4 -11   3        259.17        272.58        13.96 o                         
  -3 -11   3        735.32        673.63        22.88 o                         
  -2 -11   3        838.36        906.28        23.86 o                         
  -1 -11   3         23.72         10.43         7.57 o                         
   0 -11   3       2020.25       2167.33        44.24 o                         
   1 -11   3       5301.43       5772.86       104.03 o                         
   2 -11   3       3891.01       4278.17        96.93 o                         
   3 -11   3       4508.82       4832.84        96.96 o                         
   4 -11   3        643.88        626.48        21.85 o                         
   5 -11   3        183.46        170.95        14.13 o                         
   6 -11   3       1104.99       1102.07        30.33 o                         
   7 -11   3         34.11         39.66        10.55 o                         
   8 -11   3        781.45        657.11        24.57 o                         
   9 -11   3         19.73         17.72        12.65 o                         
  10 -11   3        306.66        271.77        18.18 o                         
  11 -11   3       1451.83       1422.95        38.83 o                         
  12 -11   3        173.19        120.88        20.27 o                         
  13 -11   3       1068.46       1241.63        74.71 o                         
  14 -11   3          1.63          4.14        51.81 o                         
 -16 -10   3        268.03        246.29        27.75 o                         
 -15 -10   3        273.12        251.63        22.54 o                         
 -14 -10   3       3644.04       3805.80        71.81 o                         
 -13 -10   3         56.01         38.40        13.50 o                         
 -12 -10   3         64.50         44.73        12.21 o                         
 -11 -10   3        762.44        875.39        26.22 o                         
 -10 -10   3        425.52        430.07        18.18 o                         
  -9 -10   3       1307.07       1295.91        30.88 o                         
  -8 -10   3        393.70        287.25        15.15 o                         
  -7 -10   3       1048.76        964.43        23.87 o                         
  -6 -10   3         30.91         25.83         8.05 o                         
  -5 -10   3       3901.43       4002.53        69.52 o                         
  -4 -10   3       1893.53       1993.00        38.12 o                         
  -3 -10   3        136.15        101.89         9.36 o                         
  -2 -10   3        394.65        329.01        14.00 o                         
  -1 -10   3         10.78          3.82         6.53 o                         
   0 -10   3         33.00         40.47         7.49 o                         
   1 -10   3       1690.08       1490.31        32.23 o                         
   2 -10   3       1202.70       1283.24        31.68 o                         
   3 -10   3       1262.50       1274.20        31.73 o                         
   4 -10   3        395.80        395.98        17.30 o                         
   5 -10   3        100.14        112.87        10.50 o                         
   6 -10   3       2513.15       2537.81        61.14 o                         
   7 -10   3         35.29         29.22         9.44 o                         
   8 -10   3        755.73        808.83        26.05 o                         
   9 -10   3        602.67        504.36        26.74 o                         
  10 -10   3        456.24        495.90        22.94 o                         
  11 -10   3        699.08        679.21        24.68 o                         
  12 -10   3        271.91        270.50        21.53 o                         
  13 -10   3         10.17         11.51        18.57 o                         
  14 -10   3        340.91        248.28        45.92 o                         
 -16  -9   3        194.90        236.57        24.12 o                         
 -15  -9   3        602.87        633.51        34.38 o                         
 -14  -9   3        985.40       1147.09        32.30 o                         
 -13  -9   3        447.18        501.21        21.29 o                         
 -12  -9   3         38.25         38.70        11.76 o                         
 -11  -9   3         54.84         36.56        11.22 o                         
 -10  -9   3        337.26        408.89        21.63 o                         
  -9  -9   3        879.73        905.46        24.64 o                         
  -8  -9   3        588.79        488.11        19.07 o                         
  -7  -9   3         46.65          7.00         7.74 o                         
  -6  -9   3        219.92        247.81        11.95 o                         
  -5  -9   3       5073.54       5876.17        97.50 o                         
  -4  -9   3       1239.26       1487.95        29.73 o                         
  -3  -9   3       2041.38       1867.31        35.26 o                         
  -2  -9   3        646.54        632.97        17.93 o                         
  -1  -9   3       6374.90       7386.17       129.53 o                         
   0  -9   3        882.53        742.11        19.24 o                         
   1  -9   3         62.33         46.31         7.64 o                         
   2  -9   3        791.75        871.24        23.59 o                         
   3  -9   3         36.25         36.94         8.08 o                         
   4  -9   3       2275.84       2563.28        53.95 o                         
   5  -9   3          0.57          4.21         7.66 o                         
   6  -9   3       3615.46       3347.14        68.34 o                         
   7  -9   3         55.54         38.07         8.74 o                         
   8  -9   3        832.95        683.84        22.35 o                         
   9  -9   3       1876.05       1934.86        61.26 o                         
  10  -9   3        187.60        165.35        13.35 o                         
  11  -9   3       1168.68       1172.58        46.73 o                         
  12  -9   3        192.87        171.14        18.07 o                         
  13  -9   3        142.12        125.50        17.89 o                         
  14  -9   3         15.98        -18.24        18.24 o                         
  15  -9   3        166.18        246.11        53.37 o                         
 -16  -8   3        124.02        120.66        24.96 o                         
 -15  -8   3        494.14        537.99        26.01 o                         
 -14  -8   3        354.39        374.39        18.98 o                         
 -13  -8   3          3.89          9.11        11.56 o                         
 -12  -8   3          0.86        -10.23        10.23 o                         
 -11  -8   3        529.29        496.70        20.12 o                         
 -10  -8   3         41.02         29.23        10.28 o                         
  -9  -8   3         15.93          5.53         8.31 o                         
  -8  -8   3       3520.94       3490.23        66.76 o                         
  -7  -8   3       1780.25       1709.37        34.08 o                         
  -6  -8   3       1401.27       1519.87        32.43 o                         
  -5  -8   3       4781.32       4724.77        79.29 o                         
  -4  -8   3       5026.36       5086.28        84.56 o                         
  -3  -8   3       3782.74       3977.35        67.09 o                         
  -2  -8   3       2302.45       2373.99        45.61 o                         
  -1  -8   3        415.23        456.37        14.04 o                         
   0  -8   3       3145.44       3351.83        61.62 o                         
   1  -8   3       2207.43       2725.04        56.02 o                         
   2  -8   3        502.93        603.88        18.21 o                         
   3  -8   3       5066.22       5501.75       106.75 o                         
   4  -8   3       1987.81       2264.66        47.72 o                         
   5  -8   3       2522.63       2586.06        53.59 o                         
   6  -8   3        498.64        489.93        16.81 o                         
   7  -8   3          0.20         -3.45         7.07 o                         
   8  -8   3        112.40        120.06        10.03 o                         
   9  -8   3       5835.02       6022.86       162.56 o                         
  10  -8   3        130.27        134.97        12.49 o                         
  11  -8   3       1453.78       1469.81        42.22 o                         
  12  -8   3         16.67        -13.10        13.10 o                         
  13  -8   3        555.19        640.04        35.03 o                         
  14  -8   3        171.99        216.18        19.22 o                         
  15  -8   3         10.03        -24.19        24.19 o                         
 -16  -7   3         96.37         96.91        22.54 o                         
 -15  -7   3        379.43        311.79        17.79 o                         
 -14  -7   3       3741.88       4003.71        72.97 o                         
 -13  -7   3       1677.20       1758.61        41.65 o                         
 -12  -7   3          6.33         -9.27         9.97 o                         
 -11  -7   3         44.61         22.68        13.27 o                         
 -10  -7   3         34.56         21.24         8.92 o                         
  -9  -7   3       1797.97       1807.81        45.59 o                         
  -8  -7   3        764.84        718.84        19.70 o                         
  -7  -7   3       1257.01       1198.54        25.70 o                         
  -6  -7   3        917.60        721.39        18.67 o                         
  -5  -7   3        639.31        512.96        14.62 o                         
  -4  -7   3        762.40        934.29        20.40 o                         
  -3  -7   3       1327.62       1185.28        23.71 o                         
  -2  -7   3       3327.31       3847.43        64.31 o                         
  -1  -7   3        557.48        534.84        14.65 o                         
   0  -7   3       1570.31       1728.10        33.97 o                         
   1  -7   3      11904.40      13838.92       258.48 o                         
   2  -7   3        591.22        734.59        19.47 o                         
   3  -7   3       2284.96       2224.32        46.27 o                         
   4  -7   3       8570.95       9090.76       171.62 o                         
   5  -7   3       2031.83       2268.21        47.21 o                         
   6  -7   3       9476.30      10249.75       192.87 o                         
   7  -7   3       1709.14       1679.08        36.98 o                         
   8  -7   3        912.79        833.78        38.58 o                         
   9  -7   3        248.58        252.86        18.03 o                         
  10  -7   3         89.88        122.78         9.63 o                         
  11  -7   3        452.21        535.66        23.87 o                         
  12  -7   3       1336.04       1454.13        47.37 o                         
  13  -7   3          2.19        -13.49        13.49 o                         
  14  -7   3       2743.72       2859.35        70.43 o                         
  15  -7   3         32.14          1.60        22.70 o                         
  16  -7   3         58.19         33.84        37.56 o                         
 -17  -6   3          3.55        -29.80        29.80 o                         
 -16  -6   3        255.25        261.21        22.96 o                         
 -15  -6   3        186.90        205.00        15.53 o                         
 -14  -6   3         53.24         66.38        11.98 o                         
 -13  -6   3         65.27         58.49        11.20 o                         
 -12  -6   3        814.10        852.63        24.73 o                         
 -11  -6   3       2208.08       2258.46        67.41 o                         
 -10  -6   3       2811.07       2773.84        51.21 o                         
  -9  -6   3          8.96         13.86         7.64 o                         
  -8  -6   3        293.20        266.33        11.98 o                         
  -7  -6   3        643.86        677.77        17.75 o                         
  -6  -6   3          4.03         -4.91         5.44 o                         
  -5  -6   3       5876.01       5967.82        97.66 o                         
  -4  -6   3       5936.53       6163.95       100.17 o                         
  -3  -6   3       4674.60       4951.91        81.18 o                         
  -2  -6   3       5083.31       5056.00        82.55 o                         
  -1  -6   3       3665.03       3874.36        69.19 o                         
   0  -6   3      12215.80      13533.29       230.40 o                         
   1  -6   3       7107.24       7975.03       150.61 o                         
   2  -6   3        263.61        190.68         9.17 o                         
   3  -6   3        308.98        327.17        11.53 o                         
   4  -6   3       6770.50       7098.77       134.52 o                         
   5  -6   3         10.33         18.45         5.38 o                         
   6  -6   3       2061.05       1928.04        40.47 o                         
   7  -6   3         60.77         63.30         6.84 o                         
   8  -6   3        171.87        168.47        12.09 o                         
   9  -6   3         82.35         57.50         8.99 o                         
  10  -6   3        428.01        446.90        20.13 o                         
  11  -6   3        113.84        152.31        14.21 o                         
  12  -6   3       2265.63       2148.00        50.07 o                         
  13  -6   3        149.05         92.16        13.03 o                         
  14  -6   3        591.29        670.02        26.86 o                         
  15  -6   3          0.78         10.87        13.85 o                         
  16  -6   3         75.80         48.98        23.86 o                         
 -17  -5   3        528.11        605.56        39.41 o                         
 -16  -5   3         65.19         48.58        17.89 o                         
 -15  -5   3         14.23        -11.42        11.42 o                         
 -14  -5   3        350.77        395.19        17.46 o                         
 -13  -5   3        383.46        394.27        19.79 o                         
 -12  -5   3        239.82        160.59        12.64 o                         
 -11  -5   3       4171.59       4185.95        99.54 o                         
 -10  -5   3       3733.64       3511.95        70.16 o                         
  -9  -5   3        152.87        124.44         9.17 o                         
  -8  -5   3        114.88         93.44         8.19 o                         
  -7  -5   3       3651.78       3488.23        60.18 o                         
  -6  -5   3       4428.82       4724.96        79.30 o                         
  -5  -5   3       3872.08       3813.81        64.08 o                         
  -4  -5   3        766.38        595.63        14.34 o                         
  -3  -5   3       1149.28       1086.14        21.34 o                         
  -2  -5   3        854.83       1092.21        20.94 o                         
  -1  -5   3       3315.80       3218.94        53.43 o                         
   0  -5   3       6311.51       6603.46       113.98 o                         
   1  -5   3       7995.18       8162.33       153.36 o                         
   2  -5   3       2431.71       2512.76        45.67 o                         
   3  -5   3       1825.22       1915.41        35.65 o                         
   4  -5   3       3297.61       3361.86        59.82 o                         
   5  -5   3      10810.34      12633.13       214.76 o                         
   6  -5   3       6300.17       6691.45       115.52 o                         
   7  -5   3       3340.93       3383.67        66.51 o                         
   8  -5   3        346.99        424.07        13.87 o                         
   9  -5   3       7278.72       7587.54       155.71 o                         
  10  -5   3        146.33        153.80        13.73 o                         
  11  -5   3       5940.90       6121.27       132.50 o                         
  12  -5   3        557.65        591.39        22.96 o                         
  13  -5   3         66.12         74.83        11.56 o                         
  14  -5   3        782.27        775.26        35.57 o                         
  15  -5   3          6.68         -7.79        15.93 o                         
  16  -5   3        180.07        234.48        25.45 o                         
 -17  -4   3        431.97        478.11        34.14 o                         
 -16  -4   3       1043.25       1019.17        38.47 o                         
 -15  -4   3        378.10        430.15        20.34 o                         
 -14  -4   3       2414.24       2522.32        49.41 o                         
 -13  -4   3          1.40         -0.21        10.64 o                         
 -12  -4   3        282.49        231.42        15.28 o                         
 -11  -4   3        172.61        137.85        11.06 o                         
 -10  -4   3       1207.96       1090.36        25.53 o                         
  -9  -4   3          8.88         19.41         8.54 o                         
  -8  -4   3        260.02        204.78        10.33 o                         
  -7  -4   3       3286.71       3491.09        59.99 o                         
  -6  -4   3         40.87         86.17         6.59 o                         
  -5  -4   3         10.14         -4.52         4.52 o                         
  -4  -4   3       8357.84       8256.09       132.13 o                         
  -3  -4   3        105.55         75.05         5.20 o                         
  -2  -4   3       4382.14       4485.45        72.94 o                         
  -1  -4   3       5179.63       5453.83        87.62 o                         
   0  -4   3       5441.04       5799.57        92.80 o                         
   1  -4   3       3807.09       3892.54        68.11 o                         
   2  -4   3       5157.96       5339.34        92.20 o                         
   3  -4   3        222.33        201.40        10.52 o                         
   4  -4   3       2984.78       2597.61        46.47 o                         
   5  -4   3       3787.66       4338.62        75.64 o                         
   6  -4   3       1679.09       1716.15        32.06 o                         
   7  -4   3       1205.35        993.43        20.34 o                         
   8  -4   3        777.63        888.68        20.46 o                         
   9  -4   3       2174.01       2192.79        44.78 o                         
  10  -4   3         94.19         67.51         9.55 o                         
  11  -4   3         20.35         31.00         9.83 o                         
  12  -4   3       1526.86       1451.69        35.80 o                         
  13  -4   3        137.35        151.33        12.34 o                         
  14  -4   3       3672.16       3720.92       157.57 o                         
  15  -4   3         15.87         12.15        12.14 o                         
  16  -4   3         49.11         57.42        13.94 o                         
  17  -4   3       1099.71       1194.92        80.75 o                         
 -17  -3   3          9.73         33.77        25.62 o                         
 -16  -3   3       1901.76       2118.42        50.42 o                         
 -15  -3   3        272.54        227.46        14.42 o                         
 -14  -3   3         39.24         27.68        10.78 o                         
 -13  -3   3         36.85         34.00        10.32 o                         
 -12  -3   3       4121.47       4290.02        75.05 o                         
 -11  -3   3         20.25         13.86         8.14 o                         
 -10  -3   3         61.70         82.83         8.64 o                         
  -9  -3   3        668.87        837.14        22.22 o                         
  -8  -3   3        320.55        276.64        11.73 o                         
  -7  -3   3        108.17        141.83         8.24 o                         
  -6  -3   3         54.50        110.19         7.08 o                         
  -5  -3   3       1548.24       1228.86        23.95 o                         
  -4  -3   3      50478.56      48628.49       756.67 o                         
  -3  -3   3         67.30         25.85         3.91 o                         
  -2  -3   3        640.52        604.02        14.02 o                         
  -1  -3   3       1313.82       1157.42        19.65 o                         
   0  -3   3      13759.28      14454.07       226.20 o                         
   1  -3   3       1227.81       1339.69        25.09 o                         
   2  -3   3       3727.96       3865.23        67.21 o                         
   3  -3   3      12044.75      12846.08       217.04 o                         
   4  -3   3       8311.58       9019.21       153.26 o                         
   5  -3   3          3.57         -0.33         2.97 o                         
   6  -3   3       1091.54        810.51        16.65 o                         
   7  -3   3         56.64         39.15         3.95 o                         
   8  -3   3       1510.07       1567.59        29.53 o                         
   9  -3   3        526.26        558.30        14.85 o                         
  10  -3   3          0.83         -3.56         4.44 o                         
  11  -3   3       1981.26       1854.62        36.56 o                         
  12  -3   3        301.72        357.93        20.41 o                         
  13  -3   3         22.63         37.98         9.60 o                         
  14  -3   3        185.18        181.45        12.59 o                         
  15  -3   3         50.87         25.30        10.36 o                         
  16  -3   3         41.36         42.87        12.23 o                         
  17  -3   3         42.98         22.23        32.64 o                         
 -17  -2   3         79.54         95.65        23.04 o                         
 -16  -2   3        837.83        943.76        40.35 o                         
 -15  -2   3       1459.75       1554.11        33.13 o                         
 -14  -2   3         84.57         78.35        10.91 o                         
 -13  -2   3          1.83         15.01        10.66 o                         
 -12  -2   3        321.26        346.74        15.12 o                         
 -11  -2   3        273.40        222.52        20.13 o                         
 -10  -2   3          2.78         -3.20         6.75 o                         
  -9  -2   3       3577.42       3617.34        62.91 o                         
  -8  -2   3         12.35         23.78         6.10 o                         
  -7  -2   3       5324.20       4653.75        77.81 o                         
  -6  -2   3        114.97        169.62         8.22 o                         
  -5  -2   3       1295.61       1627.73        29.90 o                         
  -4  -2   3        585.44        423.04        11.18 o                         
  -3  -2   3       1628.31       1613.68        28.58 o                         
  -2  -2   3       4325.71       4432.71        67.00 o                         
  -1  -2   3       1999.74       1906.91        30.05 o                         
   0  -2   3       4011.09       3777.98        56.86 o                         
   1  -2   3       4815.35       5030.96        86.25 o                         
   3  -2   3       1442.70       1535.07        27.71 o                         
   4  -2   3        397.61        487.68        10.47 o                         
   5  -2   3        162.24        273.27         7.33 o                         
   6  -2   3      10037.04      10450.17       176.80 o                         
   7  -2   3       7757.03       7805.49       162.30 o                         
   8  -2   3       6524.03       6739.97       141.16 o                         
   9  -2   3          2.43         -3.65         3.65 o                         
  10  -2   3       1196.58       1173.92        26.52 o                         
  11  -2   3         32.15         21.53         6.30 o                         
  12  -2   3        336.71        281.45        10.15 o                         
  13  -2   3         74.32         84.34        10.33 o                         
  14  -2   3        546.03        581.31        28.12 o                         
  15  -2   3        462.94        444.43        20.21 o                         
  16  -2   3        833.04        778.93        22.47 o                         
  17  -2   3         18.70          4.62        21.05 o                         
 -17  -1   3        153.65        125.03        39.48 o                         
 -16  -1   3        164.37        176.82        18.71 o                         
 -15  -1   3       3888.19       3957.06        74.15 o                         
 -14  -1   3        219.51        239.32        13.27 o                         
 -13  -1   3        549.98        555.96        21.63 o                         
 -12  -1   3       1712.18       1832.88        39.40 o                         
 -11  -1   3        235.50        208.86        12.36 o                         
 -10  -1   3         59.19         35.77         8.25 o                         
  -9  -1   3      12621.18      12949.77       207.00 o                         
  -8  -1   3        824.55        888.93        20.47 o                         
  -7  -1   3       9853.52       9868.82       158.28 o                         
  -6  -1   3        339.08        298.46        10.36 o                         
  -5  -1   3        795.90        912.15        18.77 o                         
  -4  -1   3      11171.46      10697.64       169.39 o                         
  -3  -1   3        327.45        436.99         9.75 o                         
  -1  -1   3       5166.10       5319.52        79.14 o                         
   0  -1   3        571.90        540.02         9.93 o                         
   1  -1   3        763.49        795.17        15.26 o                         
   2  -1   3      30889.49      29899.43       869.29 o                         
   3  -1   3        316.57        358.74        10.62 o                         
   4  -1   3       2109.00       1797.75        36.87 o                         
   5  -1   3       1092.98        838.08        17.48 o                         
   6  -1   3        467.25        667.49        17.73 o                         
   7  -1   3         10.54         14.04         3.17 o                         
   8  -1   3        798.91        980.72        22.26 o                         
   9  -1   3       2636.07       2701.27        48.94 o                         
  10  -1   3       1757.47       1680.16        32.39 o                         
  11  -1   3         13.78          7.49         5.64 o                         
  12  -1   3        216.93        198.31         9.02 o                         
  13  -1   3        719.87        773.15        18.10 o                         
  14  -1   3        135.55        113.24         9.05 o                         
  15  -1   3        643.79        780.39        32.17 o                         
  16  -1   3        236.37        254.79        21.20 o                         
  17  -1   3        191.13        186.53        69.95 o                         
 -17   0   3        399.49        404.62        88.65 o                         
 -16   0   3          0.46        -14.45        14.45 o                         
 -15   0   3        893.77        958.60        32.44 o                         
 -14   0   3        205.97        175.96        17.78 o                         
 -13   0   3        989.73       1015.57        29.60 o                         
 -12   0   3       3242.09       3375.07        64.77 o                         
 -11   0   3        883.06        853.85        23.75 o                         
 -10   0   3         45.24         32.12         6.55 o                         
  -9   0   3       2892.51       3089.42        54.69 o                         
  -8   0   3       1360.21       1613.95        31.40 o                         
  -7   0   3       2351.11       2325.69        41.77 o                         
  -6   0   3        140.73        157.56         7.28 o                         
  -5   0   3       4426.62       3722.68        62.02 o                         
  -4   0   3      12127.45      11455.84       169.07 o                         
  -3   0   3      24529.47      22619.16       330.22 o                         
  -2   0   3      15185.80      14072.98       206.22 o                         
   0   0   3       6249.75       6075.48        89.88 o                         
   1   0   3        379.26        302.74         6.38 o                         
   2   0   3        761.60        809.09        16.89 o                         
   4   0   3       5011.66       5464.03       101.55 o                         
   5   0   3       1882.60       2273.86        43.21 o                         
   6   0   3        485.89        572.51        12.27 o                         
   7   0   3       9384.31       9402.64       159.83 o                         
   8   0   3          0.47         -1.84         4.17 o                         
   9   0   3        741.57        700.81        15.29 o                         
  10   0   3       1180.92       1090.46        25.84 o                         
  11   0   3          6.27          9.86         6.64 o                         
  12   0   3        413.59        389.73        13.29 o                         
  13   0   3        683.93        633.52        15.01 o                         
  14   0   3        149.02        139.48        10.30 o                         
  15   0   3       1719.59       1733.35        37.23 o                         
  16   0   3         59.54         56.62        17.17 o                         
  17   0   3        249.75        298.98        72.02 o                         
  18   0   3        148.15        210.88        77.20 o                         
 -17   1   3        442.07        533.69        43.13 o                         
 -16   1   3          5.59         24.21        21.90 o                         
 -15   1   3        134.97        165.38        22.22 o                         
 -14   1   3        989.14       1070.67        36.51 o                         
 -13   1   3          6.14         -5.61        14.71 o                         
 -12   1   3         45.72          8.70        17.27 o                         
 -11   1   3         33.10          7.81        10.65 o                         
 -10   1   3        530.20        543.62        19.23 o                         
  -9   1   3       7455.49       7627.02       198.32 o                         
  -8   1   3       2189.61       2271.24        44.85 o                         
  -7   1   3       4671.41       4762.69        79.32 o                         
  -6   1   3         40.58         51.83         4.85 o                         
  -5   1   3       5366.07       4902.31        80.31 o                         
  -4   1   3      13175.66      13207.29       194.58 o                         
  -3   1   3      25334.79      25471.08       397.63 o                         
  -2   1   3       6098.33       6302.91        93.80 o                         
   0   1   3         20.38          3.27         1.60 o                         
   1   1   3        169.98        177.54         4.61 o                         
   2   1   3        491.52        491.18        10.79 o                         
   3   1   3      16815.26      15599.36       455.52 o                         
   4   1   3       6076.19       6069.56       154.79 o                         
   5   1   3      10440.17       9386.24       243.13 o                         
   6   1   3          6.52         11.63         5.00 o                         
   7   1   3       5956.45       5786.62       121.92 o                         
   8   1   3      12634.49      12572.21       212.54 o                         
   9   1   3         79.05         65.07         4.45 o                         
  10   1   3       7064.04       7199.47       123.44 o                         
  11   1   3       2412.29       2450.10        55.90 o                         
  12   1   3       2312.52       2305.28        53.61 o                         
  13   1   3        280.87        280.32        13.34 o                         
  14   1   3        307.43        287.63        13.12 o                         
  15   1   3        128.45        138.07         8.92 o                         
  16   1   3         10.10         -0.09        14.68 o                         
  17   1   3          4.76        -56.47        56.47 o                         
  18   1   3        359.42        198.98        82.39 o                         
 -17   2   3        106.09         78.62        28.46 o                         
 -16   2   3        117.92        104.72        26.68 o                         
 -15   2   3        334.71        352.82        20.66 o                         
 -14   2   3        285.19        370.74        22.04 o                         
 -13   2   3         39.48          7.79        12.42 o                         
 -12   2   3         90.83         78.87        12.90 o                         
 -11   2   3       2766.93       2548.75        64.66 o                         
 -10   2   3        685.60        748.76        28.13 o                         
  -9   2   3       2903.54       2865.10        82.45 o                         
  -8   2   3         37.66         15.45         8.16 o                         
  -7   2   3       1000.86        804.53        24.64 o                         
  -6   2   3       3001.52       3240.72        59.87 o                         
  -5   2   3       4715.93       4994.78        76.06 o                         
  -4   2   3      28970.67      26543.16       448.47 o                         
  -3   2   3         47.37         30.97         3.13 o                         
  -2   2   3      26221.08      23782.21       371.02 o                         
  -1   2   3      13033.75      11781.20       172.72 o                         
   0   2   3        696.34        526.31         9.44 o                         
   1   2   3       2653.05       2747.33        44.10 o                         
   2   2   3       1838.60       1818.45        51.11 o                         
   3   2   3          6.40         -5.35         5.35 o                         
   4   2   3       2556.50       2452.89        75.84 o                         
   5   2   3       4683.79       4291.51       130.28 o                         
   6   2   3          1.78          3.51         9.84 o                         
   7   2   3        875.54        661.48        19.99 o                         
   8   2   3       3021.18       3043.37        66.08 o                         
   9   2   3          0.73         -0.48         3.05 o                         
  10   2   3       4300.55       4188.64        90.80 o                         
  11   2   3          6.16         -1.67         5.09 o                         
  12   2   3         22.75         23.60         5.46 o                         
  13   2   3       6924.06       6993.32       168.94 o                         
  14   2   3        271.23        251.42        16.68 o                         
  15   2   3        672.18        641.35        39.96 o                         
  16   2   3          0.07        -20.80        22.80 o                         
  17   2   3          9.16         10.41        12.05 o                         
  18   2   3        364.57        417.66        81.87 o                         
 -16   3   3        119.13         70.96        25.22 o                         
 -15   3   3        159.72        175.80        18.45 o                         
 -14   3   3        509.71        395.29        23.08 o                         
 -13   3   3        447.00        365.90        35.81 o                         
 -12   3   3        208.84        182.87        18.91 o                         
 -11   3   3          0.91        -10.11        10.11 o                         
 -10   3   3         60.69         33.54        10.60 o                         
  -9   3   3       3092.34       3203.53        76.33 o                         
  -8   3   3        313.90        347.49        18.92 o                         
  -7   3   3       1176.14       1275.39        55.60 o                         
  -6   3   3       1028.10       1000.64        36.01 o                         
  -5   3   3       5721.61       5797.88       131.09 o                         
  -4   3   3       6734.20       7012.54       124.93 o                         
  -3   3   3          0.52         -3.51         3.51 o                         
  -2   3   3        277.75        264.60         8.08 o                         
  -1   3   3       2572.30       2813.15        49.83 o                         
   0   3   3      10017.40       9782.76       181.58 o                         
   1   3   3       8793.82       7790.08       171.58 o                         
   3   3   3      12262.27      11651.54       214.82 o                         
   4   3   3      15611.17      14438.21       421.22 o                         
   5   3   3       1129.16       1160.46        22.53 o                         
   6   3   3       1219.69       1198.48        41.03 o                         
   7   3   3      10129.11      10245.45       245.50 o                         
   8   3   3        770.44        669.45        19.20 o                         
   9   3   3          8.31         -0.80         3.81 o                         
  10   3   3       2985.50       3086.45        67.98 o                         
  11   3   3        172.02        188.41         8.10 o                         
  12   3   3        757.70        627.28        18.62 o                         
  13   3   3       2393.84       2435.25        56.12 o                         
  14   3   3          1.56        -17.06        17.06 o                         
  15   3   3        256.86        243.52        26.33 o                         
  16   3   3          3.18         39.99        21.27 o                         
  17   3   3         61.60         31.60        16.90 o                         
  18   3   3       1013.67        944.45       119.74 o                         
 -16   4   3        460.21        492.96        58.54 o                         
 -15   4   3         12.45        -16.26        16.26 o                         
 -14   4   3        677.23        709.03        37.73 o                         
 -13   4   3        657.61        585.03        26.88 o                         
 -12   4   3         42.90         57.27        13.07 o                         
 -11   4   3       2280.63       2208.80        64.74 o                         
 -10   4   3       1769.28       1682.59        42.50 o                         
  -9   4   3         47.57         23.15         9.23 o                         
  -8   4   3        272.67        233.43        14.04 o                         
  -7   4   3        371.82        266.04        13.87 o                         
  -6   4   3       1977.76       1974.57        43.42 o                         
  -5   4   3       7492.64       7655.07       132.67 o                         
  -4   4   3       1623.78       1463.62        29.06 o                         
  -3   4   3        162.66        132.75         6.32 o                         
  -2   4   3        360.78        359.56        14.37 o                         
  -1   4   3          6.76         -3.83         3.83 o                         
   0   4   3      14736.30      14772.66       353.39 o                         
   1   4   3         36.35         59.77         6.06 o                         
   2   4   3       6369.76       5628.17       104.91 o                         
   3   4   3       3701.51       3175.91        54.61 o                         
   4   4   3       3082.68       3073.57        70.07 o                         
   5   4   3       3308.38       3351.68        63.58 o                         
   6   4   3       1678.45       1633.97        29.72 o                         
   7   4   3         78.14         70.31         5.94 o                         
   8   4   3      12258.21      11862.44       284.63 o                         
   9   4   3        893.29        866.53        26.38 o                         
  10   4   3       6157.32       6322.73       156.42 o                         
  11   4   3         69.26         26.36         6.05 o                         
  12   4   3       3567.18       3492.17        77.27 o                         
  13   4   3        354.29        349.70        14.97 o                         
  14   4   3        382.67        348.12        33.24 o                         
  15   4   3         56.88         46.43        21.42 o                         
  16   4   3        143.23        170.20        27.33 o                         
  17   4   3        350.79        344.99        49.23 o                         
  18   4   3         62.47        147.14        68.91 o                         
 -16   5   3        439.53        408.21       109.60 o                         
 -15   5   3        699.53        755.10        53.59 o                         
 -14   5   3       1956.91       2037.74        53.47 o                         
 -13   5   3        249.53        265.13        18.64 o                         
 -12   5   3        169.39        125.62        17.01 o                         
 -11   5   3         72.49         79.13        13.05 o                         
 -10   5   3        875.76        817.83        27.58 o                         
  -9   5   3        103.13        105.79        11.02 o                         
  -8   5   3       1102.00       1177.53        31.21 o                         
  -7   5   3        130.68        122.45        10.14 o                         
  -6   5   3      10416.71      10521.46       199.96 o                         
  -5   5   3       1083.65       1101.79        23.98 o                         
  -4   5   3       6930.71       7482.65       129.84 o                         
  -3   5   3        702.51        801.66        22.38 o                         
  -2   5   3        576.11        587.63        20.20 o                         
  -1   5   3       8292.67       9021.74       218.43 o                         
   0   5   3        626.46        709.02        18.67 o                         
   1   5   3       1614.25       1537.81        35.07 o                         
   2   5   3      40162.18      38485.17      1119.31 o                         
   3   5   3      24194.60      23819.17       490.69 o                         
   4   5   3         12.25          6.77         2.59 o                         
   5   5   3        378.57        388.12        18.39 o                         
   6   5   3        696.20        722.78        15.12 o                         
   7   5   3       3070.12       3203.28        56.54 o                         
   8   5   3       8465.76       8519.20       145.73 o                         
   9   5   3        509.11        422.73        10.54 o                         
  10   5   3       1929.09       1923.56        51.25 o                         
  11   5   3        870.41        948.90        57.59 o                         
  12   5   3        732.12        801.19        24.92 o                         
  13   5   3       1417.32       1421.47        47.16 o                         
  14   5   3         65.09         49.09        20.46 o                         
  15   5   3       1411.92       1440.41        67.04 o                         
  16   5   3        598.78        574.22        89.14 o                         
  17   5   3          0.61        -26.71        26.71 o                         
  18   5   3        115.39        184.45        67.87 o                         
 -16   6   3        328.83        244.58        58.04 o                         
 -15   6   3        703.27        803.90        38.62 o                         
 -14   6   3        103.18        105.96        18.34 o                         
 -13   6   3         41.04         37.78        15.07 o                         
 -12   6   3        178.25        196.73        16.80 o                         
 -11   6   3        716.13        683.26        27.02 o                         
 -10   6   3        181.24        185.11        20.68 o                         
  -9   6   3        557.56        730.82        25.51 o                         
  -8   6   3       2185.75       2323.27        59.30 o                         
  -7   6   3        230.33        204.05        15.75 o                         
  -6   6   3        427.54        328.08        11.81 o                         
  -5   6   3       5534.69       5741.47       110.78 o                         
  -4   6   3        292.68        304.13        14.43 o                         
  -3   6   3        229.31        260.29        14.64 o                         
  -2   6   3        472.26        596.96        25.46 o                         
  -1   6   3       9908.32       9859.34       206.65 o                         
   0   6   3        329.50        344.04        19.75 o                         
   1   6   3        163.84        201.49         8.79 o                         
   2   6   3        894.33       1349.38        27.82 o                         
   3   6   3       1041.17        905.93        17.81 o                         
   4   6   3        390.08        279.68         7.95 o                         
   5   6   3       3610.11       4490.74        77.70 o                         
   6   6   3        840.35        945.13        24.45 o                         
   7   6   3       3791.59       3412.33        70.65 o                         
   8   6   3        856.70        985.59        20.46 o                         
   9   6   3        718.80        655.10        15.34 o                         
  10   6   3       1011.93       1003.30        23.35 o                         
  11   6   3        124.68        127.49         6.30 o                         
  12   6   3         20.33          2.43         9.00 o                         
  13   6   3        371.59        368.26        15.45 o                         
  14   6   3         71.21         59.72        12.49 o                         
  15   6   3       2066.64       2111.04        85.44 o                         
  16   6   3        626.83        611.99        61.41 o                         
  17   6   3        141.32        129.88        31.90 o                         
  18   6   3        237.18        261.63        39.06 o                         
 -15   7   3         12.40         67.91        32.28 o                         
 -14   7   3        283.35        251.92        21.87 o                         
 -13   7   3        135.49        138.19        19.38 o                         
 -12   7   3        815.52        794.07        34.62 o                         
 -11   7   3        830.51        921.65        31.67 o                         
 -10   7   3       3137.85       3016.88        68.46 o                         
  -9   7   3         52.25         72.73        19.53 o                         
  -8   7   3       4405.54       4355.97       111.14 o                         
  -7   7   3       1037.25       1077.82        25.02 o                         
  -6   7   3        970.89        889.67        21.72 o                         
  -5   7   3       1489.31       1673.62        42.68 o                         
  -4   7   3        140.46        105.67         9.66 o                         
  -3   7   3       3978.63       4153.17       105.77 o                         
  -2   7   3       2928.86       3011.25        74.59 o                         
  -1   7   3          3.33          1.11         4.59 o                         
   0   7   3       4553.57       4342.24        94.05 o                         
   1   7   3         13.63         -4.64         4.68 o                         
   2   7   3       1132.82       1460.09        30.43 o                         
   3   7   3       3399.69       3256.23        63.08 o                         
   4   7   3       4679.06       4856.13        84.12 o                         
   5   7   3       3182.65       3967.69        69.32 o                         
   6   7   3       4585.62       4585.53        79.99 o                         
   7   7   3       3730.81       3838.51        67.87 o                         
   8   7   3       4609.82       4371.81        84.91 o                         
   9   7   3        370.90        312.97        10.61 o                         
  10   7   3          6.17          0.55         4.58 o                         
  11   7   3       1320.67       1237.76        26.08 o                         
  12   7   3        248.81        252.22         9.33 o                         
  13   7   3        854.45        819.23        34.01 o                         
  14   7   3          2.04         -1.57         8.31 o                         
  15   7   3       2311.50       2269.44        89.95 o                         
  16   7   3         38.17         28.29        33.94 o                         
  17   7   3       1034.93       1079.63       151.36 o                         
  18   7   3        128.76        156.00        39.36 o                         
 -15   8   3        497.91        521.29        61.46 o                         
 -14   8   3        863.64        895.33        57.21 o                         
 -13   8   3         69.85         56.07        17.94 o                         
 -12   8   3         81.67         54.08        15.36 o                         
 -11   8   3       1082.09       1068.24        35.31 o                         
 -10   8   3         51.56         45.76        12.95 o                         
  -9   8   3        816.96        774.62        27.99 o                         
  -8   8   3       4278.57       4284.91        89.25 o                         
  -7   8   3       2021.67       2067.61        38.25 o                         
  -6   8   3        157.55        149.35        10.16 o                         
  -5   8   3      14549.43      15527.77       326.14 o                         
  -4   8   3       3028.16       3396.08       117.00 o                         
  -3   8   3      11263.70      12195.68       260.24 o                         
  -2   8   3       3344.34       3348.52        75.20 o                         
  -1   8   3       1098.72        984.72        26.76 o                         
   0   8   3         73.44         93.80         8.16 o                         
   1   8   3       4960.64       5352.32       115.09 o                         
   2   8   3       2319.32       2261.93        45.77 o                         
   3   8   3       3833.81       4622.21        88.69 o                         
   4   8   3       2567.23       3389.05        60.10 o                         
   5   8   3       8822.18       9811.65       167.36 o                         
   6   8   3        591.54        644.62        15.27 o                         
   7   8   3          4.30          2.59         4.18 o                         
   8   8   3       1166.80       1066.90        22.85 o                         
   9   8   3        921.27        800.29        21.35 o                         
  10   8   3       2447.22       2114.30        41.20 o                         
  11   8   3        745.24        735.41        18.89 o                         
  12   8   3          3.04         -0.54         5.77 o                         
  13   8   3       3332.73       3463.57        68.20 o                         
  14   8   3         74.39         55.21        11.41 o                         
  15   8   3        930.96        943.13        31.19 o                         
  16   8   3        272.41        261.04        37.52 o                         
  17   8   3        151.03         78.46        34.97 o                         
 -15   9   3        333.45        274.11        67.36 o                         
 -14   9   3        211.24        232.58        29.25 o                         
 -13   9   3       2280.18       2480.34        76.33 o                         
 -12   9   3         22.36        -10.52        15.73 o                         
 -11   9   3       1027.09       1152.01        37.68 o                         
 -10   9   3          8.77          1.13        12.19 o                         
  -9   9   3        707.63        703.47        27.11 o                         
  -8   9   3       3139.32       3120.66        65.83 o                         
  -7   9   3       1996.10       2010.06        40.32 o                         
  -6   9   3       1851.14       1952.89        61.41 o                         
  -5   9   3       6333.66       6466.44       141.54 o                         
  -4   9   3        403.59        292.89        18.74 o                         
  -3   9   3       2625.93       2647.26        62.24 o                         
  -2   9   3       5020.94       4903.79       128.24 o                         
  -1   9   3       1488.14       1589.15        39.93 o                         
   0   9   3       3070.25       3324.61        74.73 o                         
   1   9   3       3207.54       3425.78        76.43 o                         
   2   9   3        736.08        775.67        19.64 o                         
   3   9   3        190.44        141.28         8.38 o                         
   4   9   3       1131.66       1236.24        27.97 o                         
   5   9   3        483.91        498.13        13.31 o                         
   6   9   3       5059.19       4945.65        86.78 o                         
   7   9   3        206.38        225.56         9.82 o                         
   8   9   3         12.66          6.39         5.31 o                         
   9   9   3        626.46        641.21        19.86 o                         
  10   9   3         48.29         28.76         7.65 o                         
  11   9   3        369.30        383.73        18.15 o                         
  12   9   3         70.97         61.90         7.74 o                         
  13   9   3        381.78        364.49        15.04 o                         
  14   9   3        428.71        413.90        26.21 o                         
  15   9   3        179.70        149.21        27.98 o                         
  16   9   3        479.29        508.55        26.91 o                         
  17   9   3        638.43        559.51        47.30 o                         
 -14  10   3        375.30        350.24        45.94 o                         
 -13  10   3        367.77        280.05        28.01 o                         
 -12  10   3        123.68        110.63        19.32 o                         
 -11  10   3        965.66        914.03        44.31 o                         
 -10  10   3         53.00         70.90        15.14 o                         
  -9  10   3        110.04         81.18        14.30 o                         
  -8  10   3          9.07         11.15         6.09 o                         
  -7  10   3       1981.20       2005.64        46.25 o                         
  -6  10   3        122.47        164.94        11.97 o                         
  -5  10   3        273.86        279.84        19.94 o                         
  -4  10   3       1601.88       1549.90        71.36 o                         
  -3  10   3          8.14         11.28         8.62 o                         
  -2  10   3          4.47          1.39         7.90 o                         
  -1  10   3          1.52          7.14         7.60 o                         
   0  10   3       6746.33       7172.99       154.14 o                         
   1  10   3         62.93         81.03         9.35 o                         
   2  10   3          0.73         -4.09         5.52 o                         
   3  10   3      15826.34      16986.91       316.29 o                         
   4  10   3       4958.49       5459.76       105.19 o                         
   5  10   3         10.30         15.58         5.96 o                         
   6  10   3        152.68        131.56         7.97 o                         
   7  10   3         74.73        116.42         7.64 o                         
   8  10   3         34.60         31.22         6.46 o                         
   9  10   3       5215.37       5280.98        94.03 o                         
  10  10   3        486.90        432.20        17.93 o                         
  11  10   3       9356.39       9457.13       180.54 o                         
  12  10   3        270.34        222.05        12.16 o                         
  13  10   3         77.94         67.95         8.88 o                         
  14  10   3          2.09          3.44         7.83 o                         
  15  10   3        331.49        248.35        25.42 o                         
  16  10   3         30.80         29.61        24.35 o                         
  17  10   3        760.65        841.70       104.69 o                         
 -14  11   3       1201.55       1290.82       122.86 o                         
 -13  11   3         33.75         72.42        26.65 o                         
 -12  11   3         94.81         89.47        20.69 o                         
 -11  11   3        320.64        223.82        21.76 o                         
 -10  11   3        377.80        358.90        27.33 o                         
  -9  11   3         16.77         13.05        14.48 o                         
  -8  11   3         26.26         22.81         7.26 o                         
  -7  11   3        257.95        196.89        13.72 o                         
  -6  11   3       1892.36       1941.35        46.67 o                         
  -5  11   3       1920.05       1706.20        53.85 o                         
  -4  11   3         72.14         60.27        11.64 o                         
  -3  11   3       1747.97       1481.75        59.09 o                         
  -2  11   3        301.26        244.33        15.37 o                         
  -1  11   3          3.42          6.56         8.53 o                         
   0  11   3         35.26         10.03         8.28 o                         
   1  11   3       2909.04       3103.82        71.42 o                         
   2  11   3       1415.00       1403.58        32.55 o                         
   3  11   3       4671.00       4801.61        94.01 o                         
   4  11   3        129.70        127.12         9.36 o                         
   5  11   3       4354.62       4267.75        84.20 o                         
   6  11   3          5.10         -3.29         6.56 o                         
   7  11   3         59.62         57.65         7.45 o                         
   8  11   3       3381.16       3453.87        64.27 o                         
   9  11   3       1206.01       1180.59        27.55 o                         
  10  11   3       4763.76       4755.20        86.26 o                         
  11  11   3         13.47         28.63         8.31 o                         
  12  11   3        154.22        172.78        11.70 o                         
  13  11   3        585.04        526.25        20.74 o                         
  14  11   3         15.84          3.02        11.43 o                         
  15  11   3        120.64        127.34        12.66 o                         
  16  11   3        165.16        155.56        27.32 o                         
 -13  12   3          2.58         55.30        37.36 o                         
 -12  12   3         22.63         67.37        34.24 o                         
 -11  12   3        228.28        190.42        21.82 o                         
 -10  12   3       1992.99       2016.47        54.88 o                         
  -9  12   3        153.36        124.04        11.40 o                         
  -8  12   3        198.83        206.40        12.46 o                         
  -7  12   3         95.68        127.86        13.25 o                         
  -6  12   3          9.59          4.40        10.95 o                         
  -5  12   3       5532.64       6133.55       177.12 o                         
  -4  12   3         43.36         26.32        12.26 o                         
  -3  12   3       2469.77       2584.75        65.26 o                         
  -2  12   3       1463.13       1488.62        41.23 o                         
  -1  12   3        895.70        834.18        27.69 o                         
   0  12   3       3280.20       3386.18        78.56 o                         
   1  12   3         12.41          5.76         7.24 o                         
   2  12   3         24.55         35.56         7.71 o                         
   3  12   3        737.74        815.36        23.04 o                         
   4  12   3        821.07        804.79        22.85 o                         
   5  12   3       4282.93       4575.54       101.38 o                         
   6  12   3       9006.67       9137.06       174.59 o                         
   7  12   3       2355.41       2359.75        45.96 o                         
   8  12   3         78.14         79.05         8.84 o                         
   9  12   3       6823.44       6920.95       122.43 o                         
  10  12   3        630.41        586.74        21.68 o                         
  11  12   3        183.88        185.38        11.89 o                         
  12  12   3       1360.01       1386.40        36.90 o                         
  13  12   3         18.83         11.74        10.84 o                         
  14  12   3        549.35        576.91        31.61 o                         
  15  12   3          0.79        -13.21        13.21 o                         
  16  12   3        341.15        326.75        34.73 o                         
 -12  13   3        156.12        168.35        34.80 o                         
 -11  13   3        449.33        380.09        31.48 o                         
 -10  13   3       2736.24       2667.18        67.49 o                         
  -9  13   3         57.90         45.15         8.97 o                         
  -8  13   3       1551.70       1550.49        41.43 o                         
  -7  13   3        110.79         91.48        13.50 o                         
  -6  13   3        400.48        392.25        21.41 o                         
  -5  13   3       2986.46       3095.51        88.81 o                         
  -4  13   3        482.68        371.90        27.02 o                         
  -3  13   3       1705.15       1778.63        50.04 o                         
  -2  13   3       5681.76       5643.08       170.86 o                         
  -1  13   3          3.91        -10.84        10.84 o                         
   0  13   3       3010.16       3058.45        73.15 o                         
   1  13   3        150.07        173.27        12.07 o                         
   2  13   3        422.35        358.28        16.87 o                         
   3  13   3       4243.38       4421.92        88.75 o                         
   4  13   3        646.69        604.38        20.70 o                         
   5  13   3         83.91         80.15        10.00 o                         
   6  13   3        836.56        804.38        24.90 o                         
   7  13   3       3641.10       3675.91        84.28 o                         
   8  13   3       4297.93       4095.01        76.28 o                         
   9  13   3       1613.64       1699.20        42.25 o                         
  10  13   3        195.16        178.72        12.18 o                         
  11  13   3       1273.77       1391.06        33.27 o                         
  12  13   3         18.79         11.92        10.19 o                         
  13  13   3          1.31         -9.97        15.76 o                         
  14  13   3         54.51         72.24        24.53 o                         
  15  13   3         64.29         53.18        15.81 o                         
  16  13   3        309.90        282.08        24.62 o                         
 -12  14   3         33.78        -50.77        74.09 o                         
 -11  14   3          2.47         21.68        28.50 o                         
 -10  14   3        183.12        104.70        26.96 o                         
  -9  14   3        158.94        131.72        13.92 o                         
  -8  14   3        334.32        362.96        24.66 o                         
  -7  14   3        915.50        898.12        40.40 o                         
  -6  14   3        114.25        112.51        16.98 o                         
  -5  14   3        205.82        188.32        22.65 o                         
  -4  14   3        377.02        312.70        20.90 o                         
  -3  14   3       1380.64       1329.58        41.37 o                         
  -2  14   3        317.46        282.68        22.81 o                         
  -1  14   3         46.72         35.71        13.15 o                         
   0  14   3       1180.23       1454.01        48.68 o                         
   1  14   3       1370.29       1417.19        36.08 o                         
   2  14   3         50.32         41.58        11.15 o                         
   3  14   3         82.69        103.21        12.47 o                         
   4  14   3       1259.22       1219.24        34.41 o                         
   5  14   3          9.41         -9.64         9.64 o                         
   6  14   3         46.99         44.43        10.17 o                         
   7  14   3        150.10        126.17        12.59 o                         
   8  14   3        722.25        750.17        24.68 o                         
   9  14   3       3365.81       3199.52        62.12 o                         
  10  14   3        293.80        239.34        14.32 o                         
  11  14   3        952.15        884.37        42.87 o                         
  12  14   3       1962.95       1791.16        46.01 o                         
  13  14   3        301.20        295.61        17.16 o                         
  14  14   3       1414.20       1313.81        44.59 o                         
  15  14   3        148.98        151.60        24.68 o                         
 -11  15   3         15.32         -6.73        36.71 o                         
 -10  15   3        473.15        392.65        33.64 o                         
  -9  15   3         69.18         52.62        13.48 o                         
  -8  15   3        722.93        647.61        32.73 o                         
  -7  15   3        197.26        164.57        17.76 o                         
  -6  15   3          4.92          8.96        15.72 o                         
  -5  15   3        992.31       1168.40        36.28 o                         
  -4  15   3        690.34        660.93        31.50 o                         
  -3  15   3         34.41         52.88        15.45 o                         
  -2  15   3       2471.53       2685.41        68.79 o                         
  -1  15   3       1422.05       1490.63        64.09 o                         
   0  15   3         55.62         75.56        16.30 o                         
   1  15   3         42.06         19.35        11.27 o                         
   2  15   3       5827.60       6499.79       128.55 o                         
   3  15   3        554.82        614.93        23.44 o                         
   4  15   3       1217.83       1271.64        34.45 o                         
   5  15   3       1611.07       1679.65        41.60 o                         
   6  15   3       4597.10       4794.36        97.33 o                         
   7  15   3        367.55        404.35        20.74 o                         
   8  15   3        240.10        243.36        15.57 o                         
   9  15   3        259.74        206.10        15.55 o                         
  10  15   3        137.55        143.25        13.22 o                         
  11  15   3        108.62         81.67        13.02 o                         
  12  15   3         10.84         25.04        13.34 o                         
  13  15   3          4.74         -7.87        13.69 o                         
  14  15   3        354.04        402.39        28.86 o                         
  15  15   3         42.57         46.73        21.84 o                         
 -10  16   3        240.96        231.25        40.49 o                         
  -9  16   3         11.30        -10.86        20.71 o                         
  -8  16   3        327.26        336.85        25.81 o                         
  -7  16   3          7.49        -17.47        17.47 o                         
  -6  16   3          0.24        -13.38        24.16 o                         
  -5  16   3        649.92        649.85        40.60 o                         
  -4  16   3         78.80         62.76        15.84 o                         
  -3  16   3        430.88        430.84        27.24 o                         
  -2  16   3       1856.53       1891.02        54.93 o                         
  -1  16   3        193.21        165.48        19.52 o                         
   0  16   3         14.81        -12.25        12.45 o                         
   1  16   3          3.72         10.69        11.83 o                         
   2  16   3        176.82        146.50        14.58 o                         
   3  16   3        385.91        433.12        29.17 o                         
   4  16   3       1720.79       1693.90        42.86 o                         
   5  16   3        101.50        109.54        13.56 o                         
   6  16   3        149.49        144.41        13.85 o                         
   7  16   3          0.98          7.53        11.37 o                         
   8  16   3        292.10        297.92        18.07 o                         
   9  16   3       2444.30       2324.95        54.99 o                         
  10  16   3       2642.65       2469.73        58.16 o                         
  11  16   3       1592.89       1740.31        42.99 o                         
  12  16   3        479.21        401.06        20.87 o                         
  13  16   3        149.60         26.29        21.98 o                         
  14  16   3          0.50         -9.83        23.78 o                         
  -9  17   3        154.31        162.07        45.31 o                         
  -8  17   3        341.31        312.42        27.88 o                         
  -7  17   3        254.91        263.47        27.27 o                         
  -6  17   3        517.72        538.77        32.55 o                         
  -5  17   3       1453.27       1434.42        50.05 o                         
  -4  17   3       3140.99       3396.29        86.96 o                         
  -3  17   3         28.06         34.75        16.72 o                         
  -2  17   3        314.14        325.44        29.39 o                         
  -1  17   3        198.80        223.20        21.66 o                         
   0  17   3        183.32        168.40        16.43 o                         
   1  17   3       1319.75       1338.11        38.83 o                         
   2  17   3        123.86         54.88        14.57 o                         
   3  17   3       2744.64       2996.17        75.56 o                         
   4  17   3        449.47        503.25        25.32 o                         
   5  17   3        359.41        304.21        21.88 o                         
   6  17   3       1323.18       1283.92        37.50 o                         
   7  17   3       1876.95       1824.02        47.44 o                         
   8  17   3          3.82          2.25        15.02 o                         
   9  17   3        588.11        573.59        33.10 o                         
  10  17   3         48.58         54.12        18.83 o                         
  11  17   3         26.70         -1.30        17.04 o                         
  12  17   3         48.35         25.46        15.91 o                         
  13  17   3        222.92        211.76        27.78 o                         
  -8  18   3          2.07         69.98        42.80 o                         
  -7  18   3         80.38         68.15        26.00 o                         
  -6  18   3         69.51         56.09        35.79 o                         
  -5  18   3         41.53         70.97        26.92 o                         
  -4  18   3       2074.83       2089.07        58.85 o                         
  -3  18   3        934.97       1132.32        50.61 o                         
  -2  18   3         74.00        106.84        26.13 o                         
  -1  18   3        835.42        926.70        35.33 o                         
   0  18   3        636.01        726.10        31.57 o                         
   1  18   3         98.91         97.85        16.96 o                         
   2  18   3          2.26        -14.00        14.00 o                         
   3  18   3        764.56        746.61        30.96 o                         
   4  18   3        799.88        756.31        40.48 o                         
   5  18   3       1936.91       1930.89        49.63 o                         
   6  18   3        422.24        476.98        26.63 o                         
   7  18   3         53.18         52.39        16.54 o                         
   8  18   3        242.62        263.73        20.02 o                         
   9  18   3          1.83        -14.42        16.50 o                         
  10  18   3         52.53         34.28        18.99 o                         
  11  18   3         27.53         -5.85        20.39 o                         
  12  18   3        308.56        282.37        39.10 o                         
  -6  19   3         18.16        -23.40        34.32 o                         
  -5  19   3        571.30        622.47        91.99 o                         
  -4  19   3         50.62         13.93        27.74 o                         
  -3  19   3        186.29        167.89        22.40 o                         
  -2  19   3        397.13        379.44        25.62 o                         
  -1  19   3        323.30        318.55        23.54 o                         
   0  19   3         42.76         22.16        17.39 o                         
   1  19   3        202.62        190.40        26.92 o                         
   2  19   3        277.49        278.07        21.31 o                         
   3  19   3         39.38         27.46        16.59 o                         
   4  19   3        209.01        194.22        21.45 o                         
   5  19   3        487.23        577.70        37.30 o                         
   6  19   3        247.11        232.31        35.23 o                         
   7  19   3        109.76        119.16        20.70 o                         
   8  19   3        126.72        106.16        29.84 o                         
   9  19   3       1006.38       1044.64        50.69 o                         
  10  19   3        921.78        813.53        43.52 o                         
  11  19   3        152.75         70.06        77.77 o                         
  -5  20   3         89.92        159.45        46.18 o                         
  -4  20   3        560.37        862.23        94.57 o                         
  -3  20   3        200.71        147.40        34.73 o                         
  -2  20   3          0.85        -21.21        21.21 o                         
  -1  20   3        188.33        158.67        24.81 o                         
   0  20   3         28.17         11.46        19.78 o                         
   1  20   3       1257.59       1210.18        46.29 o                         
   2  20   3       1090.68       1176.72        47.48 o                         
   3  20   3         47.57         33.72        24.38 o                         
   4  20   3        482.11        519.14        33.65 o                         
   5  20   3         26.41         11.74        21.86 o                         
   6  20   3        461.99        444.02        30.67 o                         
   7  20   3        109.55         58.56        23.53 o                         
   8  20   3         40.75         37.98        22.84 o                         
   9  20   3        212.74        221.06        27.67 o                         
  10  20   3        182.88        128.31        31.08 o                         
  -3  21   3        143.76        154.35        47.94 o                         
  -2  21   3        453.22        414.32        34.76 o                         
  -1  21   3         67.86         46.77        27.11 o                         
   0  21   3         15.49         28.73        23.18 o                         
   1  21   3        472.83        465.32        35.08 o                         
   2  21   3        281.37        283.64        28.82 o                         
   3  21   3         24.03         -6.82        24.30 o                         
   4  21   3          0.91         -5.91        23.24 o                         
   5  21   3        522.85        471.77        32.79 o                         
   6  21   3          0.29        -25.59        25.59 o                         
   7  21   3          8.24         -2.53        32.83 o                         
   8  21   3        247.68        253.09        40.48 o                         
   1  22   3        407.48        386.81        46.92 o                         
   2  22   3        301.41        283.33        35.15 o                         
   3  22   3         33.30         42.58        31.39 o                         
   4  22   3         55.51         34.34        32.41 o                         
   5  22   3        445.79        314.03        67.37 o                         
  -5 -20   4          0.21        -38.17        38.17 o                         
  -4 -20   4        951.63        873.08        70.70 o                         
  -3 -20   4         26.28        -28.50        34.43 o                         
  -2 -20   4        532.34        472.15        72.55 o                         
  -1 -20   4          8.66         19.74        35.92 o                         
   0 -20   4         14.66         39.45        36.75 o                         
   1 -20   4         67.56         40.97        38.55 o                         
   2 -20   4        348.60        302.96        50.99 o                         
  -8 -19   4        142.67        225.95        88.60 o                         
  -7 -19   4        173.10        208.42        29.90 o                         
  -6 -19   4        258.02        256.10        30.50 o                         
  -5 -19   4          8.33          0.98        27.29 o                         
  -4 -19   4        298.70        270.98        28.34 o                         
  -3 -19   4        121.22        110.32        29.54 o                         
  -2 -19   4         46.71         85.25        27.23 o                         
  -1 -19   4       1653.49       1972.29        64.65 o                         
   0 -19   4        729.62        630.39        43.42 o                         
   1 -19   4        584.28        507.35        40.68 o                         
   2 -19   4          4.46         -5.05        24.77 o                         
   3 -19   4          2.20         -5.68        32.75 o                         
   4 -19   4         50.12        -27.71        27.71 o                         
  -9 -18   4       2107.94       2122.37        69.76 o                         
  -8 -18   4        293.24        224.95        28.39 o                         
  -7 -18   4        227.59        234.44        27.32 o                         
  -6 -18   4        135.71        201.66        25.50 o                         
  -5 -18   4          5.89         -8.30        22.04 o                         
  -4 -18   4         30.19          3.86        17.80 o                         
  -3 -18   4        184.58        184.71        19.37 o                         
  -2 -18   4         95.80         65.72        17.92 o                         
  -1 -18   4       2552.34       3040.16        67.58 o                         
   0 -18   4          3.38         -8.27        17.13 o                         
   1 -18   4        830.32        857.87        48.79 o                         
   2 -18   4        977.63        987.89        37.05 o                         
   3 -18   4          0.81        -18.94        18.94 o                         
   4 -18   4        363.16        284.23        28.16 o                         
   5 -18   4        228.95        165.08        41.45 o                         
   6 -18   4         19.83         56.98        31.86 o                         
 -11 -17   4        164.19        178.25        32.07 o                         
 -10 -17   4        473.67        403.62        38.70 o                         
  -9 -17   4        266.13        231.40        27.30 o                         
  -8 -17   4         42.22         32.52        21.70 o                         
  -7 -17   4        308.51        295.00        27.49 o                         
  -6 -17   4        193.15        189.67        19.39 o                         
  -5 -17   4        157.31        113.90        17.78 o                         
  -4 -17   4       5057.11       5236.11       102.03 o                         
  -3 -17   4         45.08         25.47        18.02 o                         
  -2 -17   4        120.50         81.33        18.66 o                         
  -1 -17   4        490.88        520.97        25.98 o                         
   0 -17   4         31.44         29.14        16.03 o                         
   1 -17   4         27.16         22.41        16.24 o                         
   2 -17   4       3524.74       3869.16        79.25 o                         
   3 -17   4         18.74         15.64        19.15 o                         
   4 -17   4        289.27        264.12        21.34 o                         
   5 -17   4        140.26        130.13        24.38 o                         
   6 -17   4        123.70        123.20        24.84 o                         
   7 -17   4        106.26         67.23        26.85 o                         
   8 -17   4        203.52        249.63        40.89 o                         
 -12 -16   4        504.35        500.95        64.00 o                         
 -11 -16   4         57.02         61.66        28.03 o                         
 -10 -16   4        451.64        382.28        25.94 o                         
  -9 -16   4        171.84         91.08        18.80 o                         
  -8 -16   4         48.92         20.03        22.78 o                         
  -7 -16   4       1031.15        860.96        36.21 o                         
  -6 -16   4       1111.33       1121.92        35.81 o                         
  -5 -16   4        752.62        947.40        32.74 o                         
  -4 -16   4        282.20        291.33        19.36 o                         
  -3 -16   4        451.01        413.12        22.07 o                         
  -2 -16   4        626.06        592.50        26.20 o                         
  -1 -16   4        488.77        386.49        20.88 o                         
   0 -16   4        656.39        554.53        25.63 o                         
   1 -16   4       3112.56       2833.10        60.98 o                         
   2 -16   4          2.15         -2.75        14.21 o                         
   3 -16   4        560.88        471.53        30.28 o                         
   4 -16   4         43.62         29.62        15.25 o                         
   5 -16   4        520.97        523.52        27.71 o                         
   6 -16   4         79.54         22.91        20.41 o                         
   7 -16   4        792.45        734.60        39.76 o                         
   8 -16   4         83.61         74.33        23.11 o                         
   9 -16   4         24.33         -3.54        34.16 o                         
 -13 -15   4         49.48         21.18        38.60 o                         
 -12 -15   4         17.08         27.65        20.92 o                         
 -11 -15   4        441.25        441.58        33.79 o                         
 -10 -15   4        465.52        492.74        33.42 o                         
  -9 -15   4       1854.63       1991.00        45.77 o                         
  -8 -15   4        230.62        188.10        16.76 o                         
  -7 -15   4        275.12        338.21        20.53 o                         
  -6 -15   4        796.17        837.98        30.00 o                         
  -5 -15   4         94.67         76.28        14.41 o                         
  -4 -15   4         46.50         48.45        16.86 o                         
  -3 -15   4          1.99         26.97        13.03 o                         
  -2 -15   4        594.86        652.04        26.54 o                         
  -1 -15   4       1388.17       1530.98        39.03 o                         
   0 -15   4         54.15         57.23        13.43 o                         
   1 -15   4        481.34        592.85        24.50 o                         
   2 -15   4        816.16        875.91        28.80 o                         
   3 -15   4        275.19        367.31        19.86 o                         
   4 -15   4         51.13         43.41        15.49 o                         
   5 -15   4        367.73        398.54        22.65 o                         
   6 -15   4         21.49        -15.77        15.77 o                         
   7 -15   4        294.55        219.69        20.33 o                         
   8 -15   4        981.13        931.43        42.75 o                         
   9 -15   4        902.49        887.33        43.54 o                         
  10 -15   4        363.77        262.85        33.13 o                         
 -13 -14   4        109.59         90.77        28.87 o                         
 -12 -14   4         36.28         11.70        17.80 o                         
 -11 -14   4         26.59         37.11        21.86 o                         
 -10 -14   4       1003.21       1056.93        37.12 o                         
  -9 -14   4         58.67         60.00        13.92 o                         
  -8 -14   4       3295.86       3199.68        69.38 o                         
  -7 -14   4        129.70        128.95        13.69 o                         
  -6 -14   4        643.87        655.31        29.93 o                         
  -5 -14   4        685.80        632.44        25.93 o                         
  -4 -14   4       1938.48       1918.57        44.55 o                         
  -3 -14   4        332.13        322.04        18.09 o                         
  -2 -14   4       1236.60       1136.27        32.13 o                         
  -1 -14   4          0.47        -11.49        11.49 o                         
   0 -14   4        109.89         82.70        13.19 o                         
   1 -14   4        227.60        200.78        14.97 o                         
   2 -14   4          4.60          6.77        15.09 o                         
   3 -14   4        158.69        168.34        19.84 o                         
   4 -14   4         36.76         79.74        18.92 o                         
   5 -14   4       3434.92       3663.12        80.52 o                         
   6 -14   4        335.01        406.81        22.92 o                         
   7 -14   4        313.83        332.57        20.94 o                         
   8 -14   4        684.16        703.49        32.70 o                         
   9 -14   4          6.31         -2.69        19.17 o                         
  10 -14   4        348.40        336.95        28.61 o                         
  11 -14   4        292.85        297.79        46.83 o                         
 -14 -13   4         79.08        133.54        27.77 o                         
 -13 -13   4        380.45        441.31        28.80 o                         
 -12 -13   4          4.67         22.21        14.95 o                         
 -11 -13   4        607.71        576.88        24.57 o                         
 -10 -13   4        945.68        840.23        42.02 o                         
  -9 -13   4        263.59        245.70        15.90 o                         
  -8 -13   4         48.06         48.83        13.65 o                         
  -7 -13   4         52.41         64.80        11.74 o                         
  -6 -13   4        223.99        202.04        13.68 o                         
  -5 -13   4       1040.87       1187.15        35.01 o                         
  -4 -13   4        283.61        271.12        18.05 o                         
  -3 -13   4         79.57         50.39        12.46 o                         
  -2 -13   4        570.04        622.95        23.59 o                         
  -1 -13   4        219.46        192.57        16.12 o                         
   0 -13   4          1.60        -10.51        10.51 o                         
   1 -13   4        102.30         94.36        14.63 o                         
   2 -13   4          1.38          8.45        10.36 o                         
   3 -13   4       1192.50       1309.17        36.08 o                         
   4 -13   4       1247.65       1308.15        36.16 o                         
   5 -13   4       3356.74       3296.95        80.79 o                         
   6 -13   4         28.57         15.77        14.01 o                         
   7 -13   4        682.99        588.13        29.50 o                         
   8 -13   4        456.58        412.07        22.93 o                         
   9 -13   4       1703.18       1553.76        42.86 o                         
  10 -13   4        207.17        160.20        18.59 o                         
  11 -13   4        226.64        226.06        28.00 o                         
  12 -13   4         11.64         12.68        47.66 o                         
 -14 -12   4        308.87        393.65        32.38 o                         
 -13 -12   4        306.95        301.96        19.69 o                         
 -12 -12   4         18.86          6.25        13.99 o                         
 -11 -12   4          0.67          0.89        13.17 o                         
 -10 -12   4        717.23        660.27        28.09 o                         
  -9 -12   4        290.41        310.65        16.67 o                         
  -8 -12   4       1223.29       1136.49        29.54 o                         
  -7 -12   4         19.63         -5.30        12.03 o                         
  -6 -12   4        331.62        294.49        15.62 o                         
  -5 -12   4         41.01         22.03         9.37 o                         
  -4 -12   4        960.92        977.67        48.00 o                         
  -3 -12   4        780.67        726.01        23.60 o                         
  -2 -12   4        949.35        956.01        26.64 o                         
  -1 -12   4       1040.15       1055.01        28.53 o                         
   0 -12   4       2016.44       2122.87        45.07 o                         
   1 -12   4       1271.52       1435.55        38.00 o                         
   2 -12   4       1222.43       1256.61        31.74 o                         
   3 -12   4       1702.42       1928.00        51.24 o                         
   4 -12   4        670.31        690.92        24.97 o                         
   5 -12   4       2000.46       2133.55        49.73 o                         
   6 -12   4       1703.45       1777.92        43.77 o                         
   7 -12   4        392.18        407.70        20.76 o                         
   8 -12   4       1727.42       1648.03        42.60 o                         
   9 -12   4        541.31        505.54        24.52 o                         
  10 -12   4       1458.86       1367.73        39.01 o                         
  11 -12   4         32.03         15.57        16.41 o                         
  12 -12   4        450.98        411.01        34.53 o                         
  13 -12   4        305.58        221.26        60.63 o                         
 -15 -11   4        278.48        257.69        29.01 o                         
 -14 -11   4        236.11        205.15        21.37 o                         
 -13 -11   4       1185.92       1235.90        47.86 o                         
 -12 -11   4        104.97        105.99        14.67 o                         
 -11 -11   4       2745.07       2583.97        52.19 o                         
 -10 -11   4         41.00         88.89        12.16 o                         
  -9 -11   4          2.17         12.68        10.46 o                         
  -8 -11   4         58.96        106.86        13.48 o                         
  -7 -11   4        273.18        267.06        14.25 o                         
  -6 -11   4          0.26          0.67         9.81 o                         
  -5 -11   4       2622.11       2570.97        51.99 o                         
  -4 -11   4       2100.94       2221.57        42.80 o                         
  -3 -11   4       1096.95       1124.59        30.82 o                         
  -2 -11   4          5.17         -6.83         9.47 o                         
  -1 -11   4       1745.43       1907.29        40.57 o                         
   0 -11   4         88.28         67.98         9.37 o                         
   1 -11   4       4211.18       4343.62        81.19 o                         
   2 -11   4        487.54        558.07        20.68 o                         
   3 -11   4          1.01         -6.45         8.92 o                         
   4 -11   4          6.83         -4.42        10.04 o                         
   5 -11   4         90.74        106.98        11.53 o                         
   6 -11   4        529.34        588.20        22.24 o                         
   7 -11   4         61.79         20.75        10.94 o                         
   8 -11   4       1021.84       1014.14        30.20 o                         
   9 -11   4        569.19        586.53        27.41 o                         
  10 -11   4        233.64        229.75        16.25 o                         
  11 -11   4       1234.51       1507.72        45.10 o                         
  12 -11   4        812.44        902.36        30.70 o                         
  13 -11   4        542.12        202.11        55.97 o                         
 -15 -10   4        130.27        161.46        23.33 o                         
 -14 -10   4          3.50         17.80        14.85 o                         
 -13 -10   4       1119.43       1162.32        34.02 o                         
 -12 -10   4          3.51        -12.59        12.59 o                         
 -11 -10   4       3607.83       3839.54        86.29 o                         
 -10 -10   4        685.08        642.02        23.32 o                         
  -9 -10   4        792.58        779.36        27.56 o                         
  -8 -10   4         77.29        104.58        11.15 o                         
  -7 -10   4         19.56         -0.97         9.11 o                         
  -6 -10   4        128.70         87.56         9.45 o                         
  -5 -10   4       2403.26       2439.71        45.90 o                         
  -4 -10   4       3961.20       4283.88        74.16 o                         
  -3 -10   4        269.66        258.64        13.28 o                         
  -2 -10   4        201.56        270.02        13.30 o                         
  -1 -10   4       1249.72       1240.77        28.67 o                         
   0 -10   4         56.17         39.30         7.86 o                         
   1 -10   4        778.22        806.97        21.99 o                         
   2 -10   4        370.41        428.86        17.95 o                         
   3 -10   4         17.03         18.10         9.18 o                         
   4 -10   4       1565.14       1736.35        40.41 o                         
   5 -10   4        124.37        105.22        10.92 o                         
   6 -10   4       1893.06       1933.49        49.58 o                         
   7 -10   4        655.71        592.26        21.62 o                         
   8 -10   4       3063.78       3129.45        66.23 o                         
   9 -10   4         89.52        103.00        15.27 o                         
  10 -10   4        704.31        715.40        26.11 o                         
  11 -10   4        205.17        159.37        20.49 o                         
  12 -10   4         34.65         49.00        17.22 o                         
  13 -10   4        255.73        271.78        25.65 o                         
  14 -10   4         72.57         37.22        40.71 o                         
 -16  -9   4       1089.58       1199.35        56.73 o                         
 -15  -9   4          4.95          6.41        16.60 o                         
 -14  -9   4        224.15        218.60        17.28 o                         
 -13  -9   4         87.13         92.84        14.06 o                         
 -12  -9   4         35.06         45.49        12.29 o                         
 -11  -9   4         82.05         71.21        12.55 o                         
 -10  -9   4       3564.35       3775.74        68.42 o                         
  -9  -9   4       1256.37       1194.15        33.53 o                         
  -8  -9   4       3029.49       3083.60        56.58 o                         
  -7  -9   4         93.68         98.70        10.55 o                         
  -6  -9   4        290.17        191.44        11.67 o                         
  -5  -9   4          5.00          3.43         7.15 o                         
  -4  -9   4       3063.18       2854.10        51.20 o                         
  -3  -9   4        573.61        553.19        16.30 o                         
  -2  -9   4       1726.66       1570.82        33.49 o                         
  -1  -9   4       2810.16       3191.07        60.12 o                         
   0  -9   4         16.44          2.11         6.35 o                         
   1  -9   4        126.35        126.78         8.85 o                         
   2  -9   4       1757.79       1741.63        39.45 o                         
   3  -9   4       4247.94       4494.51        89.40 o                         
   4  -9   4       2051.12       2005.44        44.32 o                         
   5  -9   4       4090.47       4357.22        87.08 o                         
   6  -9   4        110.15        120.63        10.47 o                         
   7  -9   4        249.04        208.11        13.88 o                         
   8  -9   4          5.73         12.67        10.39 o                         
   9  -9   4        917.02        889.63        35.45 o                         
  10  -9   4       1755.35       1621.85        39.24 o                         
  11  -9   4        496.13        575.85        22.73 o                         
  12  -9   4         83.51         90.33        16.14 o                         
  13  -9   4       1571.46       1583.61        49.10 o                         
  14  -9   4         34.93        -24.73        26.96 o                         
  15  -9   4        171.91        179.27        52.85 o                         
 -16  -8   4       2070.69       2328.03        68.41 o                         
 -15  -8   4        706.65        837.48        34.21 o                         
 -14  -8   4        363.85        329.62        19.23 o                         
 -13  -8   4        980.71       1008.36        29.87 o                         
 -12  -8   4        247.97        263.43        15.48 o                         
 -11  -8   4          6.41         -4.88         9.61 o                         
 -10  -8   4       1160.06       1068.82        28.63 o                         
  -9  -8   4        583.77        502.95        19.74 o                         
  -8  -8   4       4831.18       4947.80        91.82 o                         
  -7  -8   4         41.26         60.18         8.72 o                         
  -6  -8   4        805.65        901.03        22.09 o                         
  -5  -8   4      19421.29      19409.06       306.82 o                         
  -4  -8   4        161.42        164.60         9.34 o                         
  -3  -8   4        265.50        252.29        11.16 o                         
  -2  -8   4        739.85        859.69        21.37 o                         
  -1  -8   4        163.66        208.64        10.15 o                         
   0  -8   4        997.79       1131.35        25.36 o                         
   1  -8   4      14375.52      15781.61       269.43 o                         
   2  -8   4        114.53        105.78         8.79 o                         
   3  -8   4       7271.65       8316.82       158.52 o                         
   4  -8   4        417.06        407.64        15.47 o                         
   5  -8   4       3051.61       3273.48        66.34 o                         
   6  -8   4       1779.15       1682.58        39.16 o                         
   7  -8   4        226.93        219.73        18.24 o                         
   8  -8   4        595.80        571.36        20.63 o                         
   9  -8   4       1108.19       1013.83        32.61 o                         
  10  -8   4         22.46         12.92         9.75 o                         
  11  -8   4          7.88          1.19         8.88 o                         
  12  -8   4        427.89        438.76        30.07 o                         
  13  -8   4        247.43        216.23        19.07 o                         
  14  -8   4         55.09         31.70        16.23 o                         
  15  -8   4         86.23        145.87        36.57 o                         
 -16  -7   4         88.28        112.78        26.10 o                         
 -15  -7   4          4.11         -5.51        16.08 o                         
 -14  -7   4       1343.17       1408.20        35.81 o                         
 -13  -7   4        287.35        347.78        17.98 o                         
 -12  -7   4        104.70         83.57        11.88 o                         
 -11  -7   4         18.40          6.48        10.02 o                         
 -10  -7   4        517.88        490.18        21.79 o                         
  -9  -7   4        208.59        161.41        11.50 o                         
  -8  -7   4       1851.17       1897.03        40.74 o                         
  -7  -7   4       1680.94       1655.47        43.79 o                         
  -6  -7   4         13.15         20.37         7.09 o                         
  -5  -7   4       4891.35       5119.99        85.49 o                         
  -4  -7   4         37.85         51.31         6.60 o                         
  -3  -7   4      14772.28      15684.55       248.08 o                         
  -2  -7   4       4467.07       5136.58        84.63 o                         
  -1  -7   4       1894.15       1818.89        36.10 o                         
   0  -7   4       4686.94       5137.48        91.20 o                         
   1  -7   4       3777.82       4207.02        75.52 o                         
   2  -7   4       2757.35       2814.27        57.26 o                         
   3  -7   4         29.18         16.69         6.32 o                         
   4  -7   4      10476.24      11239.63       211.36 o                         
   5  -7   4       3205.01       3410.63        68.13 o                         
   6  -7   4       3842.85       4129.02        81.45 o                         
   7  -7   4       1605.23       1628.93        36.34 o                         
   8  -7   4        322.62        312.45        16.68 o                         
   9  -7   4          9.54          9.56         7.76 o                         
  10  -7   4       3416.41       3409.54        79.60 o                         
  11  -7   4        472.93        490.56        18.26 o                         
  12  -7   4       1886.65       1984.58        55.63 o                         
  13  -7   4         47.75         50.34        13.49 o                         
  14  -7   4        169.21        169.07        17.04 o                         
  15  -7   4         85.83        109.25        24.41 o                         
  16  -7   4        268.21        253.52        87.31 o                         
 -16  -6   4        383.74        386.46        26.93 o                         
 -15  -6   4         65.37         66.12        14.11 o                         
 -14  -6   4        746.23        753.90        29.45 o                         
 -13  -6   4        739.76        771.99        28.85 o                         
 -12  -6   4        892.58        935.14        32.41 o                         
 -11  -6   4        225.79        245.48        14.12 o                         
 -10  -6   4       3100.68       2839.86        52.76 o                         
  -9  -6   4       2392.10       2293.45        49.66 o                         
  -8  -6   4       1438.33       1160.17        26.30 o                         
  -7  -6   4        337.11        356.24        13.76 o                         
  -6  -6   4         16.74          1.12         6.11 o                         
  -5  -6   4        827.55        898.45        20.58 o                         
  -4  -6   4       4636.05       4548.51        75.89 o                         
  -3  -6   4       1388.78       1518.51        28.80 o                         
  -2  -6   4       9204.29       9235.52       147.59 o                         
  -1  -6   4        103.05         78.76         6.45 o                         
   0  -6   4        321.90        266.65        10.39 o                         
   1  -6   4      10015.30      10779.81       184.71 o                         
   2  -6   4       3903.96       4576.69        88.61 o                         
   3  -6   4       4022.96       4422.46        78.41 o                         
   4  -6   4       3342.85       3473.52        62.62 o                         
   5  -6   4       1200.42       1269.40        26.15 o                         
   6  -6   4         25.83         11.00         5.26 o                         
   7  -6   4          9.90         10.33         6.09 o                         
   8  -6   4       2187.28       2085.73        44.12 o                         
   9  -6   4       2370.38       2391.07        65.55 o                         
  10  -6   4       2585.76       2572.60        81.66 o                         
  11  -6   4       1278.99       1178.09        34.46 o                         
  12  -6   4        312.74        329.91        19.14 o                         
  13  -6   4          0.32          1.82        11.12 o                         
  14  -6   4          0.35          4.90        12.71 o                         
  15  -6   4          4.50         -8.56        14.43 o                         
  16  -6   4         31.24         28.38        23.54 o                         
 -17  -5   4        293.78        256.36        28.74 o                         
 -16  -5   4        108.08        124.06        22.73 o                         
 -15  -5   4        178.14        219.81        15.75 o                         
 -14  -5   4        127.48        119.52        14.46 o                         
 -13  -5   4        878.35        862.31        25.65 o                         
 -12  -5   4          7.54          6.73        10.03 o                         
 -11  -5   4        977.97        933.39        26.07 o                         
 -10  -5   4         41.33         53.64         9.53 o                         
  -9  -5   4         94.70         67.32         9.48 o                         
  -8  -5   4       2619.77       2495.79        46.20 o                         
  -7  -5   4        515.37        398.40        14.33 o                         
  -6  -5   4       1456.06       1355.70        27.66 o                         
  -5  -5   4      19955.74      19938.81       314.10 o                         
  -4  -5   4       6230.88       6551.11       106.56 o                         
  -3  -5   4        492.49        562.56        14.01 o                         
  -2  -5   4        964.53        987.54        20.02 o                         
  -1  -5   4         12.65         10.64         3.86 o                         
   0  -5   4        369.87        327.33         9.70 o                         
   1  -5   4      14461.16      14665.67       230.75 o                         
   2  -5   4      11822.50      12770.32       217.36 o                         
   3  -5   4          6.26         47.63         7.25 o                         
   4  -5   4       1162.76       1280.80        25.66 o                         
   5  -5   4       1320.21       1276.59        25.66 o                         
   6  -5   4        402.64        297.13        10.46 o                         
   7  -5   4       3029.68       3042.13        55.14 o                         
   8  -5   4         79.88         41.55         8.19 o                         
   9  -5   4       1188.67       1092.06        23.62 o                         
  10  -5   4        713.89        857.51        24.88 o                         
  11  -5   4        979.56        967.30        28.67 o                         
  12  -5   4       1410.87       1314.67        34.76 o                         
  13  -5   4        149.26        107.40        12.08 o                         
  14  -5   4         59.94         30.47        11.55 o                         
  15  -5   4         39.65         58.84        23.71 o                         
  16  -5   4          1.66         18.74        22.94 o                         
 -17  -4   4        285.71        269.15        42.92 o                         
 -16  -4   4        464.74        498.72        25.81 o                         
 -15  -4   4        231.95        210.73        15.26 o                         
 -14  -4   4        456.63        464.07        20.65 o                         
 -13  -4   4        583.23        598.84        22.22 o                         
 -12  -4   4        285.74        248.78        15.12 o                         
 -11  -4   4         30.00          6.81         9.02 o                         
 -10  -4   4        151.38         84.29         9.97 o                         
  -9  -4   4       1772.26       1778.77        36.12 o                         
  -8  -4   4       5441.30       5541.26        92.69 o                         
  -7  -4   4       3902.28       3866.20        66.31 o                         
  -6  -4   4       1208.17       1074.90        23.13 o                         
  -5  -4   4       3166.93       3182.67        54.70 o                         
  -4  -4   4        414.25        445.41        12.45 o                         
  -3  -4   4       5814.06       5216.10        85.18 o                         
  -2  -4   4      14792.64      14875.81       234.30 o                         
  -1  -4   4       4945.20       5424.10        82.01 o                         
   0  -4   4        267.40        275.67         9.03 o                         
   1  -4   4        616.90        441.43        10.49 o                         
   2  -4   4       5735.60       5851.87       101.14 o                         
   3  -4   4        204.74        134.75         6.42 o                         
   4  -4   4      13947.84      14253.91       241.54 o                         
   5  -4   4       3652.38       3935.22        69.18 o                         
   6  -4   4       7910.12       7850.66       134.62 o                         
   7  -4   4         26.96         16.39         4.48 o                         
   8  -4   4         68.45         48.34         5.08 o                         
   9  -4   4        698.31        675.19        17.45 o                         
  10  -4   4        591.52        668.19        18.42 o                         
  11  -4   4       4382.21       4285.82        93.48 o                         
  12  -4   4          5.79          4.62         8.29 o                         
  13  -4   4        238.92        191.99        15.35 o                         
  14  -4   4        297.82        294.31        18.09 o                         
  15  -4   4        143.69        157.83        14.05 o                         
  16  -4   4        289.77        299.17        24.89 o                         
  17  -4   4        174.18        185.66        50.52 o                         
 -17  -3   4        347.80        317.50        30.36 o                         
 -16  -3   4       1103.73       1159.00        37.00 o                         
 -15  -3   4        336.69        449.38        23.00 o                         
 -14  -3   4        171.19        189.68        13.93 o                         
 -13  -3   4         17.81         21.35        10.19 o                         
 -12  -3   4       1102.30       1188.35        29.43 o                         
 -11  -3   4        337.31        290.72        14.32 o                         
 -10  -3   4        715.67        658.49        21.38 o                         
  -9  -3   4        277.22        254.24        12.48 o                         
  -8  -3   4       1357.66       1279.26        27.30 o                         
  -7  -3   4        191.58        127.09         8.33 o                         
  -6  -3   4       1329.55       1292.81        26.16 o                         
  -5  -3   4       5806.70       6031.51        98.49 o                         
  -4  -3   4       1120.64       1018.54        20.74 o                         
  -3  -3   4         75.24         40.67         4.34 o                         
  -2  -3   4       5069.91       4951.93        75.13 o                         
  -1  -3   4       4007.69       3852.07        58.93 o                         
   0  -3   4         23.21         34.47         3.58 o                         
   1  -3   4       3675.36       4139.63        66.92 o                         
   2  -3   4      41541.73      41321.90       849.41 o                         
   3  -3   4       1791.41       1998.80        36.41 o                         
   4  -3   4       1124.12       1068.51        20.97 o                         
   5  -3   4        275.68        310.87         8.83 o                         
   6  -3   4        212.46        181.64         7.43 o                         
   7  -3   4       1250.99       1562.96        29.40 o                         
   8  -3   4        128.71         71.62         5.05 o                         
   9  -3   4       3263.08       3456.88        67.17 o                         
  10  -3   4       3496.66       3400.43        66.42 o                         
  11  -3   4       2853.96       2791.53        57.13 o                         
  12  -3   4        409.29        354.98        17.50 o                         
  13  -3   4       2242.22       2256.48        50.78 o                         
  14  -3   4       1869.54       1950.49        55.33 o                         
  15  -3   4          3.53        -10.22        10.22 o                         
  16  -3   4        401.78        381.84        28.65 o                         
  17  -3   4          1.20        -15.75        22.94 o                         
 -17  -2   4        597.11        617.83       113.50 o                         
 -16  -2   4        269.59        315.63        16.44 o                         
 -15  -2   4       1983.35       2186.73        60.35 o                         
 -14  -2   4        576.24        548.35        32.60 o                         
 -13  -2   4        544.43        521.11        19.78 o                         
 -12  -2   4        418.47        426.01        20.95 o                         
 -11  -2   4         33.42         -0.35         8.15 o                         
 -10  -2   4        586.95        605.29        21.49 o                         
  -9  -2   4       2128.08       2117.95        40.59 o                         
  -8  -2   4        340.89        308.48        12.68 o                         
  -7  -2   4       1461.38       1335.08        27.15 o                         
  -6  -2   4        173.79         86.00         7.06 o                         
  -5  -2   4        758.60        683.93        16.07 o                         
  -4  -2   4        586.79        532.71        13.29 o                         
  -3  -2   4        213.10        218.10         7.43 o                         
  -2  -2   4       9420.90       9036.87       134.08 o                         
  -1  -2   4         34.93         17.38         2.89 o                         
   0  -2   4       6831.38       6992.40       103.81 o                         
   1  -2   4       1060.19       1099.18        19.71 o                         
   2  -2   4        797.12       1052.12        20.37 o                         
   3  -2   4      17229.59      18272.34       308.24 o                         
   4  -2   4       4152.94       3845.88        66.70 o                         
   5  -2   4        109.23        174.51         6.24 o                         
   6  -2   4      12743.97      13043.92       220.49 o                         
   7  -2   4       2346.29       2252.61        44.18 o                         
   8  -2   4        203.30        253.04         9.74 o                         
   9  -2   4        998.38        951.71        23.50 o                         
  10  -2   4         15.56          4.52         5.31 o                         
  11  -2   4        263.67        226.77         9.65 o                         
  12  -2   4         50.45         41.46         5.76 o                         
  13  -2   4       5385.65       5515.71        97.51 o                         
  14  -2   4          4.90         -7.18         7.18 o                         
  15  -2   4          2.97         -8.15         8.15 o                         
  16  -2   4          4.71         30.48        23.31 o                         
  17  -2   4          0.20        -58.03        58.03 o                         
 -17  -1   4        376.18        378.91        31.16 o                         
 -16  -1   4        148.97        116.85        32.76 o                         
 -15  -1   4         48.60         42.86        10.48 o                         
 -14  -1   4       2923.27       3033.73        60.95 o                         
 -13  -1   4        656.37        647.99        22.41 o                         
 -12  -1   4       5710.27       5739.75        98.23 o                         
 -11  -1   4         93.68        112.03         9.69 o                         
 -10  -1   4       1749.20       1728.42        35.26 o                         
  -9  -1   4        798.39        891.40        22.03 o                         
  -8  -1   4       2481.31       2319.92        42.91 o                         
  -7  -1   4       1325.00       1412.14        28.42 o                         
  -6  -1   4        674.54        557.61        14.80 o                         
  -5  -1   4          0.85          6.02         4.43 o                         
  -4  -1   4      13307.38      13509.90       199.39 o                         
  -3  -1   4      13398.67      13906.27       204.78 o                         
  -2  -1   4      15292.98      14237.72       209.19 o                         
  -1  -1   4      26528.99      26435.56       385.52 o                         
   0  -1   4       2490.46       2783.92        44.80 o                         
   1  -1   4      20258.70      19355.80       302.00 o                         
   2  -1   4      14066.16      13956.53       235.70 o                         
   3  -1   4          5.88         11.85         2.58 o                         
   4  -1   4        407.63        270.39         7.75 o                         
   5  -1   4       6153.82       6055.12       113.36 o                         
   6  -1   4       4705.66       5027.20        94.39 o                         
   7  -1   4         54.07         40.09         4.35 o                         
   8  -1   4       4409.57       4855.04        91.45 o                         
   9  -1   4        461.69        448.20        11.59 o                         
  10  -1   4         24.28         13.86         4.85 o                         
  11  -1   4         13.88         10.05         4.54 o                         
  12  -1   4         70.89         99.43         6.20 o                         
  13  -1   4         96.37         79.40         6.33 o                         
  14  -1   4       1136.96       1115.98        30.41 o                         
  15  -1   4          6.71          4.47        17.76 o                         
  16  -1   4        443.89        462.13        34.39 o                         
  17  -1   4         99.09         96.89        62.17 o                         
 -17   0   4         18.76          2.96        60.88 o                         
 -16   0   4         72.92         48.31        23.51 o                         
 -15   0   4        632.37        776.18        37.50 o                         
 -14   0   4        728.47        744.77        30.88 o                         
 -13   0   4       1077.20       1056.42        27.89 o                         
 -12   0   4        243.28        285.63        14.73 o                         
 -11   0   4        483.10        429.80        17.17 o                         
 -10   0   4        196.45        134.07        10.07 o                         
  -9   0   4       5701.91       5803.88        97.18 o                         
  -8   0   4        338.72        301.56        12.28 o                         
  -7   0   4      15935.87      15592.64       247.45 o                         
  -6   0   4         65.09         63.08         6.13 o                         
  -5   0   4       4524.60       4264.19        66.00 o                         
  -4   0   4         16.28         -4.20         5.12 o                         
  -3   0   4      27809.51      27449.50       400.66 o                         
  -2   0   4      21176.76      21030.86       307.30 o                         
  -1   0   4      37177.50      36119.87       607.17 o                         
   0   0   4       1044.08        840.41        15.00 o                         
   1   0   4         96.23        135.84         5.21 o                         
   2   0   4        964.86        897.51        17.41 o                         
   3   0   4       3598.28       3598.91        68.16 o                         
   4   0   4        474.16        558.46        12.49 o                         
   5   0   4          2.05         10.23         2.12 o                         
   6   0   4       3664.07       3432.14        64.93 o                         
   7   0   4       1696.84       1665.57        32.56 o                         
   8   0   4       7608.57       7672.80       131.16 o                         
   9   0   4       3479.83       3263.11        57.63 o                         
  10   0   4       1874.68       1794.41        33.36 o                         
  11   0   4        285.40        281.16         8.30 o                         
  12   0   4       1111.10       1063.73        28.48 o                         
  13   0   4       2022.32       1905.59        45.72 o                         
  14   0   4         65.93         82.81         8.09 o                         
  15   0   4        132.27        121.86         8.33 o                         
  16   0   4        693.94        859.84       101.58 o                         
  17   0   4         65.54         46.11        61.14 o                         
  18   0   4         68.92        -66.32        75.64 o                         
 -17   1   4        617.21        631.08        83.70 o                         
 -16   1   4        592.72        627.15        54.95 o                         
 -15   1   4          3.47         -1.15        15.66 o                         
 -14   1   4        173.96        146.88        23.18 o                         
 -13   1   4         14.16         11.39        15.14 o                         
 -12   1   4        234.37        224.29        17.59 o                         
 -11   1   4       1152.28       1072.41        32.08 o                         
 -10   1   4        484.28        438.88        19.58 o                         
  -9   1   4       7369.67       6902.51       114.46 o                         
  -8   1   4        203.64        262.69        10.87 o                         
  -7   1   4         20.82         40.39         6.16 o                         
  -6   1   4        200.50        150.87         7.80 o                         
  -5   1   4         11.87         48.60         4.59 o                         
  -4   1   4       6169.18       6409.72        96.56 o                         
  -3   1   4       2145.49       2096.55        33.84 o                         
  -1   1   4       4070.98       4289.29        64.83 o                         
   1   1   4        347.66        192.24         5.28 o                         
   2   1   4       5610.96       5754.17       107.76 o                         
   3   1   4       4545.99       4648.99        87.49 o                         
   4   1   4        362.83        248.76         5.86 o                         
   5   1   4       2873.41       2946.82        66.08 o                         
   6   1   4       2784.77       2296.89        56.46 o                         
   7   1   4       2108.28       2082.14        46.14 o                         
   8   1   4        220.01        173.52        10.62 o                         
   9   1   4         24.44         54.30        11.92 o                         
  10   1   4        109.00         72.12         6.09 o                         
  11   1   4       2355.65       2128.31        49.08 o                         
  12   1   4       2284.44       2552.05        57.87 o                         
  13   1   4       1012.00        929.83        24.97 o                         
  14   1   4       2069.74       2149.96        80.77 o                         
  15   1   4        799.11        815.04        51.31 o                         
  16   1   4          1.18         20.91        28.49 o                         
  17   1   4         34.39         24.50        19.57 o                         
  18   1   4         48.33         78.75        68.91 o                         
 -16   2   4        114.11        135.69        26.57 o                         
 -15   2   4         86.04         90.87        17.69 o                         
 -14   2   4        558.58        538.42        26.37 o                         
 -13   2   4        749.29        802.35        30.28 o                         
 -12   2   4       2656.94       2799.48        71.74 o                         
 -11   2   4        320.69        333.61        30.77 o                         
 -10   2   4         21.17          0.95        10.49 o                         
  -9   2   4        917.82       1001.47        31.81 o                         
  -8   2   4         36.66         22.14         5.06 o                         
  -7   2   4       5035.86       5333.00        88.71 o                         
  -6   2   4          6.63         15.93         5.89 o                         
  -5   2   4       3571.15       3397.46        53.47 o                         
  -4   2   4       1995.88       1691.99        28.42 o                         
  -3   2   4       8357.52       8319.46       123.91 o                         
  -2   2   4       7036.32       7138.69       106.42 o                         
   0   2   4      25224.05      23895.86       372.30 o                         
   1   2   4       2122.06       1936.81        29.87 o                         
   2   2   4       4442.46       4463.29        81.67 o                         
   3   2   4      11021.99      11248.58       208.12 o                         
   4   2   4          1.34         -1.76         1.76 o                         
   5   2   4      12748.61      12528.61       369.03 o                         
   6   2   4          1.95         -0.57         6.93 o                         
   7   2   4          0.99          5.65         7.67 o                         
   8   2   4       4257.73       4195.65       131.29 o                         
   9   2   4        211.76        289.44        21.73 o                         
  10   2   4       1174.14       1113.85        45.21 o                         
  11   2   4         51.68         34.81        19.43 o                         
  12   2   4         71.55         67.97        25.13 o                         
  13   2   4         31.40         -5.93        16.13 o                         
  14   2   4        554.18        644.28       106.24 o                         
  15   2   4        588.34        659.82        53.64 o                         
  16   2   4       1470.09       1626.71        69.71 o                         
  17   2   4         77.96         85.69        20.50 o                         
  18   2   4         40.59        -51.81        65.80 o                         
 -16   3   4        746.23        697.18        63.30 o                         
 -15   3   4        414.09        400.63        25.21 o                         
 -14   3   4         79.01         30.57        16.42 o                         
 -13   3   4        551.74        457.69        24.26 o                         
 -12   3   4        963.63        908.94        30.95 o                         
 -11   3   4         18.71         19.85        11.29 o                         
 -10   3   4       1828.75       1783.64        50.05 o                         
  -9   3   4       1179.41       1145.19        42.64 o                         
  -8   3   4       3305.43       3326.15       124.30 o                         
  -7   3   4          7.91          2.13         7.94 o                         
  -6   3   4       9962.72      10359.71       164.75 o                         
  -5   3   4       1373.70       1299.77        27.14 o                         
  -4   3   4        493.12        400.30         9.97 o                         
  -3   3   4        482.44        403.14         9.72 o                         
  -2   3   4      14951.27      14176.25       208.32 o                         
  -1   3   4          3.41         -2.57         2.57 o                         
   0   3   4       1931.58       2199.41        34.17 o                         
   1   3   4       2492.20       2168.90        38.78 o                         
   2   3   4       1648.65       1621.64        36.27 o                         
   3   3   4      17360.18      15708.21       289.70 o                         
   4   3   4        179.50        143.67         5.15 o                         
   5   3   4       2509.43       2418.65        52.05 o                         
   6   3   4         75.95         61.05         8.77 o                         
   7   3   4        445.97        520.76        29.55 o                         
   8   3   4       4902.70       4541.17       141.34 o                         
   9   3   4       2416.13       2379.99        80.41 o                         
  10   3   4          9.63         15.45        11.38 o                         
  11   3   4        282.16        261.37        23.89 o                         
  12   3   4          1.92        -13.72        13.72 o                         
  13   3   4       2108.37       2259.08        83.38 o                         
  14   3   4       1789.34       1781.03        72.38 o                         
  15   3   4        104.38        119.12        22.66 o                         
  16   3   4         84.32         54.29        25.91 o                         
  17   3   4          3.53         -6.64        22.48 o                         
  18   3   4          0.72        -62.69        62.69 o                         
 -16   4   4        301.49        367.43        47.59 o                         
 -15   4   4       1135.41       1106.72        60.39 o                         
 -14   4   4        466.86        437.19        24.79 o                         
 -13   4   4          1.33        -13.90        13.90 o                         
 -12   4   4        422.32        353.84        20.05 o                         
 -11   4   4       1156.82       1103.68        33.99 o                         
 -10   4   4          4.72          3.71        11.06 o                         
  -9   4   4        243.69        177.38        14.84 o                         
  -8   4   4       2759.29       2922.65        71.11 o                         
  -7   4   4         89.55         80.58        10.70 o                         
  -6   4   4       4126.66       3971.31        79.26 o                         
  -5   4   4        217.88        136.40         7.44 o                         
  -4   4   4       3241.56       3146.07        57.70 o                         
  -3   4   4        672.60        685.71        16.25 o                         
  -2   4   4        434.97        406.07        11.40 o
[truncated: 1,240,840 more chars]
